# Supplementary material for: EGR2-mediated regulation of m6A reader IGF2BP proteins drive RCC tumorigenesis and metastasis via enhancing S1PR3 mRNA stabilization
Source: Cell Death Dis. 2021 Jul 29;12(8):750. doi: 10.1038/s41419-021-04038-3 (PMC8322060; doi:10.1038/s41419-021-04038-3)
Supplement: Supplementary file 5 — Supplementary Table S2 [file 41419_2021_4038_MOESM5_ESM.xls]

## Sheet: NC_1,NC_2,NC_3--I1_1,I1_2,I1_3.
Supplemental Table S2. Major data for RNA-seq analysis.
mRNA	RNA_type	Gene	Gene_type	NC_1	NC_2	NC_3	I3_1	I3_2	I3_3	NC_1,NC_2,NC_3	I3_1,I3_2,I3_3	Fold_change	log2(Fold_change)	p-value	q-value	Website
NM_000089.3	mRNA	COL1A2	protein_coding	0	0	0	172	254	171	0	209.302	Inf	Inf	1.11e-52	2.06e-48	http://www.ncbi.nlm.nih.gov/nuccore/NM_000089.3
NM_014214.2	mRNA	IMPA2	protein_coding	3658	4641	3656	382	432	421	3609.34	441.9	0.122432	-3.02994	1.35e-46	1.25e-42	http://www.ncbi.nlm.nih.gov/nuccore/NM_014214.2
NM_139314.2	mRNA	ANGPTL4	protein_coding	14	10	28	298	393	357	16.9153	371.047	21.9356	4.4552	2.74e-41	1.69e-37	http://www.ncbi.nlm.nih.gov/nuccore/NM_139314.2
NM_014330.3	mRNA	PPP1R15A	protein_coding	3878	4135	3176	19337	27162	28971	3399.44	26644.2	7.8378	2.97045	3.65e-31	1.69e-27	http://www.ncbi.nlm.nih.gov/nuccore/NM_014330.3
NM_213602.2	mRNA	SIGLEC15	protein_coding	269	330	294	1244	1882	1353	271.603	1568.53	5.77507	2.52984	7.62e-29	2.83e-25	http://www.ncbi.nlm.nih.gov/nuccore/NM_213602.2
NM_002133.2	mRNA	HMOX1	protein_coding	3971	4609	3851	11557	15120	13430	3777.43	14205.6	3.76064	1.91098	1.35e-27	4.17e-24	http://www.ncbi.nlm.nih.gov/nuccore/NM_002133.2
NM_000584.3	mRNA	CXCL8	protein_coding	1944	3113	1934	5683	9645	8286	2064.95	8223.82	3.98257	1.9937	2.25e-27	5.96e-24	http://www.ncbi.nlm.nih.gov/nuccore/NM_000584.3
NM_024508.4	mRNA	ZBED2	protein_coding	113	215	119	4	9	5	130.229	6.12117	0.0470029	-4.41111	3.1e-24	7.18e-21	http://www.ncbi.nlm.nih.gov/nuccore/NM_024508.4
NM_001105576.2	mRNA	SOWAHD	protein_coding	201	299	221	18	7	27	215.563	19.5823	0.0908427	-3.46049	5.05e-24	1.04e-20	http://www.ncbi.nlm.nih.gov/nuccore/NM_001105576.2
NM_022780.3	mRNA	RMND5A	protein_coding	3025	5222	2681	500	1006	749	3185.93	775.785	0.243503	-2.03799	1.79e-23	3.32e-20	http://www.ncbi.nlm.nih.gov/nuccore/NM_022780.3
NM_003966.2	mRNA	SEMA5A	protein_coding	11266	21455	10481	1297	2750	1722	12504.3	1972.96	0.157782	-2.66399	3.11e-23	5.24e-20	http://www.ncbi.nlm.nih.gov/nuccore/NM_003966.2
NM_021724.4	mRNA	NR1D1	protein_coding	766	904	856	3226	5067	5271	771.716	4756.03	6.16293	2.62362	1.64e-22	2.53e-19	http://www.ncbi.nlm.nih.gov/nuccore/NM_021724.4
NM_139055.3	mRNA	ADAMTS15	protein_coding	1428	1775	1442	250	347	243	1405.65	295.871	0.210486	-2.2482	1.82e-22	2.6e-19	http://www.ncbi.nlm.nih.gov/nuccore/NM_139055.3
NM_138424.1	mRNA	KIF12	protein_coding	1027	1441	1072	207	216	175	1061.29	215.134	0.202711	-2.3025	2.23e-22	2.95e-19	http://www.ncbi.nlm.nih.gov/nuccore/NM_138424.1
NM_001124.2	mRNA	ADM	protein_coding	2205	2987	2135	5406	7978	7671	2195.53	7404.45	3.37251	1.75382	1.08e-21	1.33e-18	http://www.ncbi.nlm.nih.gov/nuccore/NM_001124.2
NM_001852.3	mRNA	COL9A2	protein_coding	145	215	179	7	16	16	162.193	13.3962	0.0825945	-3.59781	3.88e-21	4.5e-18	http://www.ncbi.nlm.nih.gov/nuccore/NM_001852.3
NM_178836.3	mRNA	PLD6	protein_coding	892	1178	804	2518	3381	3120	860.247	3189.75	3.70795	1.89062	1.37e-20	1.49e-17	http://www.ncbi.nlm.nih.gov/nuccore/NM_178836.3
NM_020733.1	mRNA	HEG1	protein_coding	8053	12210	7077	1847	3242	2182	8068.04	2519.34	0.312262	-1.67917	2.83e-20	2.92e-17	http://www.ncbi.nlm.nih.gov/nuccore/NM_020733.1
NM_001085411.2	mRNA	NADK2	protein_coding	548	945	497	37	139	135	580.882	104.554	0.179992	-2.474	4.44e-20	4.33e-17	http://www.ncbi.nlm.nih.gov/nuccore/NM_001085411.2
NM_182981.2	mRNA	OSGIN1	protein_coding	1159	1443	1481	4154	4770	4454	1250.11	4781.33	3.82473	1.93536	6.68e-20	6.19e-17	http://www.ncbi.nlm.nih.gov/nuccore/NM_182981.2
NM_001661.3	mRNA	ARL4D	protein_coding	2714	3013	2658	6822	8202	7420	2559.03	7995.59	3.12446	1.64361	8.87e-20	7.83e-17	http://www.ncbi.nlm.nih.gov/nuccore/NM_001661.3
NM_014282.3	mRNA	HABP4	protein_coding	1067	1562	919	2834	4250	3382	1049.52	3670.6	3.49742	1.80629	1.26e-19	1.06e-16	http://www.ncbi.nlm.nih.gov/nuccore/NM_014282.3
NM_000599.3	mRNA	IGFBP5	protein_coding	2	0	0	48	65	39	0.685514	53.5837	78.1657	6.28846	3.48e-19	2.81e-16	http://www.ncbi.nlm.nih.gov/nuccore/NM_000599.3
NM_032283.2	mRNA	ZDHHC18	protein_coding	2171	2802	2258	6774	7831	6783	2184.01	7638.96	3.49767	1.80639	3.72e-19	2.88e-16	http://www.ncbi.nlm.nih.gov/nuccore/NM_032283.2
NM_018060.3	mRNA	IARS2	protein_coding	8658	15330	7337	1179	2622	1941	9089.91	1963.8	0.216042	-2.21062	4.41e-19	3.27e-16	http://www.ncbi.nlm.nih.gov/nuccore/NM_018060.3
NM_004907.2	mRNA	IER2	protein_coding	2855	3302	2530	6698	8369	7548	2629.59	8035.42	3.05578	1.61154	5.31e-19	3.79e-16	http://www.ncbi.nlm.nih.gov/nuccore/NM_004907.2
NM_004781.3	mRNA	VAMP3	protein_coding	7063	10930	6686	1849	3012	1975	7295.07	2379.81	0.326222	-1.61607	9.18e-19	6.08e-16	http://www.ncbi.nlm.nih.gov/nuccore/NM_004781.3
NM_174911.4	mRNA	FAM84B	protein_coding	1608	2928	1582	243	649	466	1783.72	459.585	0.257656	-1.95648	9.05e-19	6.08e-16	http://www.ncbi.nlm.nih.gov/nuccore/NM_174911.4
NM_001400.4	mRNA	S1PR1	protein_coding	290	398	259	30	43	47	282.323	42.3226	0.149909	-2.73785	9.79e-19	6.26e-16	http://www.ncbi.nlm.nih.gov/nuccore/NM_001400.4
NM_005063.4	mRNA	SCD	protein_coding	35037	54393	33070	11068	16149	11400	36194.5	13555.2	0.37451	-1.41693	2.09e-18	1.29e-15	http://www.ncbi.nlm.nih.gov/nuccore/NM_005063.4
NM_198896.1	mRNA	RAB6A	protein_coding	253	424	208	40	49	24	257.824	40.1117	0.155578	-2.68429	4.69e-18	2.8e-15	http://www.ncbi.nlm.nih.gov/nuccore/NM_198896.1
NM_001304525.1	mRNA	MAD1L1	protein_coding	112	98	128	415	541	475	105.904	506.936	4.78675	2.25904	7.55e-18	4.38e-15	http://www.ncbi.nlm.nih.gov/nuccore/NM_001304525.1
NM_006547.2	mRNA	IGF2BP3	protein_coding	2536	5575	2489	94	344	252	3033	230.226	0.0759071	-3.71962	8.28e-18	4.65e-15	http://www.ncbi.nlm.nih.gov/nuccore/NM_006547.2
NM_006612.5	mRNA	KIF1C	protein_coding	16325	19723	15442	35545	43593	35902	15572.6	40911	2.62711	1.39348	9.59e-18	5.23e-15	http://www.ncbi.nlm.nih.gov/nuccore/NM_006612.5
NM_022767.3	mRNA	AEN	protein_coding	3674	4093	3696	8086	10833	8956	3501.74	9853.08	2.81377	1.4925	1.16e-17	6.14e-15	http://www.ncbi.nlm.nih.gov/nuccore/NM_022767.3
NM_152367.2	mRNA	MAB21L3	protein_coding	84	194	98	9	9	6	108.071	8.66199	0.0801506	-3.64114	1.57e-17	8.07e-15	http://www.ncbi.nlm.nih.gov/nuccore/NM_152367.2
NM_033414.2	mRNA	ZNF622	protein_coding	3733	4897	3383	8196	10926	9768	3598.88	10220.3	2.83985	1.50581	1.88e-17	9.42e-15	http://www.ncbi.nlm.nih.gov/nuccore/NM_033414.2
NM_001300981.1	mRNA	PPIA	protein_coding	539	860	507	1527	2181	1964	561.585	1997.67	3.5572	1.83074	2.62e-17	1.28e-14	http://www.ncbi.nlm.nih.gov/nuccore/NM_001300981.1
NM_138426.3	mRNA	GLCCI1	protein_coding	413	903	495	32	120	76	524.17	75.6757	0.144372	-2.79213	4.05e-17	1.92e-14	http://www.ncbi.nlm.nih.gov/nuccore/NM_138426.3
NM_006745.4	mRNA	MSMO1	protein_coding	434	842	403	65	109	109	485.03	98.8117	0.203723	-2.29532	4.91e-17	2.28e-14	http://www.ncbi.nlm.nih.gov/nuccore/NM_006745.4
NM_004354.2	mRNA	CCNG2	protein_coding	343	705	399	45	118	80	420.67	82.2141	0.195436	-2.35523	6.59e-17	2.98e-14	http://www.ncbi.nlm.nih.gov/nuccore/NM_004354.2
NM_000090.3	mRNA	COL3A1	protein_coding	0	2	0	42	49	39	0.463791	46.3894	100.022	6.64418	7.42e-17	3.28e-14	http://www.ncbi.nlm.nih.gov/nuccore/NM_000090.3
NM_002089.3	mRNA	CXCL2	protein_coding	351	485	300	978	1480	1130	337.753	1257.15	3.7221	1.89612	9.41e-17	4.06e-14	http://www.ncbi.nlm.nih.gov/nuccore/NM_002089.3
NM_007346.3	mRNA	OGFR	protein_coding	3578	4145	3438	10818	12685	10121	3390.61	11994.2	3.53747	1.82272	9.89e-17	4.17e-14	http://www.ncbi.nlm.nih.gov/nuccore/NM_007346.3
NM_001278559.1	mRNA	ZNF316	protein_coding	4874	6166	5386	10657	14155	13156	4985.13	13438.3	2.69567	1.43064	1.06e-16	4.38e-14	http://www.ncbi.nlm.nih.gov/nuccore/NM_001278559.1
NM_001134437.1	mRNA	PHLDB2	protein_coding	629	965	543	82	176	159	629.379	143.413	0.227864	-2.13376	1.44e-16	5.8e-14	http://www.ncbi.nlm.nih.gov/nuccore/NM_001134437.1
NM_001301076.1	mRNA	AP2S1	protein_coding	578	559	477	1472	1771	1537	494.655	1702.51	3.44181	1.78317	1.59e-16	6.27e-14	http://www.ncbi.nlm.nih.gov/nuccore/NM_001301076.1
NM_015038.1	mRNA	KIAA0754	protein_coding	5372	9678	4732	910	2152	1339	5741.39	1495.08	0.260403	-1.94118	1.85e-16	7.16e-14	http://www.ncbi.nlm.nih.gov/nuccore/NM_015038.1
NM_032208.2	mRNA	ANTXR1	protein_coding	1872	2942	1422	324	643	485	1821.46	500.039	0.274526	-1.86499	2.08e-16	7.89e-14	http://www.ncbi.nlm.nih.gov/nuccore/NM_032208.2
NM_001304433.1	mRNA	LOC101928841	protein_coding	82	75	71	268	391	437	70.3425	386.221	5.49058	2.45696	3.59e-16	1.33e-13	http://www.ncbi.nlm.nih.gov/nuccore/NM_001304433.1
NM_002998.3	mRNA	SDC2	protein_coding	4001	5665	3524	947	1649	1155	3918.17	1300.99	0.332041	-1.59057	5.02e-16	1.83e-13	http://www.ncbi.nlm.nih.gov/nuccore/NM_002998.3
NM_001142602.1	mRNA	SPHK1	protein_coding	146	135	218	488	627	665	157.631	631.846	4.00839	2.00302	5.9e-16	2.11e-13	http://www.ncbi.nlm.nih.gov/nuccore/NM_001142602.1
NM_182491.2	mRNA	ZFAND2A	protein_coding	876	1060	797	2179	2616	2539	824.95	2613.67	3.16828	1.6637	6.68e-16	2.34e-13	http://www.ncbi.nlm.nih.gov/nuccore/NM_182491.2
NM_015332.3	mRNA	NUDCD3	protein_coding	6245	7400	5934	14282	16898	14332	5932.96	16227.7	2.73517	1.45163	7.07e-16	2.43e-13	http://www.ncbi.nlm.nih.gov/nuccore/NM_015332.3
NM_152769.2	mRNA	CBARP	protein_coding	357	456	453	1081	1345	1342	386.622	1339.84	3.46551	1.79307	1.01e-15	3.41e-13	http://www.ncbi.nlm.nih.gov/nuccore/NM_152769.2
NM_015154.2	mRNA	MESDC2	protein_coding	322	439	373	966	1367	1081	342.69	1201.93	3.50734	1.81038	1.4e-15	4.65e-13	http://www.ncbi.nlm.nih.gov/nuccore/NM_015154.2
NM_138383.2	mRNA	MTSS1L	protein_coding	11047	12989	11084	22469	28200	23992	10677	26512.7	2.48315	1.31217	1.47e-15	4.8e-13	http://www.ncbi.nlm.nih.gov/nuccore/NM_138383.2
NM_005471.4	mRNA	GNPDA1	protein_coding	2569	3386	2337	5662	7111	6469	2483.5	6834.87	2.75211	1.46054	2.18e-15	6.98e-13	http://www.ncbi.nlm.nih.gov/nuccore/NM_005471.4
NM_005319.3	mRNA	HIST1H1C	protein_coding	105	122	144	394	483	493	114.669	487.671	4.25285	2.08843	2.43e-15	7.64e-13	http://www.ncbi.nlm.nih.gov/nuccore/NM_005319.3
NM_001080424.1	mRNA	KDM6B	protein_coding	1770	2598	1948	4324	5732	4952	1890.79	5310.16	2.80844	1.48977	2.6e-15	8.03e-13	http://www.ncbi.nlm.nih.gov/nuccore/NM_001080424.1
NM_000565.3	mRNA	IL6R	protein_coding	6	21	10	77	96	114	10.4255	102.127	9.79587	3.29217	3.09e-15	9.39e-13	http://www.ncbi.nlm.nih.gov/nuccore/NM_000565.3
NM_003272.3	mRNA	GPR137B	protein_coding	735	1042	684	122	251	177	732.906	188.801	0.257606	-1.95676	7.15e-15	2.14e-12	http://www.ncbi.nlm.nih.gov/nuccore/NM_003272.3
NM_033445.2	mRNA	HIST3H2A	protein_coding	0	0	0	26	32	36	0	33.467	Inf	Inf	8.47e-15	2.49e-12	http://www.ncbi.nlm.nih.gov/nuccore/NM_033445.2
NM_005401.4	mRNA	PTPN14	protein_coding	33787	56863	33801	9995	20523	13723	36594.6	15175.8	0.414701	-1.26986	1.14e-14	3.31e-12	http://www.ncbi.nlm.nih.gov/nuccore/NM_005401.4
NM_004603.3	mRNA	STX1A	protein_coding	67	57	57	246	290	234	56.1282	274.575	4.89194	2.29041	1.23e-14	3.52e-12	http://www.ncbi.nlm.nih.gov/nuccore/NM_004603.3
NM_001013251.2	mRNA	SLC3A2	protein_coding	2141	2532	2009	4809	5646	5910	2023.99	5842.3	2.88652	1.52933	1.44e-14	4.05e-12	http://www.ncbi.nlm.nih.gov/nuccore/NM_001013251.2
NM_001321291.1	mRNA	USP36	protein_coding	7114	9413	6975	13646	19383	16217	7061.89	17340.6	2.45552	1.29603	1.73e-14	4.8e-12	http://www.ncbi.nlm.nih.gov/nuccore/NM_001321291.1
NM_007315.3	mRNA	STAT1	protein_coding	7962	16356	9312	1513	3741	2608	9780.36	2669.97	0.272993	-1.87306	1.82e-14	4.97e-12	http://www.ncbi.nlm.nih.gov/nuccore/NM_007315.3
NM_052906.4	mRNA	ELFN2	protein_coding	3503	4622	3731	7514	9753	8275	3578.05	9049.23	2.5291	1.33862	3.71e-14	9.98e-12	http://www.ncbi.nlm.nih.gov/nuccore/NM_052906.4
NM_003851.2	mRNA	CREG1	protein_coding	2103	3373	2005	437	992	714	2204.59	731.693	0.331895	-1.5912	6.01e-14	1.59e-11	http://www.ncbi.nlm.nih.gov/nuccore/NM_003851.2
NM_001924.3	mRNA	GADD45A	protein_coding	1238	1519	1175	2112	3925	3497	1187.74	3304.2	2.78193	1.47609	9.4e-14	2.45e-11	http://www.ncbi.nlm.nih.gov/nuccore/NM_001924.3
NM_002901.2	mRNA	RCN1	protein_coding	21250	33585	19348	5988	12163	8497	21842	9153.28	0.419067	-1.25475	1.14e-13	2.94e-11	http://www.ncbi.nlm.nih.gov/nuccore/NM_002901.2
NM_000859.2	mRNA	HMGCR	protein_coding	455	812	381	84	149	122	477.573	123.226	0.258027	-1.95441	1.16e-13	2.95e-11	http://www.ncbi.nlm.nih.gov/nuccore/NM_000859.2
NM_007085.4	mRNA	FSTL1	protein_coding	59753	95514	50435	18799	33194	25170	60278.2	26765.6	0.444034	-1.17126	1.22e-13	3.05e-11	http://www.ncbi.nlm.nih.gov/nuccore/NM_007085.4
NM_032656.3	mRNA	DHX37	protein_coding	7085	8188	6692	15461	18500	14892	6668.85	17402	2.60944	1.38374	1.24e-13	3.08e-11	http://www.ncbi.nlm.nih.gov/nuccore/NM_032656.3
NM_004836.6	mRNA	EIF2AK3	protein_coding	269	438	274	38	73	71	289.65	63.0434	0.217654	-2.19989	1.33e-13	3.23e-11	http://www.ncbi.nlm.nih.gov/nuccore/NM_004836.6
NM_000350.2	mRNA	ABCA4	protein_coding	56	65	55	1	5	2	53.5132	2.58736	0.04835	-4.37034	1.36e-13	3.27e-11	http://www.ncbi.nlm.nih.gov/nuccore/NM_000350.2
NM_031921.5	mRNA	ATAD3B	protein_coding	1303	1540	1507	3135	3656	3259	1331.06	3587.59	2.69529	1.43044	1.68e-13	3.99e-11	http://www.ncbi.nlm.nih.gov/nuccore/NM_031921.5
NM_021110.3	mRNA	COL14A1	protein_coding	325	523	300	47	100	83	337.653	79.0175	0.23402	-2.0953	3.18e-13	7.47e-11	http://www.ncbi.nlm.nih.gov/nuccore/NM_021110.3
NM_006406.1	mRNA	PRDX4	protein_coding	5674	6502	5350	10605	12851	12218	5324.66	12704.5	2.38597	1.25458	3.95e-13	9.15e-11	http://www.ncbi.nlm.nih.gov/nuccore/NM_006406.1
NM_012338.3	mRNA	TSPAN12	protein_coding	635	1068	572	143	256	152	665.469	190.38	0.286084	-1.80549	4.11e-13	9.34e-11	http://www.ncbi.nlm.nih.gov/nuccore/NM_012338.3
NM_020362.4	mRNA	PITHD1	protein_coding	3021	4107	2795	5821	8189	6843	2965.89	7347.41	2.47731	1.30877	4.13e-13	9.34e-11	http://www.ncbi.nlm.nih.gov/nuccore/NM_020362.4
NM_001127671.1	mRNA	LIFR	protein_coding	251	554	249	19	58	41	301.632	39.655	0.131468	-2.92721	4.56e-13	1.02e-10	http://www.ncbi.nlm.nih.gov/nuccore/NM_001127671.1
NM_001099652.1	mRNA	GPR137C	protein_coding	95	191	81	5	15	18	105.197	12.9587	0.123184	-3.02111	4.86e-13	1.04e-10	http://www.ncbi.nlm.nih.gov/nuccore/NM_001099652.1
NM_001145204.2	mRNA	SHISA9	protein_coding	899	1617	818	151	427	295	969.347	294.326	0.303633	-1.7196	4.78e-13	1.04e-10	http://www.ncbi.nlm.nih.gov/nuccore/NM_001145204.2
NM_012454.3	mRNA	TIAM2	protein_coding	147	150	102	14	29	9	120.861	17.6457	0.145999	-2.77597	4.81e-13	1.04e-10	http://www.ncbi.nlm.nih.gov/nuccore/NM_012454.3
NM_152487.2	mRNA	TMEM56	protein_coding	181	366	167	9	48	41	205.349	32.433	0.157941	-2.66254	4.86e-13	1.04e-10	http://www.ncbi.nlm.nih.gov/nuccore/NM_152487.2
NM_001303241.1	mRNA	CNOT6	protein_coding	1949	3898	1904	363	793	594	2238.21	599.242	0.267733	-1.90113	5.09e-13	1.07e-10	http://www.ncbi.nlm.nih.gov/nuccore/NM_001303241.1
NM_003111.4	mRNA	SP3	protein_coding	108	188	92	1	33	15	112.807	15.2831	0.135481	-2.88384	5.79e-13	1.21e-10	http://www.ncbi.nlm.nih.gov/nuccore/NM_003111.4
NM_033027.3	mRNA	CSRNP1	protein_coding	157	174	183	609	766	934	158.198	821.321	5.19173	2.37622	5.96e-13	1.23e-10	http://www.ncbi.nlm.nih.gov/nuccore/NM_033027.3
NM_002547.2	mRNA	OPHN1	protein_coding	1170	2169	1199	291	598	375	1323.56	433.132	0.327248	-1.61154	6.24e-13	1.27e-10	http://www.ncbi.nlm.nih.gov/nuccore/NM_002547.2
NM_003714.2	mRNA	STC2	protein_coding	7132	9383	6384	12284	17405	15736	6854.3	16007.4	2.33538	1.22366	6.66e-13	1.34e-10	http://www.ncbi.nlm.nih.gov/nuccore/NM_003714.2
NM_003897.3	mRNA	IER3	protein_coding	6984	8512	6835	13721	16851	13795	6759.41	15776.1	2.33394	1.22277	7.07e-13	1.41e-10	http://www.ncbi.nlm.nih.gov/nuccore/NM_003897.3
NM_032353.3	mRNA	VPS25	protein_coding	3764	4246	3525	7520	8851	7622	3508.23	8558.46	2.43954	1.28661	7.49e-13	1.48e-10	http://www.ncbi.nlm.nih.gov/nuccore/NM_032353.3
NM_015694.2	mRNA	ZNF777	protein_coding	2177	2443	2189	4332	5589	4714	2078.68	5186.97	2.49533	1.31923	7.93e-13	1.55e-10	http://www.ncbi.nlm.nih.gov/nuccore/NM_015694.2
NM_018992.3	mRNA	KCTD5	protein_coding	3598	4414	3549	7123	8849	7701	3498.69	8413.23	2.40468	1.26585	1.01e-12	1.95e-10	http://www.ncbi.nlm.nih.gov/nuccore/NM_018992.3
NM_001268284.2	mRNA	LRRC8E	protein_coding	18	19	28	85	128	125	20.3734	118.735	5.82797	2.54299	1.11e-12	2.13e-10	http://www.ncbi.nlm.nih.gov/nuccore/NM_001268284.2
NM_024746.3	mRNA	HHIPL2	protein_coding	459	752	484	140	157	99	501.072	141.648	0.28269	-1.82271	1.16e-12	2.2e-10	http://www.ncbi.nlm.nih.gov/nuccore/NM_024746.3
NM_001330351.1	mRNA	TPM1	protein_coding	78	161	66	2	12	11	87.1649	8.26951	0.0948721	-3.39787	1.27e-12	2.38e-10	http://www.ncbi.nlm.nih.gov/nuccore/NM_001330351.1
NM_199341.3	mRNA	C19orf68	protein_coding	1080	1314	1006	2277	3174	2328	1026.91	2740.02	2.66823	1.41588	1.33e-12	2.47e-10	http://www.ncbi.nlm.nih.gov/nuccore/NM_199341.3
NM_000428.2	mRNA	LTBP2	protein_coding	1420	2207	1559	2994	4733	3588	1544.03	3952.8	2.56005	1.35617	1.42e-12	2.6e-10	http://www.ncbi.nlm.nih.gov/nuccore/NM_000428.2
NM_152694.2	mRNA	ZCCHC5	protein_coding	62	106	54	9	3	6	64.7275	6.94535	0.107301	-3.22026	1.45e-12	2.64e-10	http://www.ncbi.nlm.nih.gov/nuccore/NM_152694.2
NM_001042478.1	mRNA	AJAP1	protein_coding	99	120	80	275	422	305	89.7539	350.574	3.90595	1.96567	1.7e-12	3.06e-10	http://www.ncbi.nlm.nih.gov/nuccore/NM_001042478.1
NM_014976.1	mRNA	PDCD11	protein_coding	12997	17251	11782	22811	31670	25178	12578	28082	2.23263	1.15875	1.74e-12	3.1e-10	http://www.ncbi.nlm.nih.gov/nuccore/NM_014976.1
NM_005226.3	mRNA	S1PR3	protein_coding	1328	1934	1134	320	596	339	1300.48	432.234	0.332366	-1.58916	1.9e-12	3.36e-10	http://www.ncbi.nlm.nih.gov/nuccore/NM_005226.3
NM_006742.2	mRNA	PSKH1	protein_coding	1688	2240	1782	3847	4636	3792	1721.58	4370.55	2.53869	1.34408	2.03e-12	3.56e-10	http://www.ncbi.nlm.nih.gov/nuccore/NM_006742.2
NM_001284389.1	mRNA	NOLC1	protein_coding	294	495	324	731	1299	873	328.933	1005.04	3.05545	1.61138	2.44e-12	4.22e-10	http://www.ncbi.nlm.nih.gov/nuccore/NM_001284389.1
NM_022164.2	mRNA	TINAGL1	protein_coding	668	772	731	171	193	191	663.776	198.62	0.299228	-1.74068	2.64e-12	4.53e-10	http://www.ncbi.nlm.nih.gov/nuccore/NM_022164.2
NM_024640.3	mRNA	YRDC	protein_coding	2399	2785	2269	4620	5847	5093	2262.07	5522.96	2.44155	1.2878	2.66e-12	4.53e-10	http://www.ncbi.nlm.nih.gov/nuccore/NM_024640.3
NM_014855.2	mRNA	AP5Z1	protein_coding	4347	5218	4694	8729	10519	9047	4342.52	10076.4	2.32042	1.21438	2.73e-12	4.61e-10	http://www.ncbi.nlm.nih.gov/nuccore/NM_014855.2
NM_002097.2	mRNA	GTF3A	protein_coding	3797	4844	3348	6493	9645	7863	3596.28	8424.61	2.34259	1.22811	3.12e-12	5.21e-10	http://www.ncbi.nlm.nih.gov/nuccore/NM_002097.2
NM_198526.3	mRNA	ZNF710	protein_coding	1114	1448	1254	2347	3365	2770	1156.41	2984.47	2.5808	1.36782	3.15e-12	5.21e-10	http://www.ncbi.nlm.nih.gov/nuccore/NM_198526.3
NM_032482.2	mRNA	DOT1L	protein_coding	5856	7779	6127	11552	14720	12278	5955.06	13673.8	2.29617	1.19923	3.32e-12	5.45e-10	http://www.ncbi.nlm.nih.gov/nuccore/NM_032482.2
NM_002999.3	mRNA	SDC4	protein_coding	8751	10559	8083	16071	19879	16512	8276.45	18646.3	2.25294	1.17181	3.44e-12	5.59e-10	http://www.ncbi.nlm.nih.gov/nuccore/NM_002999.3
NM_001080477.3	mRNA	TENM3	protein_coding	8468	13765	7392	2275	5014	3420	8681.11	3659.11	0.421502	-1.24639	3.79e-12	6.11e-10	http://www.ncbi.nlm.nih.gov/nuccore/NM_001080477.3
NM_002653.4	mRNA	PITX1	protein_coding	2046	2260	2276	4977	5621	5124	2021.78	5625.16	2.78228	1.47627	4.22e-12	6.74e-10	http://www.ncbi.nlm.nih.gov/nuccore/NM_002653.4
NM_015492.4	mRNA	C15orf39	protein_coding	1741	2043	2054	4224	5020	4069	1789.24	4744.64	2.65177	1.40696	4.31e-12	6.83e-10	http://www.ncbi.nlm.nih.gov/nuccore/NM_015492.4
NM_000641.3	mRNA	IL11	protein_coding	788	971	811	1608	2281	2051	779.048	2092.96	2.68656	1.42576	4.38e-12	6.88e-10	http://www.ncbi.nlm.nih.gov/nuccore/NM_000641.3
NM_002246.2	mRNA	KCNK3	protein_coding	4571	5269	5399	12152	14071	11551	4677.81	13487.8	2.88336	1.52775	4.89e-12	7.62e-10	http://www.ncbi.nlm.nih.gov/nuccore/NM_002246.2
NM_001017371.4	mRNA	SP3	protein_coding	396	658	327	29	133	138	402.743	100.43	0.249364	-2.00367	6.52e-12	1.01e-09	http://www.ncbi.nlm.nih.gov/nuccore/NM_001017371.4
NM_078483.3	mRNA	SLC36A1	protein_coding	1065	1388	1066	233	460	313	1059.92	346.014	0.326452	-1.61506	7.59e-12	1.16e-09	http://www.ncbi.nlm.nih.gov/nuccore/NM_078483.3
NM_138413.3	mRNA	HOGA1	protein_coding	574	747	553	180	195	101	563.474	170.684	0.302914	-1.72302	7.85e-12	1.19e-09	http://www.ncbi.nlm.nih.gov/nuccore/NM_138413.3
NM_003753.3	mRNA	EIF3D	protein_coding	23268	27231	20705	39085	48550	41691	21535.1	45959.2	2.13415	1.09366	8.01e-12	1.21e-09	http://www.ncbi.nlm.nih.gov/nuccore/NM_003753.3
NM_003900.4	mRNA	SQSTM1	protein_coding	6217	7286	6724	11089	14294	13416	6173.37	13760.1	2.22895	1.15636	8.59e-12	1.29e-09	http://www.ncbi.nlm.nih.gov/nuccore/NM_003900.4
NM_005833.3	mRNA	RABEPK	protein_coding	365	380	290	841	965	847	314.703	948.077	3.01261	1.59101	9.38e-12	1.39e-09	http://www.ncbi.nlm.nih.gov/nuccore/NM_005833.3
NM_000147.4	mRNA	FUCA1	protein_coding	461	542	334	103	120	92	400.571	112.404	0.280609	-1.83337	1.09e-11	1.6e-09	http://www.ncbi.nlm.nih.gov/nuccore/NM_000147.4
NM_022458.3	mRNA	LMBR1	protein_coding	1901	3369	1719	450	1039	726	2034.35	755.133	0.371192	-1.42976	1.18e-11	1.72e-09	http://www.ncbi.nlm.nih.gov/nuccore/NM_022458.3
NM_181713.3	mRNA	UBXN2A	protein_coding	1055	1820	1025	261	550	329	1142.33	389.74	0.341181	-1.55139	1.26e-11	1.82e-09	http://www.ncbi.nlm.nih.gov/nuccore/NM_181713.3
NM_020404.2	mRNA	CD248	protein_coding	0	0	0	23	32	15	0	24.591	Inf	Inf	1.35e-11	1.94e-09	http://www.ncbi.nlm.nih.gov/nuccore/NM_020404.2
NM_001570.3	mRNA	IRAK2	protein_coding	489	625	497	1107	1497	1247	486.453	1360.43	2.79664	1.4837	1.42e-11	2.02e-09	http://www.ncbi.nlm.nih.gov/nuccore/NM_001570.3
NM_004805.3	mRNA	POLR2D	protein_coding	2371	3299	1965	4377	5897	5055	2265.29	5417.6	2.39157	1.25796	2.04e-11	2.89e-09	http://www.ncbi.nlm.nih.gov/nuccore/NM_004805.3
NM_181523.2	mRNA	PIK3R1	protein_coding	279	646	303	31	92	33	351.459	51.7328	0.147194	-2.76421	2.23e-11	3.13e-09	http://www.ncbi.nlm.nih.gov/nuccore/NM_181523.2
NM_001080414.3	mRNA	CCDC88C	protein_coding	1373	2074	1312	2486	4218	3239	1410.65	3458.15	2.45146	1.29364	2.36e-11	3.27e-09	http://www.ncbi.nlm.nih.gov/nuccore/NM_001080414.3
NM_001128636.2	mRNA	ELFN1	protein_coding	1951	2533	2317	585	918	703	2066.87	771.098	0.373075	-1.42246	2.35e-11	3.27e-09	http://www.ncbi.nlm.nih.gov/nuccore/NM_001128636.2
NM_001792.4	mRNA	CDH2	protein_coding	2208	3142	1972	549	1042	796	2175.46	824.39	0.378949	-1.39992	2.49e-11	3.41e-09	http://www.ncbi.nlm.nih.gov/nuccore/NM_001792.4
NM_013245.2	mRNA	VPS4A	protein_coding	5862	7391	5829	12460	14592	11924	5762.86	13905.6	2.41297	1.27081	2.5e-11	3.41e-09	http://www.ncbi.nlm.nih.gov/nuccore/NM_013245.2
NM_022817.2	mRNA	PER2	protein_coding	666	908	757	1175	2242	1838	703.726	1816.22	2.58085	1.36785	2.6e-11	3.53e-09	http://www.ncbi.nlm.nih.gov/nuccore/NM_022817.2
NM_004798.3	mRNA	KIF3B	protein_coding	4860	8365	4109	1132	2654	1666	5043.42	1853.36	0.36748	-1.44426	3.15e-11	4.2e-09	http://www.ncbi.nlm.nih.gov/nuccore/NM_004798.3
NM_006472.5	mRNA	TXNIP	protein_coding	567	920	545	1518	2443	2653	598.393	2317	3.87204	1.95309	3.14e-11	4.2e-09	http://www.ncbi.nlm.nih.gov/nuccore/NM_006472.5
NM_001256405.1	mRNA	KDM2A	protein_coding	156	193	177	416	590	457	160.162	514.905	3.21491	1.68478	3.28e-11	4.32e-09	http://www.ncbi.nlm.nih.gov/nuccore/NM_001256405.1
NM_003959.2	mRNA	HIP1R	protein_coding	2839	3380	2684	944	1216	850	2696.08	1065.89	0.395348	-1.33881	3.28e-11	4.32e-09	http://www.ncbi.nlm.nih.gov/nuccore/NM_003959.2
NM_022154.5	mRNA	SLC39A8	protein_coding	148	249	150	13	47	40	160.958	33.5309	0.208321	-2.26312	3.39e-11	4.42e-09	http://www.ncbi.nlm.nih.gov/nuccore/NM_022154.5
NM_003544.2	mRNA	HIST1H4B	protein_coding	2	2	5	25	46	46	2.8989	40.6401	14.0191	3.80933	3.58e-11	4.64e-09	http://www.ncbi.nlm.nih.gov/nuccore/NM_003544.2
NM_199287.2	mRNA	CCDC137	protein_coding	7682	8780	7029	13298	16414	13901	7128.68	15504.8	2.17498	1.121	3.6e-11	4.64e-09	http://www.ncbi.nlm.nih.gov/nuccore/NM_199287.2
NM_002296.3	mRNA	LBR	protein_coding	701	1045	509	94	287	197	660.712	194.098	0.29377	-1.76724	3.76e-11	4.81e-09	http://www.ncbi.nlm.nih.gov/nuccore/NM_002296.3
NM_032827.6	mRNA	ATOH8	protein_coding	2067	2572	2214	774	832	648	2079.64	809.094	0.389056	-1.36195	3.83e-11	4.86e-09	http://www.ncbi.nlm.nih.gov/nuccore/NM_032827.6
NM_006931.2	mRNA	SLC2A3	protein_coding	922	1437	745	1871	2733	2114	909.946	2359.67	2.5932	1.37474	3.98e-11	5.02e-09	http://www.ncbi.nlm.nih.gov/nuccore/NM_006931.2
NM_033089.6	mRNA	ZCCHC3	protein_coding	1042	1693	1157	2123	3122	2963	1154.61	2886.82	2.50026	1.32208	4.36e-11	5.46e-09	http://www.ncbi.nlm.nih.gov/nuccore/NM_033089.6
NM_020805.2	mRNA	KLHL14	protein_coding	376	729	368	73	190	104	426.699	123.673	0.289837	-1.78668	4.64e-11	5.78e-09	http://www.ncbi.nlm.nih.gov/nuccore/NM_020805.2
NM_012230.3	mRNA	POMZP3	protein_coding	24	61	45	140	183	162	38.1182	171.79	4.50677	2.1721	5.38e-11	6.65e-09	http://www.ncbi.nlm.nih.gov/nuccore/NM_012230.3
NM_006532.3	mRNA	ELL	protein_coding	1774	2203	1877	3349	4476	3982	1775.72	4176.07	2.35177	1.23375	5.74e-11	7.06e-09	http://www.ncbi.nlm.nih.gov/nuccore/NM_006532.3
NM_017634.3	mRNA	KCTD9	protein_coding	829	1791	843	143	305	231	994.452	232.869	0.234168	-2.09439	5.94e-11	7.25e-09	http://www.ncbi.nlm.nih.gov/nuccore/NM_017634.3
NM_170713.2	mRNA	RASSF1	protein_coding	545	593	534	1145	1322	1386	511.173	1377.03	2.69386	1.42967	6.49e-11	7.87e-09	http://www.ncbi.nlm.nih.gov/nuccore/NM_170713.2
NM_033259.2	mRNA	CAMK2N2	protein_coding	544	623	596	136	191	145	539.483	166.208	0.308088	-1.69859	6.84e-11	8.24e-09	http://www.ncbi.nlm.nih.gov/nuccore/NM_033259.2
NM_024313.2	mRNA	NOL12	protein_coding	2469	2646	2392	4891	5610	5034	2296.87	5552.07	2.41724	1.27336	6.89e-11	8.25e-09	http://www.ncbi.nlm.nih.gov/nuccore/NM_024313.2
NM_022078.2	mRNA	GPATCH3	protein_coding	1454	1736	1269	2854	3380	2947	1344.99	3273.65	2.43396	1.28331	7.63e-11	9.07e-09	http://www.ncbi.nlm.nih.gov/nuccore/NM_022078.2
NM_014371.3	mRNA	AKAP8L	protein_coding	266	338	233	622	785	695	251.085	746.298	2.97229	1.57158	9.3e-11	1.1e-08	http://www.ncbi.nlm.nih.gov/nuccore/NM_014371.3
NM_018836.3	mRNA	AJAP1	protein_coding	268	330	289	691	824	693	269.511	786.826	2.91946	1.5457	9.4e-11	1.1e-08	http://www.ncbi.nlm.nih.gov/nuccore/NM_018836.3
NM_018660.2	mRNA	ZNF395	protein_coding	7723	10580	7457	2576	4053	3224	7709.91	3444.79	0.4468	-1.1623	1.01e-10	1.17e-08	http://www.ncbi.nlm.nih.gov/nuccore/NM_018660.2
NM_139266.2	mRNA	STAT1	protein_coding	245	529	254	51	93	77	295.528	76.5969	0.259187	-1.94793	1.03e-10	1.2e-08	http://www.ncbi.nlm.nih.gov/nuccore/NM_139266.2
NM_001408.2	mRNA	CELSR2	protein_coding	4932	7137	5158	1896	2655	1832	5150.4	2246.64	0.436206	-1.19692	1.06e-10	1.22e-08	http://www.ncbi.nlm.nih.gov/nuccore/NM_001408.2
NM_080725.2	mRNA	SRXN1	protein_coding	6897	8792	6745	11063	15751	14120	6763.03	14419.3	2.13208	1.09226	1.06e-10	1.22e-08	http://www.ncbi.nlm.nih.gov/nuccore/NM_080725.2
NM_001303024.1	mRNA	SSSCA1	protein_coding	183	254	223	822	812	768	199.658	867.548	4.34517	2.11941	1.09e-10	1.24e-08	http://www.ncbi.nlm.nih.gov/nuccore/NM_001303024.1
NM_203288.1	mRNA	RP9	protein_coding	824	1113	815	1623	2155	2133	825.716	2093	2.53477	1.34186	1.14e-10	1.29e-08	http://www.ncbi.nlm.nih.gov/nuccore/NM_203288.1
NM_003200.3	mRNA	TCF3	protein_coding	2569	3073	2570	4712	6285	4872	2492.45	5608.76	2.2503	1.17012	1.21e-10	1.36e-08	http://www.ncbi.nlm.nih.gov/nuccore/NM_003200.3
NM_145804.2	mRNA	ABTB2	protein_coding	4130	5163	4491	7449	9711	8487	4184.35	9085.27	2.17125	1.11853	1.25e-10	1.39e-08	http://www.ncbi.nlm.nih.gov/nuccore/NM_145804.2
NM_016235.2	mRNA	GPRC5B	protein_coding	125	137	135	14	32	22	121.853	23.1888	0.190301	-2.39365	1.37e-10	1.52e-08	http://www.ncbi.nlm.nih.gov/nuccore/NM_016235.2
NM_001077427.3	mRNA	LYPD1	protein_coding	89	119	81	274	311	283	86.4444	310.452	3.59135	1.84453	1.56e-10	1.72e-08	http://www.ncbi.nlm.nih.gov/nuccore/NM_001077427.3
NM_032840.2	mRNA	SPRYD3	protein_coding	2379	2727	2410	6827	7395	6218	2291.1	7333.72	3.20096	1.6785	1.56e-10	1.72e-08	http://www.ncbi.nlm.nih.gov/nuccore/NM_032840.2
NM_000064.3	mRNA	C3	protein_coding	745	1080	1081	1826	2468	1870	884.064	2176.3	2.4617	1.29966	1.57e-10	1.72e-08	http://www.ncbi.nlm.nih.gov/nuccore/NM_000064.3
NM_144489.3	mRNA	RGS3	protein_coding	459	541	538	1164	1301	1134	471.037	1288.49	2.73543	1.45177	1.6e-10	1.73e-08	http://www.ncbi.nlm.nih.gov/nuccore/NM_144489.3
NM_006265.2	mRNA	RAD21	protein_coding	11572	25197	11249	1164	3972	2559	13745.7	2566.21	0.186692	-2.42127	1.74e-10	1.88e-08	http://www.ncbi.nlm.nih.gov/nuccore/NM_006265.2
NM_006640.4	mRNA	2021-09-09	other	2476	2832	2331	4387	5154	5184	2321.06	5255.87	2.26443	1.17915	1.93e-10	2.07e-08	http://www.ncbi.nlm.nih.gov/nuccore/NM_006640.4
NM_006357.3	mRNA	UBE2E3	protein_coding	1446	1725	1410	409	612	464	1389.03	520.669	0.374843	-1.41564	2.08e-10	2.22e-08	http://www.ncbi.nlm.nih.gov/nuccore/NM_006357.3
NM_213606.3	mRNA	SLC16A12	protein_coding	111	209	79	9	22	13	114.156	14.904	0.130558	-2.93724	2.3e-10	2.44e-08	http://www.ncbi.nlm.nih.gov/nuccore/NM_213606.3
NM_145018.3	mRNA	DDIAS	protein_coding	430	968	404	34	87	95	513.228	73.9534	0.144095	-2.79491	2.52e-10	2.66e-08	http://www.ncbi.nlm.nih.gov/nuccore/NM_145018.3
NM_006351.3	mRNA	TIMM44	protein_coding	5454	6927	5582	10083	12161	10195	5428.99	11550.4	2.12754	1.08919	2.66e-10	2.79e-08	http://www.ncbi.nlm.nih.gov/nuccore/NM_006351.3
NM_002608.3	mRNA	PDGFB	protein_coding	447	630	559	124	177	147	494.911	157.69	0.318623	-1.65008	2.71e-10	2.82e-08	http://www.ncbi.nlm.nih.gov/nuccore/NM_002608.3
NM_023080.2	mRNA	C8orf33	protein_coding	8601	10351	8467	14995	18193	15557	8311.17	17350.6	2.08762	1.06186	2.76e-10	2.86e-08	http://www.ncbi.nlm.nih.gov/nuccore/NM_023080.2
NM_003246.3	mRNA	THBS1	protein_coding	110348	153720	95877	35419	71162	48249	107019	53193.2	0.497046	-1.00855	2.91e-10	2.99e-08	http://www.ncbi.nlm.nih.gov/nuccore/NM_003246.3
NM_021158.4	mRNA	TRIB3	protein_coding	917	965	1012	2162	2456	2077	892.206	2393.99	2.68323	1.42397	2.91e-10	2.99e-08	http://www.ncbi.nlm.nih.gov/nuccore/NM_021158.4
NM_001193621.1	mRNA	PINLYP	protein_coding	17	12	10	44	83	81	12.1088	72.1247	5.95638	2.57444	3.07e-10	3.12e-08	http://www.ncbi.nlm.nih.gov/nuccore/NM_001193621.1
NM_080677.2	mRNA	DYNLL2	protein_coding	4876	6239	4764	9004	10879	8920	4785.09	10253.6	2.14282	1.09951	3.11e-10	3.15e-08	http://www.ncbi.nlm.nih.gov/nuccore/NM_080677.2
NM_017813.4	mRNA	IMPAD1	protein_coding	11553	18479	11622	3899	7067	5720	12311.8	5783.54	0.469755	-1.09002	3.45e-10	3.48e-08	http://www.ncbi.nlm.nih.gov/nuccore/NM_017813.4
NM_016297.3	mRNA	PCYOX1	protein_coding	4024	7211	3499	1082	2174	1727	4275.82	1716.2	0.401374	-1.31698	3.62e-10	3.63e-08	http://www.ncbi.nlm.nih.gov/nuccore/NM_016297.3
NM_015191.2	mRNA	SIK2	protein_coding	1513	2480	1555	437	782	641	1637.82	645.303	0.394002	-1.34372	3.76e-10	3.75e-08	http://www.ncbi.nlm.nih.gov/nuccore/NM_015191.2
NM_002090.2	mRNA	CXCL3	protein_coding	85	115	102	193	394	289	91.4941	301.038	3.29025	1.7182	4.02e-10	3.98e-08	http://www.ncbi.nlm.nih.gov/nuccore/NM_002090.2
NM_178140.3	mRNA	PDZD2	protein_coding	201	396	205	31	105	48	232.458	60.8577	0.261801	-1.93346	4.49e-10	4.43e-08	http://www.ncbi.nlm.nih.gov/nuccore/NM_178140.3
NM_003683.5	mRNA	RRP1	protein_coding	7783	8533	7613	13015	15755	13682	7310.38	15113.9	2.06746	1.04786	4.55e-10	4.47e-08	http://www.ncbi.nlm.nih.gov/nuccore/NM_003683.5
NM_152280.4	mRNA	SYT11	protein_coding	45	76	33	1	9	2	44.5955	3.73179	0.0836809	-3.57896	4.75e-10	4.64e-08	http://www.ncbi.nlm.nih.gov/nuccore/NM_152280.4
NM_152486.2	mRNA	SAMD11	protein_coding	4351	5581	5185	1545	1843	1391	4599.88	1702.33	0.370081	-1.43409	5.16e-10	5.01e-08	http://www.ncbi.nlm.nih.gov/nuccore/NM_152486.2
NM_024098.3	mRNA	CCDC86	protein_coding	10637	11368	11173	21117	24587	21123	10191.7	23855.5	2.34067	1.22692	5.27e-10	5.09e-08	http://www.ncbi.nlm.nih.gov/nuccore/NM_024098.3
NM_018328.4	mRNA	MBD5	protein_coding	417	758	382	101	186	139	452.376	147.352	0.32573	-1.61825	5.41e-10	5.2e-08	http://www.ncbi.nlm.nih.gov/nuccore/NM_018328.4
NM_020695.3	mRNA	REXO1	protein_coding	7245	8678	7880	12990	15649	13450	7253.03	14989.1	2.06659	1.04725	5.51e-10	5.27e-08	http://www.ncbi.nlm.nih.gov/nuccore/NM_020695.3
NM_145232.3	mRNA	CTU1	protein_coding	923	1093	1180	1942	2331	2260	982.731	2328.24	2.36915	1.24437	5.83e-10	5.54e-08	http://www.ncbi.nlm.nih.gov/nuccore/NM_145232.3
NM_003290.2	mRNA	TPM4	protein_coding	3158	4289	3156	4432	9273	6967	3181.37	7096.51	2.23064	1.15746	6.35e-10	6.01e-08	http://www.ncbi.nlm.nih.gov/nuccore/NM_003290.2
NM_053064.4	mRNA	GNG2	protein_coding	58	87	64	6	13	6	62.4496	8.49814	0.13608	-2.87747	6.51e-10	6.13e-08	http://www.ncbi.nlm.nih.gov/nuccore/NM_053064.4
NM_004655.3	mRNA	AXIN2	protein_coding	487	783	450	142	193	152	505.96	171.919	0.339788	-1.55729	6.99e-10	6.55e-08	http://www.ncbi.nlm.nih.gov/nuccore/NM_004655.3
NM_001263.3	mRNA	CDS1	protein_coding	366	628	302	54	178	112	376.755	114.837	0.304806	-1.71404	8.32e-10	7.72e-08	http://www.ncbi.nlm.nih.gov/nuccore/NM_001263.3
NM_033393.2	mRNA	FHDC1	protein_coding	233	427	257	62	93	70	268.811	78.8713	0.293408	-1.76902	8.29e-10	7.72e-08	http://www.ncbi.nlm.nih.gov/nuccore/NM_033393.2
NM_003014.3	mRNA	SFRP4	protein_coding	198	315	170	49	66	40	200.399	54.6662	0.272787	-1.87416	9.24e-10	8.53e-08	http://www.ncbi.nlm.nih.gov/nuccore/NM_003014.3
NM_005994.3	mRNA	TBX2	protein_coding	509	676	558	1070	1414	1279	526.48	1332.08	2.53017	1.33923	9.42e-10	8.65e-08	http://www.ncbi.nlm.nih.gov/nuccore/NM_005994.3
NM_006320.4	mRNA	PGRMC2	protein_coding	3303	4786	3395	1152	1736	1408	3429.95	1506.46	0.439206	-1.18703	1.01e-09	9.17e-08	http://www.ncbi.nlm.nih.gov/nuccore/NM_006320.4
NM_199054.2	mRNA	MKNK2	protein_coding	2381	3140	2457	4614	5695	4525	2404.01	5272.17	2.19307	1.13295	1.01e-09	9.17e-08	http://www.ncbi.nlm.nih.gov/nuccore/NM_199054.2
NM_006558.2	mRNA	KHDRBS3	protein_coding	1345	1797	1294	2009	3423	3227	1330.52	3018.36	2.26856	1.18177	1.03e-09	9.27e-08	http://www.ncbi.nlm.nih.gov/nuccore/NM_006558.2
NM_020713.2	mRNA	ZNF512B	protein_coding	3766	4612	3901	6684	8511	6940	3725.36	7850.84	2.10741	1.07547	1.03e-09	9.27e-08	http://www.ncbi.nlm.nih.gov/nuccore/NM_020713.2
NM_032758.3	mRNA	PHF5A	protein_coding	2938	3545	2669	5258	6299	5239	2763.02	5983.12	2.16543	1.11465	1.17e-09	1.05e-07	http://www.ncbi.nlm.nih.gov/nuccore/NM_032758.3
NM_152522.5	mRNA	ARL6IP6	protein_coding	1952	2879	1875	523	1060	785	1992.79	814.238	0.408592	-1.29127	1.18e-09	1.05e-07	http://www.ncbi.nlm.nih.gov/nuccore/NM_152522.5
NM_002422.4	mRNA	MMP3	protein_coding	1	1	1	24	31	20	0.924572	26.5429	28.7083	4.84339	1.2e-09	1.06e-07	http://www.ncbi.nlm.nih.gov/nuccore/NM_002422.4
NM_004418.3	mRNA	DUSP2	protein_coding	98	129	117	277	378	288	104.445	332.732	3.1857	1.67161	1.22e-09	1.08e-07	http://www.ncbi.nlm.nih.gov/nuccore/NM_004418.3
NM_004441.4	mRNA	EPHB1	protein_coding	686	889	576	1133	2013	1355	642.84	1558.32	2.42412	1.27746	1.25e-09	1.09e-07	http://www.ncbi.nlm.nih.gov/nuccore/NM_004441.4
NM_033222.4	mRNA	PSIP1	protein_coding	508	785	527	68	233	229	540.566	178.841	0.330841	-1.59579	1.25e-09	1.09e-07	http://www.ncbi.nlm.nih.gov/nuccore/NM_033222.4
NM_005479.3	mRNA	FRAT1	protein_coding	57	114	81	9	12	16	74.3167	13.124	0.176596	-2.50148	1.44e-09	1.25e-07	http://www.ncbi.nlm.nih.gov/nuccore/NM_005479.3
NM_001292034.2	mRNA	TAB2	protein_coding	307	485	288	54	135	93	318.472	95.6876	0.300458	-1.73477	1.54e-09	1.33e-07	http://www.ncbi.nlm.nih.gov/nuccore/NM_001292034.2
NM_022831.2	mRNA	AIDA	protein_coding	3250	6172	3081	762	1850	1401	3623.32	1366.47	0.377133	-1.40685	1.62e-09	1.39e-07	http://www.ncbi.nlm.nih.gov/nuccore/NM_022831.2
NM_003247.3	mRNA	THBS2	protein_coding	1	0	0	12	30	21	0.342757	21.384	62.3883	5.9632	1.68e-09	1.44e-07	http://www.ncbi.nlm.nih.gov/nuccore/NM_003247.3
NM_000158.3	mRNA	GBE1	protein_coding	5548	9200	4841	1779	3413	2548	5729.01	2670.51	0.466137	-1.10117	1.76e-09	1.5e-07	http://www.ncbi.nlm.nih.gov/nuccore/NM_000158.3
NM_133494.2	mRNA	NEK7	protein_coding	653	1721	769	31	169	99	892	97.5473	0.109358	-3.19287	1.82e-09	1.55e-07	http://www.ncbi.nlm.nih.gov/nuccore/NM_133494.2
NM_152742.2	mRNA	GPC2	protein_coding	98	98	81	20	7	18	84.6594	17.2112	0.203299	-2.29832	1.88e-09	1.59e-07	http://www.ncbi.nlm.nih.gov/nuccore/NM_152742.2
NM_207356.2	mRNA	C1orf174	protein_coding	2826	4105	2595	959	1440	1148	2828.6	1243.91	0.43976	-1.18521	1.98e-09	1.67e-07	http://www.ncbi.nlm.nih.gov/nuccore/NM_207356.2
NM_032286.2	mRNA	MED10	protein_coding	3925	4848	3532	6380	8248	7261	3705.47	7758.7	2.09385	1.06616	2e-09	1.67e-07	http://www.ncbi.nlm.nih.gov/nuccore/NM_032286.2
NM_014974.2	mRNA	DIP2C	protein_coding	1517	2597	1434	2518	4599	3330	1623.98	3613.91	2.22534	1.15403	2.07e-09	1.72e-07	http://www.ncbi.nlm.nih.gov/nuccore/NM_014974.2
NM_001005404.3	mRNA	YPEL2	protein_coding	105	230	93	14	25	20	121.868	20.4653	0.16793	-2.57407	2.27e-09	1.88e-07	http://www.ncbi.nlm.nih.gov/nuccore/NM_001005404.3
NM_021627.2	mRNA	SENP2	protein_coding	1622	2773	1499	469	875	737	1723.53	720.461	0.418016	-1.25837	2.38e-09	1.96e-07	http://www.ncbi.nlm.nih.gov/nuccore/NM_021627.2
NM_178123.4	mRNA	SESTD1	protein_coding	479	1185	552	60	151	109	632.132	108.648	0.171875	-2.54057	2.39e-09	1.96e-07	http://www.ncbi.nlm.nih.gov/nuccore/NM_178123.4
NM_173470.2	mRNA	MMGT1	protein_coding	119	184	97	18	30	30	117.399	27.2439	0.232062	-2.10742	2.42e-09	1.98e-07	http://www.ncbi.nlm.nih.gov/nuccore/NM_173470.2
NM_146388.1	mRNA	MRPL4	protein_coding	418	479	404	897	1046	898	395.718	1014.05	2.56256	1.35759	2.58e-09	2.1e-07	http://www.ncbi.nlm.nih.gov/nuccore/NM_146388.1
NM_003733.3	mRNA	OASL	protein_coding	60	60	58	152	223	171	54.7745	191.711	3.5	1.80735	2.59e-09	2.1e-07	http://www.ncbi.nlm.nih.gov/nuccore/NM_003733.3
NM_000713.2	mRNA	BLVRB	protein_coding	5044	5482	5399	10083	11637	9967	4889.33	11318.3	2.3149	1.21095	2.61e-09	2.1e-07	http://www.ncbi.nlm.nih.gov/nuccore/NM_000713.2
NM_173462.3	mRNA	PAPLN	protein_coding	1526	2529	1539	504	858	610	1648.04	685.094	0.415703	-1.26637	2.67e-09	2.14e-07	http://www.ncbi.nlm.nih.gov/nuccore/NM_173462.3
NM_003844.3	mRNA	TNFRSF10A	protein_coding	722	909	739	1362	1885	1580	716.854	1702.65	2.37517	1.24803	2.7e-09	2.16e-07	http://www.ncbi.nlm.nih.gov/nuccore/NM_003844.3
NM_001079872.1	mRNA	CUL4B	protein_coding	362	586	245	20	122	65	345.699	67.0508	0.193957	-2.36619	2.77e-09	2.21e-07	http://www.ncbi.nlm.nih.gov/nuccore/NM_001079872.1
NM_003495.2	mRNA	HIST1H4I	protein_coding	6	12	9	50	68	38	7.98856	54.9538	6.87906	2.78221	3.24e-09	2.57e-07	http://www.ncbi.nlm.nih.gov/nuccore/NM_003495.2
NM_001164440.1	mRNA	ANKRD33B	protein_coding	20863	32642	20262	6737	15228	9789	21810.5	10822.4	0.496202	-1.011	3.49e-09	2.75e-07	http://www.ncbi.nlm.nih.gov/nuccore/NM_001164440.1
NM_001142552.1	mRNA	DCHS2	protein_coding	45	83	44	3	6	10	50.0678	6.6286	0.132392	-2.91711	3.63e-09	2.84e-07	http://www.ncbi.nlm.nih.gov/nuccore/NM_001142552.1
NM_020846.1	mRNA	SLAIN2	protein_coding	2830	4756	2767	830	1820	1278	3041.12	1343.22	0.441686	-1.17891	3.63e-09	2.84e-07	http://www.ncbi.nlm.nih.gov/nuccore/NM_020846.1
NM_015150.1	mRNA	RFTN1	protein_coding	2089	2679	1759	3311	4989	3681	1952.78	4197.8	2.14966	1.10411	3.9e-09	3.04e-07	http://www.ncbi.nlm.nih.gov/nuccore/NM_015150.1
NM_052909.3	mRNA	PLEKHG4B	protein_coding	1300	1678	1225	2132	3321	2555	1263.36	2800.65	2.21683	1.1485	4.09e-09	3.16e-07	http://www.ncbi.nlm.nih.gov/nuccore/NM_052909.3
NM_005603.4	mRNA	ATP8B1	protein_coding	433	679	354	60	214	149	429.742	141.087	0.328307	-1.60688	4.16e-09	3.2e-07	http://www.ncbi.nlm.nih.gov/nuccore/NM_005603.4
NM_022156.4	mRNA	DUS1L	protein_coding	6579	7656	6641	12227	14171	12033	6354.2	13722.8	2.15964	1.11079	4.23e-09	3.24e-07	http://www.ncbi.nlm.nih.gov/nuccore/NM_022156.4
NM_003223.2	mRNA	TFAP4	protein_coding	1825	2141	1631	3116	4004	3276	1692.74	3685	2.17694	1.1223	4.24e-09	3.24e-07	http://www.ncbi.nlm.nih.gov/nuccore/NM_003223.2
NM_181304.2	mRNA	MRPL52	protein_coding	52	102	46	198	218	172	57.573	210.701	3.65971	1.87173	4.42e-09	3.36e-07	http://www.ncbi.nlm.nih.gov/nuccore/NM_181304.2
NM_145288.2	mRNA	ZNF296	protein_coding	670	624	681	1272	1558	1225	612.645	1441.91	2.35359	1.23486	4.55e-09	3.44e-07	http://www.ncbi.nlm.nih.gov/nuccore/NM_145288.2
NM_004419.3	mRNA	DUSP5	protein_coding	2027	2346	2101	3332	4453	4067	1973.98	4192.71	2.12399	1.08678	4.8e-09	3.62e-07	http://www.ncbi.nlm.nih.gov/nuccore/NM_004419.3
NM_002033.3	mRNA	FUT4	protein_coding	725	1109	657	1263	1999	1703	735.568	1736.42	2.36065	1.23918	5.29e-09	3.97e-07	http://www.ncbi.nlm.nih.gov/nuccore/NM_002033.3
NM_015906.3	mRNA	TRIM33	protein_coding	71	129	70	13	20	12	78.7446	15.7157	0.199579	-2.32497	5.84e-09	4.35e-07	http://www.ncbi.nlm.nih.gov/nuccore/NM_015906.3
NM_052963.2	mRNA	TOP1MT	protein_coding	685	804	667	1310	1622	1425	654.629	1548.87	2.36603	1.24247	5.88e-09	4.36e-07	http://www.ncbi.nlm.nih.gov/nuccore/NM_052963.2
NM_022742.4	mRNA	CCDC136	protein_coding	203	341	153	47	72	52	202.194	59.8351	0.29593	-1.75667	5.96e-09	4.41e-07	http://www.ncbi.nlm.nih.gov/nuccore/NM_022742.4
NM_002250.2	mRNA	KCNN4	protein_coding	602	749	594	1201	1466	1304	587.881	1413.1	2.40371	1.26526	6.06e-09	4.46e-07	http://www.ncbi.nlm.nih.gov/nuccore/NM_002250.2
NM_001001852.3	mRNA	PIM3	protein_coding	7295	8231	8428	12594	15257	14541	7358.26	15097.4	2.05176	1.03686	6.12e-09	4.49e-07	http://www.ncbi.nlm.nih.gov/nuccore/NM_001001852.3
NM_014991.4	mRNA	WDFY3	protein_coding	4714	9526	4383	981	2265	1685	5358.49	1683.06	0.314092	-1.67074	6.28e-09	4.59e-07	http://www.ncbi.nlm.nih.gov/nuccore/NM_014991.4
NM_004147.3	mRNA	DRG1	protein_coding	6468	7862	5840	10661	12286	11376	6083.64	12263.8	2.01587	1.0114	6.4e-09	4.66e-07	http://www.ncbi.nlm.nih.gov/nuccore/NM_004147.3
NM_004759.4	mRNA	MAPKAPK2	protein_coding	456	559	404	129	177	112	427.294	147.258	0.344629	-1.53688	6.72e-09	4.87e-07	http://www.ncbi.nlm.nih.gov/nuccore/NM_004759.4
NM_001297565.1	mRNA	UQCRH	protein_coding	540	675	449	989	1372	1075	498.732	1211.23	2.42862	1.28013	7.54e-09	5.44e-07	http://www.ncbi.nlm.nih.gov/nuccore/NM_001297565.1
NM_001545.2	mRNA	MRPL58	protein_coding	301	466	296	760	875	678	314.809	826.102	2.62414	1.39184	8.04e-09	5.78e-07	http://www.ncbi.nlm.nih.gov/nuccore/NM_001545.2
NM_206876.1	mRNA	PPP1CB	protein_coding	92	114	52	7	21	10	76.1655	12.6646	0.166277	-2.58834	8.53e-09	6.11e-07	http://www.ncbi.nlm.nih.gov/nuccore/NM_206876.1
NM_153451.2	mRNA	ORAOV1	protein_coding	1483	2094	1418	2600	3525	3095	1490.08	3257.7	2.18626	1.12846	8.68e-09	6.19e-07	http://www.ncbi.nlm.nih.gov/nuccore/NM_153451.2
NM_001085447.1	mRNA	CCDC173	protein_coding	30	58	24	0	4	3	32.1307	2.22553	0.0692649	-3.85173	9.07e-09	6.42e-07	http://www.ncbi.nlm.nih.gov/nuccore/NM_001085447.1
NM_020947.3	mRNA	TLDC1	protein_coding	4088	5362	3740	6652	8796	7211	3953.31	8016.09	2.02769	1.01984	9.13e-09	6.44e-07	http://www.ncbi.nlm.nih.gov/nuccore/NM_020947.3
NM_018841.5	mRNA	GNG12	protein_coding	10764	20862	11643	2936	7563	5156	12601.3	5302.25	0.420768	-1.2489	9.22e-09	6.48e-07	http://www.ncbi.nlm.nih.gov/nuccore/NM_018841.5
NM_002867.3	mRNA	RAB3B	protein_coding	1557	2859	1509	511	962	693	1724.69	747.812	0.433592	-1.20559	9.3e-09	6.51e-07	http://www.ncbi.nlm.nih.gov/nuccore/NM_002867.3
NM_001173408.1	mRNA	OBSL1	protein_coding	470	588	461	133	189	138	458.763	161.805	0.352699	-1.50349	9.91e-09	6.85e-07	http://www.ncbi.nlm.nih.gov/nuccore/NM_001173408.1
NM_001722.2	mRNA	POLR3D	protein_coding	1605	2081	1663	2993	3675	3125	1614.62	3482.81	2.15705	1.10906	9.95e-09	6.85e-07	http://www.ncbi.nlm.nih.gov/nuccore/NM_001722.2
NM_023112.3	mRNA	OTUB2	protein_coding	1841	2282	1641	3162	3979	3345	1734.42	3722.77	2.14641	1.10192	9.94e-09	6.85e-07	http://www.ncbi.nlm.nih.gov/nuccore/NM_023112.3
NM_152308.2	mRNA	RMI2	protein_coding	334	339	321	44	75	115	305.417	82.0884	0.268774	-1.89553	9.83e-09	6.85e-07	http://www.ncbi.nlm.nih.gov/nuccore/NM_152308.2
NM_182665.3	mRNA	RASSF5	protein_coding	139	154	128	28	38	25	128.145	32.0918	0.250434	-1.9975	9.97e-09	6.85e-07	http://www.ncbi.nlm.nih.gov/nuccore/NM_182665.3
NM_001165252.1	mRNA	KRTAP2-3	protein_coding	59	59	56	141	197	175	53.5	180.916	3.38161	1.75771	1.03e-08	7.07e-07	http://www.ncbi.nlm.nih.gov/nuccore/NM_001165252.1
NM_017770.3	mRNA	ELOVL2	protein_coding	615	988	558	127	362	203	635.163	232.109	0.365432	-1.45233	1.06e-08	7.26e-07	http://www.ncbi.nlm.nih.gov/nuccore/NM_017770.3
NM_003520.3	mRNA	HIST1H2BN	protein_coding	13	34	26	72	110	89	21.4382	94.9431	4.42869	2.14688	1.07e-08	7.29e-07	http://www.ncbi.nlm.nih.gov/nuccore/NM_003520.3
NM_003810.3	mRNA	TNFSF10	protein_coding	257	532	244	38	123	78	296.837	79.8713	0.269074	-1.89392	1.16e-08	7.83e-07	http://www.ncbi.nlm.nih.gov/nuccore/NM_003810.3
NM_004370.5	mRNA	COL12A1	protein_coding	819	1560	741	170	438	333	901.765	319.453	0.354253	-1.49715	1.19e-08	8.02e-07	http://www.ncbi.nlm.nih.gov/nuccore/NM_004370.5
NM_002503.4	mRNA	NFKBIB	protein_coding	417	486	351	846	932	868	378.453	948.384	2.50595	1.32536	1.21e-08	8.11e-07	http://www.ncbi.nlm.nih.gov/nuccore/NM_002503.4
NM_001080470.1	mRNA	ZNF697	protein_coding	2032	3207	2053	2949	6174	4925	2158.56	4827.27	2.23634	1.16114	1.23e-08	8.16e-07	http://www.ncbi.nlm.nih.gov/nuccore/NM_001080470.1
NM_002298.4	mRNA	LCP1	protein_coding	1020	1394	867	245	525	358	976.254	386.06	0.39545	-1.33843	1.23e-08	8.16e-07	http://www.ncbi.nlm.nih.gov/nuccore/NM_002298.4
NM_004704.4	mRNA	RRP9	protein_coding	8384	9067	9113	17561	19825	16992	8165.08	19453.6	2.38254	1.2525	1.26e-08	8.36e-07	http://www.ncbi.nlm.nih.gov/nuccore/NM_004704.4
NM_001466.3	mRNA	FZD2	protein_coding	2300	2800	2501	817	1117	976	2312.8	1027.59	0.444305	-1.17038	1.32e-08	8.63e-07	http://www.ncbi.nlm.nih.gov/nuccore/NM_001466.3
NM_001130924.2	mRNA	TMEM201	protein_coding	1240	1602	1317	2361	2934	2437	1257.36	2747.27	2.18495	1.1276	1.35e-08	8.79e-07	http://www.ncbi.nlm.nih.gov/nuccore/NM_001130924.2
NM_001037335.2	mRNA	HELZ2	protein_coding	1006	1431	1209	2045	2485	2329	1099.71	2442.08	2.22066	1.15099	1.37e-08	8.89e-07	http://www.ncbi.nlm.nih.gov/nuccore/NM_001037335.2
NM_016148.3	mRNA	SHANK1	protein_coding	192	278	250	460	636	529	217.756	573.201	2.63231	1.39633	1.49e-08	9.65e-07	http://www.ncbi.nlm.nih.gov/nuccore/NM_016148.3
NM_015871.4	mRNA	ZNF593	protein_coding	2396	2662	2756	4578	5328	4716	2402.93	5220.3	2.17247	1.11934	1.56e-08	1.01e-06	http://www.ncbi.nlm.nih.gov/nuccore/NM_015871.4
NM_001174072.2	mRNA	SERINC5	protein_coding	778	1243	640	222	420	250	778.859	307.069	0.394255	-1.3428	1.57e-08	1.01e-06	http://www.ncbi.nlm.nih.gov/nuccore/NM_001174072.2
NM_015483.2	mRNA	KBTBD2	protein_coding	2162	3634	1757	514	1182	972	2198.56	912.607	0.415094	-1.26849	1.59e-08	1.02e-06	http://www.ncbi.nlm.nih.gov/nuccore/NM_015483.2
NM_181353.2	mRNA	ID1	protein_coding	671	993	721	191	315	287	712.554	276.843	0.388522	-1.36393	1.72e-08	1.1e-06	http://www.ncbi.nlm.nih.gov/nuccore/NM_181353.2
NM_004888.3	mRNA	ATP6V1G1	protein_coding	3265	4745	2854	4836	7353	6434	3218.12	6531.29	2.02954	1.02115	1.74e-08	1.11e-06	http://www.ncbi.nlm.nih.gov/nuccore/NM_004888.3
NM_080657.4	mRNA	RSAD2	protein_coding	7	20	2	29	70	53	7.73705	51.7736	6.69165	2.74236	1.86e-08	1.18e-06	http://www.ncbi.nlm.nih.gov/nuccore/NM_080657.4
NM_001483.2	mRNA	GBAS	protein_coding	471	826	425	119	268	154	501.7	184.068	0.366889	-1.44658	2.04e-08	1.29e-06	http://www.ncbi.nlm.nih.gov/nuccore/NM_001483.2
NM_005804.3	mRNA	DDX39A	protein_coding	1521	1851	1588	2805	3420	2762	1506.24	3197.06	2.12254	1.08579	2.13e-08	1.35e-06	http://www.ncbi.nlm.nih.gov/nuccore/NM_005804.3
NM_024755.3	mRNA	SLTM	protein_coding	89	209	101	27	36	19	114.313	28.9213	0.253	-1.98279	2.15e-08	1.35e-06	http://www.ncbi.nlm.nih.gov/nuccore/NM_024755.3
NM_004163.4	mRNA	RAB27B	protein_coding	20	58	31	1	6	0	31.1526	2.15273	0.0691028	-3.85511	2.17e-08	1.36e-06	http://www.ncbi.nlm.nih.gov/nuccore/NM_004163.4
NM_014603.2	mRNA	CDR2L	protein_coding	6422	7414	6452	11994	14153	11184	6178.14	13310.1	2.15439	1.10728	2.2e-08	1.38e-06	http://www.ncbi.nlm.nih.gov/nuccore/NM_014603.2
NM_133471.3	mRNA	PPP1R18	protein_coding	1406	2011	1368	2567	3472	2638	1426.95	3063.46	2.14686	1.10223	2.27e-08	1.41e-06	http://www.ncbi.nlm.nih.gov/nuccore/NM_133471.3
NM_031463.4	mRNA	HSDL1	protein_coding	210	319	160	42	77	60	201.941	61.9681	0.306863	-1.70433	2.43e-08	1.5e-06	http://www.ncbi.nlm.nih.gov/nuccore/NM_031463.4
NM_015710.4	mRNA	GLTSCR2	protein_coding	13828	15219	14912	29535	32786	28353	13486.9	32477.8	2.4081	1.2679	2.47e-08	1.51e-06	http://www.ncbi.nlm.nih.gov/nuccore/NM_015710.4
NM_022571.5	mRNA	GPR135	protein_coding	171	415	209	43	79	42	227.981	56.4898	0.247783	-2.01285	2.47e-08	1.51e-06	http://www.ncbi.nlm.nih.gov/nuccore/NM_022571.5
NM_001171.5	mRNA	ABCC6	protein_coding	143	265	157	31	65	43	165.404	47.6116	0.287851	-1.79661	2.54e-08	1.55e-06	http://www.ncbi.nlm.nih.gov/nuccore/NM_001171.5
NM_152834.2	mRNA	TMEM18	protein_coding	1647	2149	1695	3017	3727	3079	1655.98	3491.58	2.10847	1.0762	2.56e-08	1.55e-06	http://www.ncbi.nlm.nih.gov/nuccore/NM_152834.2
NM_001291978.1	mRNA	NOP14	protein_coding	611	967	655	1273	1708	1352	662.865	1531.03	2.30972	1.20772	2.63e-08	1.59e-06	http://www.ncbi.nlm.nih.gov/nuccore/NM_001291978.1
NM_001300900.1	mRNA	MRPS34	protein_coding	141	116	127	441	435	383	119.668	454.794	3.80045	1.92617	2.72e-08	1.64e-06	http://www.ncbi.nlm.nih.gov/nuccore/NM_001300900.1
NM_001039570.2	mRNA	KREMEN1	protein_coding	2233	2809	2091	819	1163	778	2148.45	970.267	0.451612	-1.14684	2.79e-08	1.68e-06	http://www.ncbi.nlm.nih.gov/nuccore/NM_001039570.2
NM_004295.3	mRNA	TRAF4	protein_coding	5252	5885	5457	9325	10962	9146	5074.37	10498.8	2.06898	1.04892	2.89e-08	1.73e-06	http://www.ncbi.nlm.nih.gov/nuccore/NM_004295.3
NM_000386.3	mRNA	BLMH	protein_coding	6011	8216	5320	2301	3302	2665	5827.14	2908.55	0.499139	-1.00249	3.07e-08	1.82e-06	http://www.ncbi.nlm.nih.gov/nuccore/NM_000386.3
NM_001324236.1	mRNA	ITPA	protein_coding	33	49	26	103	123	118	31.7718	122.632	3.85978	1.94852	3.07e-08	1.82e-06	http://www.ncbi.nlm.nih.gov/nuccore/NM_001324236.1
NM_001144944.1	mRNA	MYL12B	protein_coding	53	53	35	99	179	192	42.7038	163.577	3.8305	1.93753	3.23e-08	1.91e-06	http://www.ncbi.nlm.nih.gov/nuccore/NM_001144944.1
NM_003537.3	mRNA	HIST1H3B	protein_coding	16	10	15	44	61	74	13.0519	63.3078	4.85048	2.27813	3.3e-08	1.94e-06	http://www.ncbi.nlm.nih.gov/nuccore/NM_003537.3
NM_000112.3	mRNA	SLC26A2	protein_coding	2339	5296	2291	252	903	635	2831.49	597.083	0.210872	-2.24556	3.52e-08	2.06e-06	http://www.ncbi.nlm.nih.gov/nuccore/NM_000112.3
NM_001330360.1	mRNA	POLA1	protein_coding	74	151	69	19	25	13	84.5247	20.1232	0.238075	-2.07051	3.53e-08	2.06e-06	http://www.ncbi.nlm.nih.gov/nuccore/NM_001330360.1
NM_020342.2	mRNA	SLC39A10	protein_coding	87	129	71	3	33	19	84.5786	17.5968	0.208052	-2.26498	3.51e-08	2.06e-06	http://www.ncbi.nlm.nih.gov/nuccore/NM_020342.2
NM_001448.2	mRNA	GPC4	protein_coding	3687	4997	3391	1239	2208	1491	3609.1	1709.35	0.473622	-1.07819	3.77e-08	2.18e-06	http://www.ncbi.nlm.nih.gov/nuccore/NM_001448.2
NM_018310.3	mRNA	BRF2	protein_coding	727	855	618	1345	1471	1419	663.705	1518.77	2.28832	1.19429	4e-08	2.31e-06	http://www.ncbi.nlm.nih.gov/nuccore/NM_018310.3
NM_015529.3	mRNA	MOXD1	protein_coding	4966	7927	4311	1755	3071	2422	5048.87	2516.79	0.498485	-1.00438	4.49e-08	2.58e-06	http://www.ncbi.nlm.nih.gov/nuccore/NM_015529.3
NM_018710.2	mRNA	TMEM55A	protein_coding	434	652	399	787	1239	940	439.57	1036.44	2.35784	1.23747	4.48e-08	2.58e-06	http://www.ncbi.nlm.nih.gov/nuccore/NM_018710.2
NM_004420.2	mRNA	DUSP8	protein_coding	707	903	773	1175	1663	1693	722.218	1598.31	2.21305	1.14604	4.65e-08	2.66e-06	http://www.ncbi.nlm.nih.gov/nuccore/NM_004420.2
NM_000899.4	mRNA	KITLG	protein_coding	84	180	71	7	27	17	95.377	16.9038	0.177231	-2.4963	4.8e-08	2.73e-06	http://www.ncbi.nlm.nih.gov/nuccore/NM_000899.4
NM_194328.2	mRNA	RNF38	protein_coding	41	63	34	2	10	3	40.5597	4.81435	0.118698	-3.07463	4.79e-08	2.73e-06	http://www.ncbi.nlm.nih.gov/nuccore/NM_194328.2
NM_001014764.2	mRNA	EMC6	protein_coding	271	292	235	505	628	585	242.832	610.716	2.51498	1.33055	4.85e-08	2.75e-06	http://www.ncbi.nlm.nih.gov/nuccore/NM_001014764.2
NM_001293237.1	mRNA	MED15	protein_coding	31	28	20	64	109	97	24.1169	94.0512	3.8998	1.9634	5e-08	2.83e-06	http://www.ncbi.nlm.nih.gov/nuccore/NM_001293237.1
NM_001346446.1	mRNA	AHNAK	protein_coding	631	1038	540	177	279	295	645.944	263.321	0.407653	-1.29459	5.71e-08	3.2e-06	http://www.ncbi.nlm.nih.gov/nuccore/NM_001346446.1
NM_006732.2	mRNA	FOSB	protein_coding	3	3	1	39	29	31	2.07388	36.4761	17.5883	4.13655	5.86e-08	3.27e-06	http://www.ncbi.nlm.nih.gov/nuccore/NM_006732.2
NM_000676.2	mRNA	ADORA2B	protein_coding	713	911	762	1265	1772	1469	722.281	1588.02	2.19861	1.13659	6.05e-08	3.36e-06	http://www.ncbi.nlm.nih.gov/nuccore/NM_000676.2
NM_001097634.1	mRNA	GCNT1	protein_coding	177	249	110	37	63	32	156.901	45.6919	0.291214	-1.77985	6.19e-08	3.43e-06	http://www.ncbi.nlm.nih.gov/nuccore/NM_001097634.1
NM_001116.3	mRNA	ADCY9	protein_coding	1635	2229	1687	2812	3891	3013	1667.62	3425.32	2.05402	1.03845	6.25e-08	3.45e-06	http://www.ncbi.nlm.nih.gov/nuccore/NM_001116.3
NM_000321.2	mRNA	RB1	protein_coding	1000	2543	1052	68	300	199	1300.58	187.199	0.143935	-2.79651	6.42e-08	3.54e-06	http://www.ncbi.nlm.nih.gov/nuccore/NM_000321.2
NM_020243.4	mRNA	TOMM22	protein_coding	7635	9271	6840	14038	15801	13336	7160.3	15448.5	2.15752	1.10937	6.5e-08	3.56e-06	http://www.ncbi.nlm.nih.gov/nuccore/NM_020243.4
NM_000236.2	mRNA	LIPC	protein_coding	167	266	139	50	58	40	167.563	52.8135	0.315185	-1.66573	6.64e-08	3.62e-06	http://www.ncbi.nlm.nih.gov/nuccore/NM_000236.2
NM_001128159.2	mRNA	VPS53	protein_coding	1226	1925	1132	2178	3138	2328	1262.73	2686.55	2.12757	1.08921	6.64e-08	3.62e-06	http://www.ncbi.nlm.nih.gov/nuccore/NM_001128159.2
NM_001199120.1	mRNA	RPP21	protein_coding	48	69	67	152	178	173	55.8977	179.557	3.21223	1.68358	6.69e-08	3.64e-06	http://www.ncbi.nlm.nih.gov/nuccore/NM_001199120.1
NM_198723.1	mRNA	TCEA2	protein_coding	137	181	143	41	34	38	138.969	41.3014	0.297198	-1.7505	6.83e-08	3.7e-06	http://www.ncbi.nlm.nih.gov/nuccore/NM_198723.1
NM_005612.4	mRNA	REST	protein_coding	112	251	112	16	53	24	135.786	30.7899	0.226754	-2.1408	6.89e-08	3.72e-06	http://www.ncbi.nlm.nih.gov/nuccore/NM_005612.4
NM_018834.5	mRNA	MATR3	protein_coding	263	514	228	31	119	91	289.121	80.359	0.277943	-1.84714	7.01e-08	3.78e-06	http://www.ncbi.nlm.nih.gov/nuccore/NM_018834.5
NM_053044.4	mRNA	HTRA3	protein_coding	7	6	4	21	55	34	5.19035	37.1463	7.1568	2.83932	7.09e-08	3.8e-06	http://www.ncbi.nlm.nih.gov/nuccore/NM_053044.4
NM_001294338.1	mRNA	CLK2	protein_coding	176	239	137	39	65	38	163.687	49.2985	0.301175	-1.73133	7.14e-08	3.81e-06	http://www.ncbi.nlm.nih.gov/nuccore/NM_001294338.1
NM_014505.5	mRNA	KCNMB4	protein_coding	422	555	436	105	222	124	425.91	153.991	0.361557	-1.4677	7.3e-08	3.89e-06	http://www.ncbi.nlm.nih.gov/nuccore/NM_014505.5
NM_199002.1	mRNA	ARHGEF1	protein_coding	112	116	107	221	336	258	102.73	285.483	2.77896	1.47455	7.47e-08	3.97e-06	http://www.ncbi.nlm.nih.gov/nuccore/NM_199002.1
NM_014322.2	mRNA	OPN3	protein_coding	987	1555	894	316	551	386	1011.73	434.552	0.429515	-1.21922	7.57e-08	4.01e-06	http://www.ncbi.nlm.nih.gov/nuccore/NM_014322.2
NM_001134418.1	mRNA	P3H2	protein_coding	213	301	191	64	73	58	209.642	69.697	0.332457	-1.58876	8e-08	4.23e-06	http://www.ncbi.nlm.nih.gov/nuccore/NM_001134418.1
NM_005843.5	mRNA	STAM2	protein_coding	688	1580	694	98	296	187	845.056	194.813	0.230533	-2.11695	8.25e-08	4.33e-06	http://www.ncbi.nlm.nih.gov/nuccore/NM_005843.5
NM_021258.3	mRNA	IL22RA1	protein_coding	41	75	66	10	11	7	54.5399	10.0307	0.183914	-2.44289	8.22e-08	4.33e-06	http://www.ncbi.nlm.nih.gov/nuccore/NM_021258.3
NM_015156.3	mRNA	RCOR1	protein_coding	2677	4175	2727	884	1772	1254	2839.95	1344.39	0.473384	-1.07892	8.59e-08	4.5e-06	http://www.ncbi.nlm.nih.gov/nuccore/NM_015156.3
NM_002889.3	mRNA	RARRES2	protein_coding	614	754	565	197	280	181	583.006	231.246	0.396645	-1.33408	9.06e-08	4.72e-06	http://www.ncbi.nlm.nih.gov/nuccore/NM_002889.3
NM_013309.5	mRNA	SLC30A4	protein_coding	26	36	31	0	4	2	28.1074	1.86516	0.0663584	-3.91358	9.35e-08	4.85e-06	http://www.ncbi.nlm.nih.gov/nuccore/NM_013309.5
NM_001122636.1	mRNA	GALNT9	protein_coding	512	537	444	924	1152	848	455.384	1038.14	2.27969	1.18884	9.57e-08	4.94e-06	http://www.ncbi.nlm.nih.gov/nuccore/NM_001122636.1
NM_000186.3	mRNA	CFH	protein_coding	47	115	48	4	15	9	59.5737	9.27928	0.155761	-2.68259	9.8e-08	5.05e-06	http://www.ncbi.nlm.nih.gov/nuccore/NM_000186.3
NM_001135570.1	mRNA	C12orf73	protein_coding	180	282	193	414	510	495	194.625	504.838	2.5939	1.37512	1e-07	5.15e-06	http://www.ncbi.nlm.nih.gov/nuccore/NM_001135570.1
NM_001324402.1	mRNA	MET	protein_coding	272	494	233	40	157	83	289.317	92.2729	0.318933	-1.64867	1.02e-07	5.22e-06	http://www.ncbi.nlm.nih.gov/nuccore/NM_001324402.1
NM_006366.2	mRNA	CAP2	protein_coding	2466	4012	2127	767	1602	1118	2519.88	1195.72	0.474513	-1.07548	1.05e-07	5.34e-06	http://www.ncbi.nlm.nih.gov/nuccore/NM_006366.2
NM_018969.5	mRNA	GPR173	protein_coding	41	111	63	10	14	10	61.8383	11.9701	0.193571	-2.36907	1.05e-07	5.34e-06	http://www.ncbi.nlm.nih.gov/nuccore/NM_018969.5
NM_001300759.1	mRNA	TRIM36	protein_coding	38	89	41	4	9	11	48.0102	8.28338	0.172534	-2.53505	1.09e-07	5.55e-06	http://www.ncbi.nlm.nih.gov/nuccore/NM_001300759.1
NM_001304.4	mRNA	CPD	protein_coding	1623	2844	1421	323	945	768	1713.04	687.991	0.40162	-1.3161	1.11e-07	5.65e-06	http://www.ncbi.nlm.nih.gov/nuccore/NM_001304.4
NM_003545.3	mRNA	HIST1H4E	protein_coding	8	30	17	44	81	80	15.6475	71.1921	4.54973	2.18578	1.13e-07	5.72e-06	http://www.ncbi.nlm.nih.gov/nuccore/NM_003545.3
NM_014804.2	mRNA	KIAA0753	protein_coding	926	1859	886	229	569	355	1058.52	390.59	0.368998	-1.43831	1.16e-07	5.87e-06	http://www.ncbi.nlm.nih.gov/nuccore/NM_014804.2
NM_001289045.1	mRNA	PLAGL1	protein_coding	42	105	49	8	15	9	55.8909	11.0236	0.197235	-2.34201	1.21e-07	6.07e-06	http://www.ncbi.nlm.nih.gov/nuccore/NM_001289045.1
NM_001334.2	mRNA	CTSO	protein_coding	39	101	65	6	8	16	59.5337	10.6713	0.179248	-2.47997	1.22e-07	6.13e-06	http://www.ncbi.nlm.nih.gov/nuccore/NM_001334.2
NM_001177701.2	mRNA	IFT27	protein_coding	69	104	71	197	265	155	72.6116	217.585	2.99656	1.58331	1.27e-07	6.35e-06	http://www.ncbi.nlm.nih.gov/nuccore/NM_001177701.2
NM_198963.2	mRNA	DHX57	protein_coding	131	180	100	20	46	33	121.634	33.7749	0.277676	-1.84853	1.28e-07	6.35e-06	http://www.ncbi.nlm.nih.gov/nuccore/NM_198963.2
NM_001037582.2	mRNA	SCD5	protein_coding	563	805	482	138	319	172	548.309	213.432	0.389255	-1.36121	1.31e-07	6.47e-06	http://www.ncbi.nlm.nih.gov/nuccore/NM_001037582.2
NM_001322027.1	mRNA	GPATCH2L	protein_coding	38	44	22	83	139	95	30.9264	110.199	3.56328	1.83321	1.31e-07	6.47e-06	http://www.ncbi.nlm.nih.gov/nuccore/NM_001322027.1
NM_004537.6	mRNA	NAP1L1	protein_coding	465	1074	756	85	252	150	672.977	163.222	0.242537	-2.04372	1.32e-07	6.47e-06	http://www.ncbi.nlm.nih.gov/nuccore/NM_004537.6
NM_004864.3	mRNA	GDF15	protein_coding	56	61	44	107	170	165	48.7365	154.761	3.17546	1.66697	1.31e-07	6.47e-06	http://www.ncbi.nlm.nih.gov/nuccore/NM_004864.3
NM_005608.2	mRNA	PTPRCAP	protein_coding	81	93	97	20	24	12	83.2718	19.9128	0.23913	-2.06413	1.34e-07	6.57e-06	http://www.ncbi.nlm.nih.gov/nuccore/NM_005608.2
NM_057749.2	mRNA	CCNE2	protein_coding	487	1018	507	56	285	161	580.401	163.981	0.28253	-1.82352	1.37e-07	6.7e-06	http://www.ncbi.nlm.nih.gov/nuccore/NM_057749.2
NM_014681.5	mRNA	DHX34	protein_coding	5009	5839	5461	9134	10545	8936	4981.82	10220.5	2.05156	1.03672	1.4e-07	6.81e-06	http://www.ncbi.nlm.nih.gov/nuccore/NM_014681.5
NM_002156.4	mRNA	HSPD1	protein_coding	3208	5644	2937	979	2233	1738	3436.1	1692.13	0.492457	-1.02193	1.45e-07	7.04e-06	http://www.ncbi.nlm.nih.gov/nuccore/NM_002156.4
NM_001080392.1	mRNA	KIAA1147	protein_coding	1115	2144	1017	330	704	485	1235.23	520.108	0.421063	-1.24789	1.47e-07	7.1e-06	http://www.ncbi.nlm.nih.gov/nuccore/NM_001080392.1
NM_016289.3	mRNA	CAB39	protein_coding	873	1283	898	174	487	460	910.976	380.983	0.418214	-1.25769	1.47e-07	7.11e-06	http://www.ncbi.nlm.nih.gov/nuccore/NM_016289.3
NM_005321.2	mRNA	HIST1H1E	protein_coding	30	43	46	126	188	246	36.3505	197.386	5.43008	2.44097	1.55e-07	7.42e-06	http://www.ncbi.nlm.nih.gov/nuccore/NM_005321.2
NM_198243.2	mRNA	ASB7	protein_coding	246	406	226	53	101	107	257.55	90.569	0.351657	-1.50776	1.55e-07	7.42e-06	http://www.ncbi.nlm.nih.gov/nuccore/NM_198243.2
NM_001003801.1	mRNA	SMARCD3	protein_coding	405	500	400	784	866	906	394.732	916.157	2.32096	1.21472	1.65e-07	7.83e-06	http://www.ncbi.nlm.nih.gov/nuccore/NM_001003801.1
NM_014737.2	mRNA	RASSF2	protein_coding	207	370	201	62	86	78	227.086	79.7515	0.351196	-1.50965	1.67e-07	7.93e-06	http://www.ncbi.nlm.nih.gov/nuccore/NM_014737.2
NM_001317982.1	mRNA	RPL26L1	protein_coding	38	63	48	126	141	145	44.4303	147.542	3.32075	1.73151	1.71e-07	8.1e-06	http://www.ncbi.nlm.nih.gov/nuccore/NM_001317982.1
NM_020201.3	mRNA	NT5M	protein_coding	170	203	219	393	484	402	181.976	454.727	2.49883	1.32126	1.8e-07	8.5e-06	http://www.ncbi.nlm.nih.gov/nuccore/NM_020201.3
NM_001242617.1	mRNA	NXT2	protein_coding	84	168	87	14	36	27	98.193	26.1351	0.26616	-1.90963	1.83e-07	8.61e-06	http://www.ncbi.nlm.nih.gov/nuccore/NM_001242617.1
NM_001010000.2	mRNA	ARHGAP28	protein_coding	248	557	210	33	74	47	287.653	52.5002	0.182513	-2.45393	1.85e-07	8.69e-06	http://www.ncbi.nlm.nih.gov/nuccore/NM_001010000.2
NM_031476.3	mRNA	CRISPLD2	protein_coding	1244	1599	1170	445	575	522	1206.6	546.684	0.45308	-1.14216	1.92e-07	9.02e-06	http://www.ncbi.nlm.nih.gov/nuccore/NM_031476.3
NM_006062.2	mRNA	SMYD5	protein_coding	3886	4703	3990	6965	7943	6717	3818.74	7730.51	2.02436	1.01747	2.06e-07	9.62e-06	http://www.ncbi.nlm.nih.gov/nuccore/NM_006062.2
NM_006208.2	mRNA	ENPP1	protein_coding	792	1639	749	209	437	319	913.63	331.129	0.362433	-1.46422	2.14e-07	9.99e-06	http://www.ncbi.nlm.nih.gov/nuccore/NM_006208.2
NM_138499.3	mRNA	PWWP2B	protein_coding	136	161	123	287	370	294	126.99	336.966	2.65348	1.40789	2.16e-07	1.01e-05	http://www.ncbi.nlm.nih.gov/nuccore/NM_138499.3
NM_198947.3	mRNA	FAM111B	protein_coding	42	121	61	1	18	2	63.8002	6.30675	0.0988515	-3.33859	2.17e-07	1.01e-05	http://www.ncbi.nlm.nih.gov/nuccore/NM_198947.3
NM_001345970.1	mRNA	ZNF629	protein_coding	10	4	5	27	41	41	6.10475	38.2799	6.27052	2.64858	2.18e-07	1.01e-05	http://www.ncbi.nlm.nih.gov/nuccore/NM_001345970.1
NM_003192.2	mRNA	TBCC	protein_coding	1063	1394	1070	1852	2243	2118	1062.03	2212.64	2.08341	1.05895	2.36e-07	1.08e-05	http://www.ncbi.nlm.nih.gov/nuccore/NM_003192.2
NM_207311.2	mRNA	BICDL1	protein_coding	200	264	190	32	78	76	196.256	63.6592	0.324368	-1.6243	2.36e-07	1.08e-05	http://www.ncbi.nlm.nih.gov/nuccore/NM_207311.2
NM_001904.3	mRNA	CTNNB1	protein_coding	348	616	310	93	169	152	370.602	143.684	0.387706	-1.36697	2.41e-07	1.1e-05	http://www.ncbi.nlm.nih.gov/nuccore/NM_001904.3
NM_002149.3	mRNA	HPCAL1	protein_coding	1117	1237	1512	2040	2742	2897	1198.79	2718.12	2.26738	1.18103	2.43e-07	1.1e-05	http://www.ncbi.nlm.nih.gov/nuccore/NM_002149.3
NM_020700.1	mRNA	PPM1H	protein_coding	245	321	238	69	93	79	241.695	85.1673	0.352376	-1.50481	2.51e-07	1.13e-05	http://www.ncbi.nlm.nih.gov/nuccore/NM_020700.1
NM_005255.3	mRNA	GAK	protein_coding	441	577	408	905	992	836	427.727	979.748	2.29059	1.19572	2.52e-07	1.13e-05	http://www.ncbi.nlm.nih.gov/nuccore/NM_005255.3
NM_004383.2	mRNA	CSK	protein_coding	1380	1417	1532	2148	2688	2759	1337.68	2700.03	2.01845	1.01325	2.59e-07	1.16e-05	http://www.ncbi.nlm.nih.gov/nuccore/NM_004383.2
NM_019104.2	mRNA	LIN37	protein_coding	311	394	274	557	732	666	293.842	692.338	2.35616	1.23644	2.62e-07	1.17e-05	http://www.ncbi.nlm.nih.gov/nuccore/NM_019104.2
NM_004689.3	mRNA	MTA1	protein_coding	329	503	330	714	900	658	344.884	805.987	2.33698	1.22465	2.7e-07	1.2e-05	http://www.ncbi.nlm.nih.gov/nuccore/NM_004689.3
NM_019109.4	mRNA	ALG1	protein_coding	524	706	586	1033	1264	1088	548.376	1204.2	2.19594	1.13484	2.78e-07	1.24e-05	http://www.ncbi.nlm.nih.gov/nuccore/NM_019109.4
NM_001136485.1	mRNA	C11orf86	protein_coding	99	99	90	218	268	202	88.3833	244.539	2.7668	1.46822	2.81e-07	1.24e-05	http://www.ncbi.nlm.nih.gov/nuccore/NM_001136485.1
NM_000723.4	mRNA	CACNB1	protein_coding	371	540	406	765	969	801	394.454	899.502	2.28037	1.18927	2.88e-07	1.27e-05	http://www.ncbi.nlm.nih.gov/nuccore/NM_000723.4
NM_002647.3	mRNA	PIK3C3	protein_coding	113	195	85	26	35	36	113.694	34.3254	0.301909	-1.72781	2.9e-07	1.27e-05	http://www.ncbi.nlm.nih.gov/nuccore/NM_002647.3
NM_024546.3	mRNA	RNF219	protein_coding	137	294	157	30	71	62	170.072	55.7391	0.327738	-1.60939	2.92e-07	1.28e-05	http://www.ncbi.nlm.nih.gov/nuccore/NM_024546.3
NM_000522.4	mRNA	HOXA13	protein_coding	128	265	130	44	58	39	150.815	49.8366	0.330449	-1.5975	3e-07	1.31e-05	http://www.ncbi.nlm.nih.gov/nuccore/NM_000522.4
NM_001142285.1	mRNA	RPS24	protein_coding	13	17	5	30	60	59	10.1477	51.5109	5.07613	2.34373	3.01e-07	1.31e-05	http://www.ncbi.nlm.nih.gov/nuccore/NM_001142285.1
NM_020119.3	mRNA	ZC3HAV1	protein_coding	1936	3807	1950	648	1433	914	2228.75	1021.95	0.458533	-1.1249	3.18e-07	1.38e-05	http://www.ncbi.nlm.nih.gov/nuccore/NM_020119.3
NM_006726.4	mRNA	LRBA	protein_coding	55	90	52	4	25	6	57.918	11.0592	0.190946	-2.38876	3.21e-07	1.39e-05	http://www.ncbi.nlm.nih.gov/nuccore/NM_006726.4
NM_005813.4	mRNA	PRKD3	protein_coding	1521	3526	1488	248	646	418	1859.68	443.609	0.238541	-2.06769	3.41e-07	1.47e-05	http://www.ncbi.nlm.nih.gov/nuccore/NM_005813.4
NM_002609.3	mRNA	PDGFRB	protein_coding	102	154	68	17	42	16	94.4676	25.1959	0.266715	-1.90663	3.42e-07	1.47e-05	http://www.ncbi.nlm.nih.gov/nuccore/NM_002609.3
NM_006340.2	mRNA	BAIAP2	protein_coding	23	45	41	74	130	112	32.6654	109.826	3.36215	1.74938	3.44e-07	1.47e-05	http://www.ncbi.nlm.nih.gov/nuccore/NM_006340.2
NM_201400.3	mRNA	EEF2KMT	protein_coding	103	152	110	226	344	262	109.043	291.394	2.67228	1.41807	3.45e-07	1.47e-05	http://www.ncbi.nlm.nih.gov/nuccore/NM_201400.3
NM_198141.2	mRNA	GANC	protein_coding	227	395	188	59	130	55	235.189	82.7435	0.351816	-1.50711	3.54e-07	1.51e-05	http://www.ncbi.nlm.nih.gov/nuccore/NM_198141.2
NM_015974.2	mRNA	CRYL1	protein_coding	121	150	101	193	333	318	111.6	294.036	2.63474	1.39766	3.61e-07	1.53e-05	http://www.ncbi.nlm.nih.gov/nuccore/NM_015974.2
NM_001025100.1	mRNA	MBP	protein_coding	1040	1817	862	1592	3594	2421	1079.45	2594.98	2.40398	1.26542	3.75e-07	1.59e-05	http://www.ncbi.nlm.nih.gov/nuccore/NM_001025100.1
NM_022755.5	mRNA	IPPK	protein_coding	1203	1447	815	1595	2412	2024	1033.07	2115.04	2.04733	1.03374	3.83e-07	1.61e-05	http://www.ncbi.nlm.nih.gov/nuccore/NM_022755.5
NM_032346.1	mRNA	PDCD2L	protein_coding	967	1226	1197	2081	2252	2135	1034.6	2321.2	2.24357	1.1658	3.82e-07	1.61e-05	http://www.ncbi.nlm.nih.gov/nuccore/NM_032346.1
NM_000362.4	mRNA	TIMP3	protein_coding	0	0	0	6	19	14	0	13.0977	Inf	Inf	3.93e-07	1.65e-05	http://www.ncbi.nlm.nih.gov/nuccore/NM_000362.4
NM_005655.3	mRNA	KLF10	protein_coding	518	836	547	758	1453	1348	562.819	1232.05	2.18907	1.13031	4.01e-07	1.68e-05	http://www.ncbi.nlm.nih.gov/nuccore/NM_005655.3
NM_138455.3	mRNA	CTHRC1	protein_coding	1964	2818	1875	730	1158	859	1982.75	959.214	0.483779	-1.04758	4.14e-07	1.73e-05	http://www.ncbi.nlm.nih.gov/nuccore/NM_138455.3
NM_012090.5	mRNA	MACF1	protein_coding	21544	41502	17597	4654	10804	7506	23166	7825.59	0.337805	-1.56574	4.31e-07	1.8e-05	http://www.ncbi.nlm.nih.gov/nuccore/NM_012090.5
NM_174869.2	mRNA	IDH3G	protein_coding	168	173	212	368	403	401	171.884	420.29	2.4452	1.28995	4.6e-07	1.9e-05	http://www.ncbi.nlm.nih.gov/nuccore/NM_174869.2
NM_005328.2	mRNA	HAS2	protein_coding	36	92	32	89	219	157	44.8711	158.047	3.52226	1.8165	4.89e-07	2.01e-05	http://www.ncbi.nlm.nih.gov/nuccore/NM_005328.2
NM_015963.5	mRNA	THAP4	protein_coding	5102	5598	5369	9208	10560	8790	4925.61	10204.4	2.07171	1.05082	4.9e-07	2.01e-05	http://www.ncbi.nlm.nih.gov/nuccore/NM_015963.5
NM_198887.2	mRNA	NUP43	protein_coding	907	1727	969	326	649	421	1050.44	479.564	0.456538	-1.13119	4.9e-07	2.01e-05	http://www.ncbi.nlm.nih.gov/nuccore/NM_198887.2
NM_014956.4	mRNA	CEP164	protein_coding	82	102	95	199	242	216	85.0017	233.859	2.75123	1.46008	4.93e-07	2.02e-05	http://www.ncbi.nlm.nih.gov/nuccore/NM_014956.4
NM_012202.4	mRNA	GNG3	protein_coding	67	169	94	19	37	22	95.0475	26.7998	0.281962	-1.82643	5.19e-07	2.12e-05	http://www.ncbi.nlm.nih.gov/nuccore/NM_012202.4
NM_001257389.1	mRNA	CD63	protein_coding	46	63	47	135	140	134	46.8224	147.217	3.14415	1.65267	5.34e-07	2.18e-05	http://www.ncbi.nlm.nih.gov/nuccore/NM_001257389.1
NM_006242.3	mRNA	PPP1R3D	protein_coding	536	694	485	124	303	180	514.364	205.632	0.399779	-1.32273	5.35e-07	2.18e-05	http://www.ncbi.nlm.nih.gov/nuccore/NM_006242.3
NM_024646.2	mRNA	ZYG11B	protein_coding	943	2114	897	96	421	281	1127.32	263.579	0.233809	-2.09659	5.38e-07	2.18e-05	http://www.ncbi.nlm.nih.gov/nuccore/NM_024646.2
NM_001256765.1	mRNA	IL15RA	protein_coding	11	11	11	29	57	54	10.1703	48.4146	4.7604	2.25108	5.41e-07	2.18e-05	http://www.ncbi.nlm.nih.gov/nuccore/NM_001256765.1
NM_001007156.2	mRNA	NTRK3	protein_coding	85	148	74	27	23	22	89.3489	26.283	0.294162	-1.76532	5.53e-07	2.23e-05	http://www.ncbi.nlm.nih.gov/nuccore/NM_001007156.2
NM_002304.2	mRNA	LFNG	protein_coding	63	73	41	8	10	13	52.8687	11.0346	0.208717	-2.26038	5.53e-07	2.23e-05	http://www.ncbi.nlm.nih.gov/nuccore/NM_002304.2
NM_013376.3	mRNA	SERTAD1	protein_coding	826	866	857	1435	1614	1468	783.82	1616.59	2.06245	1.04436	5.7e-07	2.29e-05	http://www.ncbi.nlm.nih.gov/nuccore/NM_013376.3
NM_000242.2	mRNA	MBL2	protein_coding	22	38	20	1	3	1	23.3511	1.65478	0.0708652	-3.81878	5.86e-07	2.35e-05	http://www.ncbi.nlm.nih.gov/nuccore/NM_000242.2
NM_012089.2	mRNA	ABCB10	protein_coding	771	1305	705	171	541	340	813.582	351.88	0.432508	-1.2092	6.3e-07	2.5e-05	http://www.ncbi.nlm.nih.gov/nuccore/NM_012089.2
NM_005054.2	mRNA	RGPD5	protein_coding	53	116	79	2	31	18	72.7096	16.2281	0.223191	-2.16365	6.49e-07	2.57e-05	http://www.ncbi.nlm.nih.gov/nuccore/NM_005054.2
NM_032430.1	mRNA	BRSK1	protein_coding	149	244	185	379	464	360	172.388	427.765	2.4814	1.31115	6.5e-07	2.57e-05	http://www.ncbi.nlm.nih.gov/nuccore/NM_032430.1
NM_007027.3	mRNA	TOPBP1	protein_coding	2392	5757	2229	228	794	565	2934.87	530.206	0.180657	-2.46867	6.6e-07	2.6e-05	http://www.ncbi.nlm.nih.gov/nuccore/NM_007027.3
NM_001143991.1	mRNA	WRAP53	protein_coding	6	8	2	31	38	26	4.61154	33.7604	7.32086	2.87201	6.77e-07	2.65e-05	http://www.ncbi.nlm.nih.gov/nuccore/NM_001143991.1
NM_018685.4	mRNA	ANLN	protein_coding	536	1310	527	45	198	128	671.908	122.4	0.182168	-2.45666	6.82e-07	2.66e-05	http://www.ncbi.nlm.nih.gov/nuccore/NM_018685.4
NM_001193489.1	mRNA	SECISBP2L	protein_coding	58	162	61	2	15	6	78.792	7.32599	0.0929788	-3.42695	7.03e-07	2.74e-05	http://www.ncbi.nlm.nih.gov/nuccore/NM_001193489.1
NM_024590.3	mRNA	ARSJ	protein_coding	924	1767	766	200	485	362	994.505	356.433	0.358403	-1.48035	7.09e-07	2.76e-05	http://www.ncbi.nlm.nih.gov/nuccore/NM_024590.3
NM_005522.4	mRNA	HOXA1	protein_coding	38	102	64	12	16	5	59.0729	11.6126	0.196581	-2.3468	7.21e-07	2.8e-05	http://www.ncbi.nlm.nih.gov/nuccore/NM_005522.4
NM_006084.4	mRNA	IRF9	protein_coding	682	997	739	1284	1554	1435	723.55	1521.68	2.10307	1.0725	7.23e-07	2.8e-05	http://www.ncbi.nlm.nih.gov/nuccore/NM_006084.4
NM_133646.2	mRNA	ZAK	protein_coding	1736	4129	1635	200	617	454	2124.64	427.353	0.201141	-2.31372	7.23e-07	2.8e-05	http://www.ncbi.nlm.nih.gov/nuccore/NM_133646.2
NM_001244898.1	mRNA	PTBP3	protein_coding	26	78	38	4	6	6	40.2965	5.62321	0.139546	-2.84119	7.27e-07	2.8e-05	http://www.ncbi.nlm.nih.gov/nuccore/NM_001244898.1
NM_025194.2	mRNA	ITPKC	protein_coding	771	966	778	1301	1639	1473	760.514	1567.11	2.06059	1.04306	8.28e-07	3.15e-05	http://www.ncbi.nlm.nih.gov/nuccore/NM_025194.2
NM_005921.1	mRNA	MAP3K1	protein_coding	1061	2233	1021	184	597	407	1238.76	397.716	0.321061	-1.63908	8.33e-07	3.17e-05	http://www.ncbi.nlm.nih.gov/nuccore/NM_005921.1
NM_006978.2	mRNA	RNF113A	protein_coding	908	1244	872	1528	1860	1830	904.831	1857.98	2.0534	1.03801	8.5e-07	3.21e-05	http://www.ncbi.nlm.nih.gov/nuccore/NM_006978.2
NM_153689.5	mRNA	C2orf69	protein_coding	560	1392	628	89	270	158	734.492	172.999	0.235536	-2.08598	8.5e-07	3.21e-05	http://www.ncbi.nlm.nih.gov/nuccore/NM_153689.5
NM_001100829.2	mRNA	TMEM170B	protein_coding	80	197	93	17	43	9	105.646	22.9594	0.217323	-2.20208	8.7e-07	3.27e-05	http://www.ncbi.nlm.nih.gov/nuccore/NM_001100829.2
NM_001347733.1	mRNA	MID1	protein_coding	136	249	127	47	56	42	148.797	51.6537	0.347143	-1.5264	8.7e-07	3.27e-05	http://www.ncbi.nlm.nih.gov/nuccore/NM_001347733.1
NM_001206427.1	mRNA	USMG5	protein_coding	569	754	451	796	1346	1061	527.691	1114.58	2.11218	1.07873	8.91e-07	3.34e-05	http://www.ncbi.nlm.nih.gov/nuccore/NM_001206427.1
NM_015704.2	mRNA	DESI1	protein_coding	4436	5435	4540	8447	9326	7903	4369.46	9199.88	2.1055	1.07416	8.99e-07	3.36e-05	http://www.ncbi.nlm.nih.gov/nuccore/NM_015704.2
NM_012330.3	mRNA	KAT6B	protein_coding	54	78	42	5	14	12	51.2933	10.5104	0.204907	-2.28696	9.03e-07	3.36e-05	http://www.ncbi.nlm.nih.gov/nuccore/NM_012330.3
NM_018263.4	mRNA	ASXL2	protein_coding	3626	6782	3318	914	2445	1706	3976.58	1712.91	0.430748	-1.21508	9.24e-07	3.42e-05	http://www.ncbi.nlm.nih.gov/nuccore/NM_018263.4
NM_018229.3	mRNA	AP5M1	protein_coding	261	548	206	45	79	78	288.622	70.3353	0.243694	-2.03686	9.3e-07	3.44e-05	http://www.ncbi.nlm.nih.gov/nuccore/NM_018229.3
NM_001034077.4	mRNA	HIST2H4B	protein_coding	0	3	1	9	23	25	1.04561	19.5145	18.6633	4.22213	9.41e-07	3.46e-05	http://www.ncbi.nlm.nih.gov/nuccore/NM_001034077.4
NM_001164273.1	mRNA	MGA	protein_coding	55	114	47	15	16	13	61.7339	15.8039	0.256	-1.96579	9.4e-07	3.46e-05	http://www.ncbi.nlm.nih.gov/nuccore/NM_001164273.1
NM_001270455.1	mRNA	WWP2	protein_coding	129	112	98	223	296	236	104.48	266.983	2.55535	1.35352	9.56e-07	3.49e-05	http://www.ncbi.nlm.nih.gov/nuccore/NM_001270455.1
NM_001145536.1	mRNA	C17orf107	protein_coding	22	34	30	80	82	92	25.9227	91.5019	3.5298	1.81959	9.69e-07	3.53e-05	http://www.ncbi.nlm.nih.gov/nuccore/NM_001145536.1
NM_004878.4	mRNA	PTGES	protein_coding	87	92	99	24	18	24	85.7962	24.2649	0.282821	-1.82204	9.79e-07	3.55e-05	http://www.ncbi.nlm.nih.gov/nuccore/NM_004878.4
NM_001018076.1	mRNA	NR3C1	protein_coding	42	53	40	8	8	4	40.683	7.21905	0.177446	-2.49455	9.87e-07	3.57e-05	http://www.ncbi.nlm.nih.gov/nuccore/NM_001018076.1
NM_016472.4	mRNA	GSKIP	protein_coding	134	155	89	18	45	36	113.016	33.6977	0.298167	-1.74581	9.87e-07	3.57e-05	http://www.ncbi.nlm.nih.gov/nuccore/NM_016472.4
NM_001166392.1	mRNA	TPBG	protein_coding	70	99	43	6	22	15	61.9972	14.3164	0.230921	-2.11453	1e-06	3.61e-05	http://www.ncbi.nlm.nih.gov/nuccore/NM_001166392.1
NM_001017402.1	mRNA	LAMB3	protein_coding	356	454	289	565	833	681	328.429	730.129	2.2231	1.15257	1e-06	3.62e-05	http://www.ncbi.nlm.nih.gov/nuccore/NM_001017402.1
NM_147161.3	mRNA	ACOT11	protein_coding	43	69	66	9	16	8	53.834	11.3855	0.211492	-2.24132	1.03e-06	3.7e-05	http://www.ncbi.nlm.nih.gov/nuccore/NM_147161.3
NM_014570.4	mRNA	ARFGAP3	protein_coding	300	484	289	85	151	123	316.191	124.595	0.39405	-1.34355	1.03e-06	3.71e-05	http://www.ncbi.nlm.nih.gov/nuccore/NM_014570.4
NM_014689.2	mRNA	DOCK10	protein_coding	230	442	220	85	112	91	258.314	101.905	0.394501	-1.3419	1.06e-06	3.78e-05	http://www.ncbi.nlm.nih.gov/nuccore/NM_014689.2
NM_004857.3	mRNA	AKAP5	protein_coding	33	92	34	4	6	3	44.5426	4.54211	0.101972	-3.29375	1.06e-06	3.79e-05	http://www.ncbi.nlm.nih.gov/nuccore/NM_004857.3
NM_001256024.1	mRNA	ARHGAP22	protein_coding	26	74	72	135	164	131	51.2661	153.002	2.98447	1.57747	1.08e-06	3.84e-05	http://www.ncbi.nlm.nih.gov/nuccore/NM_001256024.1
NM_014633.4	mRNA	CTR9	protein_coding	129	262	146	29	71	55	156.06	52.7805	0.338205	-1.56403	1.08e-06	3.84e-05	http://www.ncbi.nlm.nih.gov/nuccore/NM_014633.4
NM_006343.2	mRNA	MERTK	protein_coding	476	814	492	175	301	174	524.076	225.138	0.429591	-1.21896	1.1e-06	3.91e-05	http://www.ncbi.nlm.nih.gov/nuccore/NM_006343.2
NM_000044.3	mRNA	AR	protein_coding	767	1259	707	230	506	318	802.244	359.668	0.448328	-1.15738	1.11e-06	3.94e-05	http://www.ncbi.nlm.nih.gov/nuccore/NM_000044.3
NM_001040440.2	mRNA	CCDC112	protein_coding	55	108	52	3	27	14	62.0921	14.0783	0.226733	-2.14094	1.14e-06	4e-05	http://www.ncbi.nlm.nih.gov/nuccore/NM_001040440.2
NM_021101.4	mRNA	CLDN1	protein_coding	1741	2856	1649	548	1219	862	1836.05	898.379	0.4893	-1.03121	1.15e-06	4.03e-05	http://www.ncbi.nlm.nih.gov/nuccore/NM_021101.4
NM_001358.2	mRNA	DHX15	protein_coding	9876	18066	8644	2666	6417	4874	10599.2	4755	0.448619	-1.15644	1.16e-06	4.06e-05	http://www.ncbi.nlm.nih.gov/nuccore/NM_001358.2
NM_001243288.1	mRNA	NECTIN3	protein_coding	233	462	175	31	86	66	248.234	61.9083	0.249395	-2.0035	1.17e-06	4.08e-05	http://www.ncbi.nlm.nih.gov/nuccore/NM_001243288.1
NM_001310315.1	mRNA	TUBB2A	protein_coding	25	34	16	66	79	83	22.0521	81.295	3.6865	1.88225	1.23e-06	4.26e-05	http://www.ncbi.nlm.nih.gov/nuccore/NM_001310315.1
NM_014845.5	mRNA	FIG4	protein_coding	416	781	373	113	254	195	454.217	192.221	0.423192	-1.24061	1.26e-06	4.35e-05	http://www.ncbi.nlm.nih.gov/nuccore/NM_014845.5
NM_015141.3	mRNA	GPD1L	protein_coding	611	1195	591	207	412	293	693.342	313.735	0.452496	-1.14402	1.28e-06	4.42e-05	http://www.ncbi.nlm.nih.gov/nuccore/NM_015141.3
NM_001204404.1	mRNA	ANK3	protein_coding	27	45	14	1	4	2	24.5886	2.30125	0.0935903	-3.4175	1.3e-06	4.45e-05	http://www.ncbi.nlm.nih.gov/nuccore/NM_001204404.1
NM_005348.3	mRNA	HSP90AA1	protein_coding	5964	11348	5497	932	3223	2950	6599.26	2391.65	0.362411	-1.4643	1.3e-06	4.45e-05	http://www.ncbi.nlm.nih.gov/nuccore/NM_005348.3
NM_012206.3	mRNA	HAVCR1	protein_coding	1298	2464	1201	418	896	688	1436.54	686.571	0.477933	-1.06512	1.3e-06	4.45e-05	http://www.ncbi.nlm.nih.gov/nuccore/NM_012206.3
NM_032435.2	mRNA	MAP3K21	protein_coding	2529	5403	2447	549	1454	1007	2976.02	1018.3	0.34217	-1.54721	1.34e-06	4.57e-05	http://www.ncbi.nlm.nih.gov/nuccore/NM_032435.2
NM_000199.3	mRNA	SGSH	protein_coding	312	424	373	583	754	739	335.784	736.278	2.19271	1.13272	1.4e-06	4.73e-05	http://www.ncbi.nlm.nih.gov/nuccore/NM_000199.3
NM_001198777.1	mRNA	CUL2	protein_coding	211	397	185	38	127	87	229.119	84.259	0.367752	-1.4432	1.4e-06	4.73e-05	http://www.ncbi.nlm.nih.gov/nuccore/NM_001198777.1
NM_181515.1	mRNA	MRPL21	protein_coding	106	106	88	206	239	227	91.7061	240.018	2.61725	1.38805	1.4e-06	4.74e-05	http://www.ncbi.nlm.nih.gov/nuccore/NM_181515.1
NM_015172.3	mRNA	PRRC2C	protein_coding	19946	39757	16865	4163	10562	7200	21957.5	7431.96	0.33847	-1.5629	1.42e-06	4.78e-05	http://www.ncbi.nlm.nih.gov/nuccore/NM_015172.3
NM_001284388.1	mRNA	NOLC1	protein_coding	53	81	56	98	209	153	56.5451	157.67	2.78838	1.47943	1.47e-06	4.91e-05	http://www.ncbi.nlm.nih.gov/nuccore/NM_001284388.1
NM_001319238.1	mRNA	ZC3H11A	protein_coding	75	156	71	21	37	16	86.7267	25.5097	0.294139	-1.76543	1.47e-06	4.91e-05	http://www.ncbi.nlm.nih.gov/nuccore/NM_001319238.1
NM_002736.2	mRNA	PRKAR2B	protein_coding	276	533	274	40	190	98	314.079	107.12	0.341061	-1.5519	1.47e-06	4.91e-05	http://www.ncbi.nlm.nih.gov/nuccore/NM_002736.2
NM_001163315.2	mRNA	FBXL17	protein_coding	412	726	477	97	300	189	476.483	196.242	0.411856	-1.27979	1.51e-06	5.03e-05	http://www.ncbi.nlm.nih.gov/nuccore/NM_001163315.2
NM_152307.2	mRNA	TRMT61A	protein_coding	3900	4218	4300	7118	8015	6938	3819.54	7897.48	2.06765	1.04799	1.53e-06	5.07e-05	http://www.ncbi.nlm.nih.gov/nuccore/NM_152307.2
NM_017639.3	mRNA	DCHS2	protein_coding	16	32	17	1	1	1	18.8534	1.08257	0.0574202	-4.1223	1.6e-06	5.27e-05	http://www.ncbi.nlm.nih.gov/nuccore/NM_017639.3
NM_019112.3	mRNA	ABCA7	protein_coding	389	512	359	122	155	167	377.684	157.731	0.417627	-1.25971	1.61e-06	5.32e-05	http://www.ncbi.nlm.nih.gov/nuccore/NM_019112.3
NM_024094.2	mRNA	DSCC1	protein_coding	1569	2836	1577	578	1127	830	1747.26	873.608	0.499987	-1.00004	1.66e-06	5.45e-05	http://www.ncbi.nlm.nih.gov/nuccore/NM_024094.2
NM_018361.3	mRNA	AGPAT5	protein_coding	1726	3095	1752	555	1293	961	1922.37	958.28	0.498488	-1.00437	1.69e-06	5.55e-05	http://www.ncbi.nlm.nih.gov/nuccore/NM_018361.3
NM_021020.3	mRNA	LZTS1	protein_coding	256	449	313	93	152	100	301.392	120.082	0.398424	-1.32763	1.71e-06	5.6e-05	http://www.ncbi.nlm.nih.gov/nuccore/NM_021020.3
NM_172250.2	mRNA	MMAA	protein_coding	230	476	187	49	106	51	254.651	70.0745	0.275178	-1.86156	1.77e-06	5.79e-05	http://www.ncbi.nlm.nih.gov/nuccore/NM_172250.2
NM_001008223.1	mRNA	C1QL4	protein_coding	352	470	382	147	175	102	363.31	150.932	0.415434	-1.26731	1.85e-06	6.02e-05	http://www.ncbi.nlm.nih.gov/nuccore/NM_001008223.1
NM_003500.3	mRNA	ACOX2	protein_coding	32	46	41	83	140	92	35.9821	109.404	3.04052	1.60432	1.86e-06	6.06e-05	http://www.ncbi.nlm.nih.gov/nuccore/NM_003500.3
NM_003183.5	mRNA	ADAM17	protein_coding	2831	5705	2716	866	1903	1370	3243.69	1415.82	0.436485	-1.196	1.87e-06	6.07e-05	http://www.ncbi.nlm.nih.gov/nuccore/NM_003183.5
NM_024721.4	mRNA	ZFHX4	protein_coding	7333	16197	6606	1470	3451	2245	8581.01	2437.43	0.28405	-1.81578	1.95e-06	6.3e-05	http://www.ncbi.nlm.nih.gov/nuccore/NM_024721.4
NM_001330311.1	mRNA	DVL1	protein_coding	183	186	239	384	481	347	189.488	430.124	2.26993	1.18265	1.96e-06	6.31e-05	http://www.ncbi.nlm.nih.gov/nuccore/NM_001330311.1
NM_001346141.1	mRNA	PPAN	protein_coding	83	82	111	169	228	222	86.3053	218.933	2.53673	1.34297	1.96e-06	6.31e-05	http://www.ncbi.nlm.nih.gov/nuccore/NM_001346141.1
NM_015005.2	mRNA	CEP170B	protein_coding	477	695	540	920	1199	915	513.619	1073.98	2.09101	1.0642	1.96e-06	6.31e-05	http://www.ncbi.nlm.nih.gov/nuccore/NM_015005.2
NM_004932.3	mRNA	CDH6	protein_coding	10700	21795	9622	3126	6359	4326	12088.6	4741.53	0.392232	-1.35022	1.98e-06	6.37e-05	http://www.ncbi.nlm.nih.gov/nuccore/NM_004932.3
NM_005094.3	mRNA	SLC27A4	protein_coding	4899	5785	5132	9444	10627	8473	4816.47	10212.3	2.12029	1.08426	2e-06	6.4e-05	http://www.ncbi.nlm.nih.gov/nuccore/NM_005094.3
NM_032970.3	mRNA	SEC22C	protein_coding	1294	2304	1171	467	903	619	1387.57	685.077	0.493724	-1.01822	2.01e-06	6.41e-05	http://www.ncbi.nlm.nih.gov/nuccore/NM_032970.3
NM_001002860.3	mRNA	BTBD7	protein_coding	62	100	46	8	19	17	60.5368	15.051	0.248626	-2.00795	2.03e-06	6.46e-05	http://www.ncbi.nlm.nih.gov/nuccore/NM_001002860.3
NM_001550.3	mRNA	IFRD1	protein_coding	105	163	88	162	305	298	104.581	265.299	2.53677	1.34299	2.03e-06	6.46e-05	http://www.ncbi.nlm.nih.gov/nuccore/NM_001550.3
NM_001306141.1	mRNA	SPDYE5	protein_coding	70	98	59	24	18	9	67.364	18.8594	0.279963	-1.83669	2.04e-06	6.48e-05	http://www.ncbi.nlm.nih.gov/nuccore/NM_001306141.1
NM_001328664.1	mRNA	ARHGAP29	protein_coding	251	646	218	11	65	32	312.119	34.9257	0.111899	-3.15973	2.05e-06	6.51e-05	http://www.ncbi.nlm.nih.gov/nuccore/NM_001328664.1
NM_015299.2	mRNA	KHNYN	protein_coding	96	142	95	199	258	265	99.0762	256.095	2.58483	1.37007	2.14e-06	6.79e-05	http://www.ncbi.nlm.nih.gov/nuccore/NM_015299.2
NM_002959.6	mRNA	SORT1	protein_coding	238	431	306	79	117	136	288.598	116.936	0.405185	-1.30335	2.24e-06	7.05e-05	http://www.ncbi.nlm.nih.gov/nuccore/NM_002959.6
NM_052886.2	mRNA	MAL2	protein_coding	936	1602	954	343	577	501	1026.14	495.207	0.482592	-1.05112	2.27e-06	7.12e-05	http://www.ncbi.nlm.nih.gov/nuccore/NM_052886.2
NM_022041.3	mRNA	GAN	protein_coding	675	1215	613	166	454	357	727.614	330.935	0.454822	-1.13663	2.3e-06	7.2e-05	http://www.ncbi.nlm.nih.gov/nuccore/NM_022041.3
NM_004120.4	mRNA	GBP2	protein_coding	38	70	45	4	9	14	45.0038	9.36448	0.208082	-2.26478	2.4e-06	7.48e-05	http://www.ncbi.nlm.nih.gov/nuccore/NM_004120.4
NM_020770.2	mRNA	CGN	protein_coding	138	194	179	51	54	49	154.924	55.3484	0.357263	-1.48494	2.45e-06	7.63e-05	http://www.ncbi.nlm.nih.gov/nuccore/NM_020770.2
NM_001008393.3	mRNA	C4orf46	protein_coding	159	274	166	27	107	51	176.124	60.7666	0.345021	-1.53524	2.54e-06	7.89e-05	http://www.ncbi.nlm.nih.gov/nuccore/NM_001008393.3
NM_016530.2	mRNA	RAB8B	protein_coding	647	1707	772	68	276	224	887.747	189.342	0.213284	-2.22915	2.55e-06	7.92e-05	http://www.ncbi.nlm.nih.gov/nuccore/NM_016530.2
NM_002470.3	mRNA	MYH3	protein_coding	69	173	93	173	329	217	96.3106	247.773	2.57264	1.36325	2.67e-06	8.24e-05	http://www.ncbi.nlm.nih.gov/nuccore/NM_002470.3
NM_004060.3	mRNA	CCNG1	protein_coding	431	739	316	85	230	156	429.673	159.09	0.370257	-1.4334	2.68e-06	8.25e-05	http://www.ncbi.nlm.nih.gov/nuccore/NM_004060.3
NM_018327.2	mRNA	SPTLC3	protein_coding	352	643	257	78	140	140	359.688	124.522	0.346193	-1.53035	2.75e-06	8.46e-05	http://www.ncbi.nlm.nih.gov/nuccore/NM_018327.2
NM_001190274.1	mRNA	FBXO11	protein_coding	503	818	597	94	352	279	570.999	242.245	0.424247	-1.23702	2.78e-06	8.53e-05	http://www.ncbi.nlm.nih.gov/nuccore/NM_001190274.1
NM_000137.2	mRNA	FAH	protein_coding	5356	5924	5302	9276	10487	8636	5064.83	10157.7	2.00554	1.00399	2.93e-06	8.9e-05	http://www.ncbi.nlm.nih.gov/nuccore/NM_000137.2
NM_018153.3	mRNA	ANTXR1	protein_coding	295	385	241	86	130	99	274.724	110.374	0.401764	-1.31558	3.05e-06	9.27e-05	http://www.ncbi.nlm.nih.gov/nuccore/NM_018153.3
NM_173500.3	mRNA	TTBK2	protein_coding	441	819	338	125	234	153	459.351	176.597	0.384448	-1.37914	3.1e-06	9.38e-05	http://www.ncbi.nlm.nih.gov/nuccore/NM_173500.3
NM_005101.3	mRNA	ISG15	protein_coding	1887	2061	2177	3327	3706	3887	1886.49	3911.94	2.07366	1.05218	3.12e-06	9.43e-05	http://www.ncbi.nlm.nih.gov/nuccore/NM_005101.3
NM_006779.3	mRNA	CDC42EP2	protein_coding	2823	3209	3155	5473	6086	5064	2815.75	5952.88	2.11413	1.08007	3.19e-06	9.59e-05	http://www.ncbi.nlm.nih.gov/nuccore/NM_006779.3
NM_145305.2	mRNA	SLC25A43	protein_coding	1109	1905	1099	365	801	553	1206.44	587.628	0.487076	-1.03778	3.26e-06	9.78e-05	http://www.ncbi.nlm.nih.gov/nuccore/NM_145305.2
NM_007249.4	mRNA	KLF12	protein_coding	168	432	178	31	60	53	220.048	49.7847	0.226245	-2.14404	3.32e-06	9.95e-05	http://www.ncbi.nlm.nih.gov/nuccore/NM_007249.4
NM_001145064.2	mRNA	GATSL2	protein_coding	175	275	197	58	60	90	192.688	74.8928	0.388674	-1.36337	3.33e-06	9.98e-05	http://www.ncbi.nlm.nih.gov/nuccore/NM_001145064.2
NM_006521.5	mRNA	TFE3	protein_coding	265	329	261	482	603	518	258.453	569.389	2.20306	1.13951	3.35e-06	0.000100006	http://www.ncbi.nlm.nih.gov/nuccore/NM_006521.5
NM_001288.4	mRNA	CLIC1	protein_coding	12543	13858	12622	23621	25363	22280	11929.5	25586.4	2.14481	1.10085	3.4e-06	0.000100799	http://www.ncbi.nlm.nih.gov/nuccore/NM_001288.4
NM_001251.2	mRNA	CD68	protein_coding	329	306	290	514	667	536	285.204	608.141	2.13231	1.09241	3.47e-06	0.000102594	http://www.ncbi.nlm.nih.gov/nuccore/NM_001251.2
NM_012343.3	mRNA	NNT	protein_coding	120	188	103	23	45	50	120.769	40.9233	0.338856	-1.56125	3.48e-06	0.000102793	http://www.ncbi.nlm.nih.gov/nuccore/NM_012343.3
NM_033427.2	mRNA	CTTNBP2	protein_coding	129	289	136	30	76	59	158.822	56.0886	0.353153	-1.50164	3.49e-06	0.000102925	http://www.ncbi.nlm.nih.gov/nuccore/NM_033427.2
NM_144638.2	mRNA	TMEM42	protein_coding	614	777	532	1066	1144	1106	576.793	1190.75	2.06443	1.04574	3.5e-06	0.000102925	http://www.ncbi.nlm.nih.gov/nuccore/NM_144638.2
NM_004087.2	mRNA	DLG1	protein_coding	93	183	96	14	58	31	107.906	33.8709	0.313894	-1.67165	3.51e-06	0.000103203	http://www.ncbi.nlm.nih.gov/nuccore/NM_004087.2
NM_002581.4	mRNA	PAPPA	protein_coding	464	897	452	138	337	215	525.213	234.078	0.445681	-1.16592	3.64e-06	0.000106694	http://www.ncbi.nlm.nih.gov/nuccore/NM_002581.4
NM_018349.3	mRNA	MCTP2	protein_coding	25	44	23	1	4	5	26.8205	3.38236	0.126111	-2.98723	3.71e-06	0.000108485	http://www.ncbi.nlm.nih.gov/nuccore/NM_018349.3
NM_030792.6	mRNA	GDPD5	protein_coding	632	782	717	1225	1335	1170	648.857	1337.79	2.06177	1.04388	3.73e-06	0.000108647	http://www.ncbi.nlm.nih.gov/nuccore/NM_030792.6
NM_001025204.1	mRNA	U2AF1	protein_coding	30	85	37	92	141	137	42.9408	129.832	3.02351	1.59622	3.79e-06	0.000110466	http://www.ncbi.nlm.nih.gov/nuccore/NM_001025204.1
NM_144711.5	mRNA	KLHL23	protein_coding	106	281	111	7	30	33	140.336	23.528	0.167655	-2.57643	3.83e-06	0.000111299	http://www.ncbi.nlm.nih.gov/nuccore/NM_144711.5
NM_001002836.3	mRNA	ZNF787	protein_coding	6918	7123	7770	12559	13716	13174	6741.86	14148.6	2.09862	1.06944	3.86e-06	0.0001121	http://www.ncbi.nlm.nih.gov/nuccore/NM_001002836.3
NM_001005417.2	mRNA	B4GALT2	protein_coding	36	49	22	102	91	102	31.4004	107.275	3.41635	1.77246	4.06e-06	0.000117128	http://www.ncbi.nlm.nih.gov/nuccore/NM_001005417.2
NM_001011663.1	mRNA	PCGF6	protein_coding	47	79	68	101	192	156	58.2238	155.195	2.66549	1.4144	4.08e-06	0.000117538	http://www.ncbi.nlm.nih.gov/nuccore/NM_001011663.1
NM_005734.4	mRNA	HIPK3	protein_coding	12	36	23	0	4	1	20.5095	1.50479	0.0733707	-3.76865	4.15e-06	0.000119188	http://www.ncbi.nlm.nih.gov/nuccore/NM_005734.4
NM_032037.3	mRNA	TSSK6	protein_coding	84	83	87	164	226	170	78.4819	197.442	2.51576	1.33099	4.3e-06	0.000122646	http://www.ncbi.nlm.nih.gov/nuccore/NM_032037.3
NM_004170.5	mRNA	SLC1A1	protein_coding	613	1006	570	187	420	255	642.851	293.608	0.456728	-1.13059	4.32e-06	0.000122962	http://www.ncbi.nlm.nih.gov/nuccore/NM_004170.5
NM_145176.2	mRNA	SLC2A12	protein_coding	62	173	76	5	25	17	87.9627	15.4594	0.175749	-2.50841	4.34e-06	0.00012326	http://www.ncbi.nlm.nih.gov/nuccore/NM_145176.2
NM_020386.4	mRNA	HRASLS	protein_coding	124	150	147	242	328	287	128.724	302.803	2.35233	1.23409	4.61e-06	0.000130475	http://www.ncbi.nlm.nih.gov/nuccore/NM_020386.4
NM_003378.3	mRNA	VGF	protein_coding	137	170	146	446	726	985	137.468	757.173	5.50799	2.46153	4.68e-06	0.000132412	http://www.ncbi.nlm.nih.gov/nuccore/NM_003378.3
NM_153705.4	mRNA	KDELC2	protein_coding	761	1645	722	161	435	308	894.948	305.66	0.34154	-1.54987	4.79e-06	0.000135174	http://www.ncbi.nlm.nih.gov/nuccore/NM_153705.4
NM_001204.6	mRNA	BMPR2	protein_coding	2594	5210	2266	696	1523	1129	2890.2	1146.12	0.396552	-1.33442	4.81e-06	0.000135695	http://www.ncbi.nlm.nih.gov/nuccore/NM_001204.6
NM_203304.3	mRNA	MEX3D	protein_coding	354	479	347	685	782	642	353.836	753.814	2.13041	1.09113	4.91e-06	0.000138298	http://www.ncbi.nlm.nih.gov/nuccore/NM_203304.3
NM_001199282.2	mRNA	LRBA	protein_coding	25	55	35	7	8	2	33.5703	6.06223	0.180583	-2.46927	4.99e-06	0.000139535	http://www.ncbi.nlm.nih.gov/nuccore/NM_001199282.2
NM_005564.4	mRNA	LCN2	protein_coding	40	61	48	103	130	127	44.652	127.878	2.86388	1.51797	4.98e-06	0.000139535	http://www.ncbi.nlm.nih.gov/nuccore/NM_005564.4
NM_020717.3	mRNA	SHROOM4	protein_coding	199	341	149	65	94	68	199.423	79.745	0.399879	-1.32237	5.05e-06	0.000140319	http://www.ncbi.nlm.nih.gov/nuccore/NM_020717.3
NM_015188.1	mRNA	TBC1D12	protein_coding	1578	2918	1652	457	1289	888	1795.61	888.092	0.494591	-1.01569	5.14e-06	0.000142623	http://www.ncbi.nlm.nih.gov/nuccore/NM_015188.1
NM_001297590.1	mRNA	CD3EAP	protein_coding	101	112	74	179	252	184	86.4848	216.467	2.50295	1.32363	5.34e-06	0.000147953	http://www.ncbi.nlm.nih.gov/nuccore/NM_001297590.1
NM_001195032.1	mRNA	C6orf99	protein_coding	68	96	72	29	20	9	70.7636	21.6121	0.305412	-1.71117	5.35e-06	0.000148	http://www.ncbi.nlm.nih.gov/nuccore/NM_001195032.1
NM_139179.3	mRNA	DAGLB	protein_coding	638	716	700	1177	1246	1250	629.66	1320.23	2.09673	1.06814	5.38e-06	0.000148254	http://www.ncbi.nlm.nih.gov/nuccore/NM_139179.3
NM_015123.2	mRNA	FRMD4B	protein_coding	542	1362	470	52	156	105	666.078	105.148	0.157861	-2.66327	5.42e-06	0.000148886	http://www.ncbi.nlm.nih.gov/nuccore/NM_015123.2
NM_152262.2	mRNA	ZNF439	protein_coding	31	57	33	2	8	9	35.3908	6.40435	0.180961	-2.46625	5.75e-06	0.000157016	http://www.ncbi.nlm.nih.gov/nuccore/NM_152262.2
NM_001257273.1	mRNA	ZNF451	protein_coding	399	897	453	82	260	194	503.284	180.059	0.357768	-1.4829	5.97e-06	0.000162504	http://www.ncbi.nlm.nih.gov/nuccore/NM_001257273.1
NM_001162371.2	mRNA	LOC728392	protein_coding	195	284	186	69	83	69	197.781	78.7025	0.397928	-1.32942	6.05e-06	0.000164384	http://www.ncbi.nlm.nih.gov/nuccore/NM_001162371.2
NM_001032283.2	mRNA	TMPO	protein_coding	515	960	452	130	361	221	557.303	239.618	0.42996	-1.21773	6.25e-06	0.000168513	http://www.ncbi.nlm.nih.gov/nuccore/NM_001032283.2
NM_001272013.1	mRNA	ITPRIP	protein_coding	333	336	300	530	622	603	297.031	626.389	2.10883	1.07645	6.26e-06	0.000168513	http://www.ncbi.nlm.nih.gov/nuccore/NM_001272013.1
NM_001286137.1	mRNA	NQO1	protein_coding	5	9	7	33	38	25	6.25028	34.2723	5.48332	2.45505	6.36e-06	0.000170643	http://www.ncbi.nlm.nih.gov/nuccore/NM_001286137.1
NM_001166167.1	mRNA	NEK6	protein_coding	40	59	51	104	123	131	45.238	127.753	2.82402	1.49775	6.41e-06	0.000171666	http://www.ncbi.nlm.nih.gov/nuccore/NM_001166167.1
NM_001080497.2	mRNA	MEGF9	protein_coding	590	1327	618	190	386	249	726.202	283.026	0.389735	-1.35944	6.5e-06	0.000173459	http://www.ncbi.nlm.nih.gov/nuccore/NM_001080497.2
NM_002507.3	mRNA	NGFR	protein_coding	12	10	9	28	45	46	9.58131	41.6623	4.34829	2.12045	6.5e-06	0.000173459	http://www.ncbi.nlm.nih.gov/nuccore/NM_002507.3
NM_001286259.1	mRNA	ADAT2	protein_coding	38	121	52	6	11	6	59.2799	7.92593	0.133703	-2.90289	6.59e-06	0.000175633	http://www.ncbi.nlm.nih.gov/nuccore/NM_001286259.1
NM_001301855.1	mRNA	SAP30BP	protein_coding	42	44	33	82	105	111	36.1465	105.802	2.92702	1.54943	6.6e-06	0.000175633	http://www.ncbi.nlm.nih.gov/nuccore/NM_001301855.1
NM_001008495.3	mRNA	TMEM64	protein_coding	500	844	481	98	383	231	535.409	235.561	0.439964	-1.18454	6.71e-06	0.000178043	http://www.ncbi.nlm.nih.gov/nuccore/NM_001008495.3
NM_001005376.2	mRNA	PLAUR	protein_coding	327	439	313	614	747	564	323.408	684.729	2.11723	1.08218	6.84e-06	0.000180719	http://www.ncbi.nlm.nih.gov/nuccore/NM_001005376.2
NM_203472.2	mRNA	SELENOS	protein_coding	55	107	48	116	177	176	60.4606	164.652	2.7233	1.44536	6.83e-06	0.000180719	http://www.ncbi.nlm.nih.gov/nuccore/NM_203472.2
NM_016547.2	mRNA	SDF4	protein_coding	167	133	145	282	345	258	138.821	314.659	2.26666	1.18057	7.06e-06	0.000185977	http://www.ncbi.nlm.nih.gov/nuccore/NM_016547.2
NM_015512.4	mRNA	DNAH1	protein_coding	91	188	103	218	330	227	110.829	271.287	2.4478	1.29148	7.11e-06	0.000186941	http://www.ncbi.nlm.nih.gov/nuccore/NM_015512.4
NM_001323071.1	mRNA	PFKP	protein_coding	12	15	13	37	58	43	12.1405	48.2254	3.97228	1.98997	7.18e-06	0.000188734	http://www.ncbi.nlm.nih.gov/nuccore/NM_001323071.1
NM_017931.2	mRNA	TTC38	protein_coding	2474	2830	2607	4687	5021	4399	2416.48	5065.76	2.09633	1.06787	7.25e-06	0.000189904	http://www.ncbi.nlm.nih.gov/nuccore/NM_017931.2
NM_017757.2	mRNA	ZNF407	protein_coding	279	476	289	62	170	145	307.138	127.929	0.41652	-1.26354	7.33e-06	0.00019173	http://www.ncbi.nlm.nih.gov/nuccore/NM_017757.2
NM_014615.3	mRNA	GSE1	protein_coding	403	562	371	155	220	130	398.276	177.385	0.445383	-1.16688	7.5e-06	0.000195367	http://www.ncbi.nlm.nih.gov/nuccore/NM_014615.3
NM_001308226.1	mRNA	RPS15	protein_coding	300	338	436	658	724	699	333.773	745.987	2.23501	1.16028	7.65e-06	0.000198915	http://www.ncbi.nlm.nih.gov/nuccore/NM_001308226.1
NM_001277155.2	mRNA	B3GALNT2	protein_coding	90	158	75	14	37	39	93.7316	30.7456	0.328017	-1.60816	7.77e-06	0.000201547	http://www.ncbi.nlm.nih.gov/nuccore/NM_001277155.2
NM_173611.3	mRNA	FAM98B	protein_coding	1266	2659	1335	370	931	657	1517.68	664.481	0.437826	-1.19157	7.78e-06	0.000201589	http://www.ncbi.nlm.nih.gov/nuccore/NM_173611.3
NM_152903.4	mRNA	KBTBD6	protein_coding	386	669	346	93	271	166	408.514	177.913	0.435511	-1.19922	7.88e-06	0.00020373	http://www.ncbi.nlm.nih.gov/nuccore/NM_152903.4
NM_014284.2	mRNA	NCDN	protein_coding	273	263	267	432	544	497	247.99	523.136	2.10951	1.07691	7.99e-06	0.000205274	http://www.ncbi.nlm.nih.gov/nuccore/NM_014284.2
NM_016476.11	mRNA	ANAPC11	protein_coding	232	200	246	413	483	377	211.979	454.154	2.14245	1.09926	7.99e-06	0.000205274	http://www.ncbi.nlm.nih.gov/nuccore/NM_016476.11
NM_002252.4	mRNA	KCNS3	protein_coding	269	377	312	88	149	108	288.801	119.926	0.415254	-1.26794	8.1e-06	0.000207871	http://www.ncbi.nlm.nih.gov/nuccore/NM_002252.4
NM_020830.4	mRNA	WDFY1	protein_coding	5574	11441	5170	1374	3477	2629	6372.73	2541.39	0.398792	-1.32629	8.12e-06	0.000208144	http://www.ncbi.nlm.nih.gov/nuccore/NM_020830.4
NM_002841.3	mRNA	PTPRG	protein_coding	7517	14578	6832	2000	5312	3367	8347.72	3605.34	0.431895	-1.21125	8.29e-06	0.000211466	http://www.ncbi.nlm.nih.gov/nuccore/NM_002841.3
NM_020125.2	mRNA	SLAMF8	protein_coding	26	43	32	5	8	1	30.0806	4.82968	0.160558	-2.63884	8.36e-06	0.000212927	http://www.ncbi.nlm.nih.gov/nuccore/NM_020125.2
NM_001085372.2	mRNA	UQCC3	protein_coding	3497	3656	3861	7160	7512	6657	3397.47	7670.62	2.25774	1.17488	8.63e-06	0.000219401	http://www.ncbi.nlm.nih.gov/nuccore/NM_001085372.2
NM_017801.2	mRNA	CMTM6	protein_coding	2415	4963	2301	621	1667	1037	2783.82	1121.45	0.402847	-1.31169	8.66e-06	0.000219683	http://www.ncbi.nlm.nih.gov/nuccore/NM_017801.2
NM_001001485.2	mRNA	ATP2C1	protein_coding	99	219	88	17	48	34	115.511	33.3992	0.289143	-1.79014	8.92e-06	0.000225968	http://www.ncbi.nlm.nih.gov/nuccore/NM_001001485.2
NM_017953.3	mRNA	ZNHIT6	protein_coding	550	1112	485	89	336	195	616.095	205.216	0.333091	-1.58601	9.09e-06	0.000229323	http://www.ncbi.nlm.nih.gov/nuccore/NM_017953.3
NM_152349.2	mRNA	KRT222	protein_coding	31	72	25	4	6	9	36.0699	6.70432	0.18587	-2.42763	9.18e-06	0.000231437	http://www.ncbi.nlm.nih.gov/nuccore/NM_152349.2
NM_178439.4	mRNA	GMCL1	protein_coding	713	1441	775	190	557	382	849.735	379.879	0.447057	-1.16147	9.25e-06	0.000232794	http://www.ncbi.nlm.nih.gov/nuccore/NM_178439.4
NM_001331036.1	mRNA	ELF2	protein_coding	39	83	45	6	17	12	48.3612	11.8048	0.244096	-2.03448	9.33e-06	0.000234524	http://www.ncbi.nlm.nih.gov/nuccore/NM_001331036.1
NM_000228.2	mRNA	LAMB3	protein_coding	396	438	366	540	816	739	365.372	735.264	2.01237	1.0089	9.37e-06	0.000234955	http://www.ncbi.nlm.nih.gov/nuccore/NM_000228.2
NM_152375.2	mRNA	KLHDC7A	protein_coding	764	856	639	229	416	282	683.967	320.509	0.468603	-1.09356	9.78e-06	0.000243918	http://www.ncbi.nlm.nih.gov/nuccore/NM_152375.2
NM_001040450.2	mRNA	FAM63B	protein_coding	64	140	47	5	22	11	70.848	12.4389	0.175571	-2.50987	1.01e-05	0.000250229	http://www.ncbi.nlm.nih.gov/nuccore/NM_001040450.2
NM_001110.3	mRNA	ADAM10	protein_coding	210	526	183	11	72	41	257.991	40.1718	0.15571	-2.68307	1.02e-05	0.000252685	http://www.ncbi.nlm.nih.gov/nuccore/NM_001110.3
NM_001188.3	mRNA	BAK1	protein_coding	4391	4855	4614	8111	8810	7518	4245.43	8766.98	2.06504	1.04617	1.03e-05	0.000254704	http://www.ncbi.nlm.nih.gov/nuccore/NM_001188.3
NM_003909.4	mRNA	CPNE3	protein_coding	5124	10290	5296	1328	4015	2385	5995.66	2587.33	0.431533	-1.21246	1.04e-05	0.000257208	http://www.ncbi.nlm.nih.gov/nuccore/NM_003909.4
NM_005245.3	mRNA	FAT1	protein_coding	11117	20840	9554	3767	7689	5650	11986.3	5878.71	0.490454	-1.02781	1.04e-05	0.000257208	http://www.ncbi.nlm.nih.gov/nuccore/NM_005245.3
NM_007038.4	mRNA	ADAMTS5	protein_coding	430	771	358	124	283	199	451.448	206.757	0.457986	-1.12663	1.04e-05	0.000257208	http://www.ncbi.nlm.nih.gov/nuccore/NM_007038.4
NM_001098540.2	mRNA	HPSE	protein_coding	90	129	113	20	47	29	100.304	32.6195	0.325208	-1.62057	1.05e-05	0.000258834	http://www.ncbi.nlm.nih.gov/nuccore/NM_001098540.2
NM_022726.3	mRNA	ELOVL4	protein_coding	114	200	162	17	41	72	142.14	45.0905	0.317225	-1.65642	1.09e-05	0.000267178	http://www.ncbi.nlm.nih.gov/nuccore/NM_022726.3
NM_207332.2	mRNA	ERICH1	protein_coding	5	33	15	39	71	52	14.6151	56.0603	3.83577	1.93952	1.12e-05	0.000273762	http://www.ncbi.nlm.nih.gov/nuccore/NM_207332.2
NM_001146227.1	mRNA	RPS20	protein_coding	49	64	61	12	18	9	52.9815	13.6263	0.25719	-1.95909	1.18e-05	0.000287632	http://www.ncbi.nlm.nih.gov/nuccore/NM_001146227.1
NM_001193532.1	mRNA	RAB42	protein_coding	268	317	332	76	124	121	281.543	112.225	0.398606	-1.32696	1.19e-05	0.000289483	http://www.ncbi.nlm.nih.gov/nuccore/NM_001193532.1
NM_001164758.1	mRNA	PRKAR1B	protein_coding	157	131	152	275	307	276	137.379	307.221	2.23631	1.16112	1.24e-05	0.000300316	http://www.ncbi.nlm.nih.gov/nuccore/NM_001164758.1
NM_031300.3	mRNA	MXD3	protein_coding	467	658	560	212	266	197	508.61	239.548	0.470986	-1.08624	1.28e-05	0.000307932	http://www.ncbi.nlm.nih.gov/nuccore/NM_031300.3
NM_182832.2	mRNA	PLAC4	protein_coding	42	116	46	4	16	10	57.392	9.92575	0.172947	-2.5316	1.28e-05	0.000307932	http://www.ncbi.nlm.nih.gov/nuccore/NM_182832.2
NM_017705.3	mRNA	PAQR5	protein_coding	12	26	30	63	58	69	20.6399	68.9333	3.3398	1.73976	1.32e-05	0.000315377	http://www.ncbi.nlm.nih.gov/nuccore/NM_017705.3
NM_006468.7	mRNA	POLR3C	protein_coding	461	556	390	688	878	826	423.413	848.897	2.00489	1.00352	1.32e-05	0.000315905	http://www.ncbi.nlm.nih.gov/nuccore/NM_006468.7
NM_032341.4	mRNA	DDI2	protein_coding	794	1531	750	253	596	438	889.62	438.692	0.493123	-1.01998	1.36e-05	0.000323759	http://www.ncbi.nlm.nih.gov/nuccore/NM_032341.4
NM_003483.4	mRNA	HMGA2	protein_coding	859	1784	988	1332	3037	2222	1053.85	2250.52	2.13552	1.09459	1.37e-05	0.00032693	http://www.ncbi.nlm.nih.gov/nuccore/NM_003483.4
NM_016510.5	mRNA	SCLY	protein_coding	209	242	165	343	404	397	185.492	408.233	2.20081	1.13804	1.38e-05	0.000327999	http://www.ncbi.nlm.nih.gov/nuccore/NM_016510.5
NM_032236.6	mRNA	USP48	protein_coding	221	410	172	66	104	111	231.013	98.538	0.426548	-1.22922	1.43e-05	0.000338549	http://www.ncbi.nlm.nih.gov/nuccore/NM_032236.6
NM_182905.4	mRNA	WASHC1	protein_coding	286	500	349	644	770	550	336.098	699.347	2.08078	1.05713	1.44e-05	0.000340651	http://www.ncbi.nlm.nih.gov/nuccore/NM_182905.4
NM_000179.2	mRNA	MSH6	protein_coding	195	363	156	63	102	84	205.603	86.9276	0.422793	-1.24198	1.46e-05	0.000345004	http://www.ncbi.nlm.nih.gov/nuccore/NM_000179.2
NM_024776.3	mRNA	PEAK1	protein_coding	1257	2756	1104	306	664	435	1456.26	480.179	0.329734	-1.60062	1.48e-05	0.000349685	http://www.ncbi.nlm.nih.gov/nuccore/NM_024776.3
NM_052947.3	mRNA	ALPK2	protein_coding	4158	7905	3406	1120	2569	1860	4450.14	1893.71	0.42554	-1.23263	1.48e-05	0.000350044	http://www.ncbi.nlm.nih.gov/nuccore/NM_052947.3
NM_001695.4	mRNA	ATP6V1C1	protein_coding	3003	5895	2688	658	1882	1488	3336.91	1361.63	0.408051	-1.29318	1.49e-05	0.000351134	http://www.ncbi.nlm.nih.gov/nuccore/NM_001695.4
NM_001324240.1	mRNA	ITPA	protein_coding	25	19	18	57	76	44	19.2735	62.4575	3.24059	1.69626	1.5e-05	0.000353949	http://www.ncbi.nlm.nih.gov/nuccore/NM_001324240.1
NM_001037160.2	mRNA	CYS1	protein_coding	122	182	123	39	63	33	127.061	46.9244	0.369305	-1.43712	1.54e-05	0.000361904	http://www.ncbi.nlm.nih.gov/nuccore/NM_001037160.2
NM_001127208.2	mRNA	TET2	protein_coding	468	962	424	41	234	214	531.859	161.948	0.304493	-1.71552	1.55e-05	0.000363865	http://www.ncbi.nlm.nih.gov/nuccore/NM_001127208.2
NM_001318365.1	mRNA	EXOSC1	protein_coding	10	28	18	41	75	49	16.2192	56.9958	3.5141	1.81315	1.58e-05	0.000368414	http://www.ncbi.nlm.nih.gov/nuccore/NM_001318365.1
NM_032587.3	mRNA	CARD6	protein_coding	85	187	92	35	44	31	104.691	39.0233	0.372746	-1.42374	1.6e-05	0.000373393	http://www.ncbi.nlm.nih.gov/nuccore/NM_032587.3
NM_018313.4	mRNA	PBRM1	protein_coding	274	594	294	37	168	139	334.538	114.292	0.341643	-1.54944	1.61e-05	0.000374124	http://www.ncbi.nlm.nih.gov/nuccore/NM_018313.4
NM_004004.5	mRNA	GJB2	protein_coding	423	590	407	166	222	172	424.222	197.89	0.466478	-1.10012	1.62e-05	0.000376667	http://www.ncbi.nlm.nih.gov/nuccore/NM_004004.5
NM_001126121.1	mRNA	SLC25A19	protein_coding	37	78	51	101	125	146	48.6157	132.422	2.72386	1.44565	1.69e-05	0.000390548	http://www.ncbi.nlm.nih.gov/nuccore/NM_001126121.1
NM_024616.2	mRNA	C3orf52	protein_coding	58	98	50	128	189	127	60.1016	155.661	2.58996	1.37293	1.69e-05	0.000390548	http://www.ncbi.nlm.nih.gov/nuccore/NM_024616.2
NM_013437.4	mRNA	LRP12	protein_coding	212	372	177	46	142	82	220.865	90.2375	0.408564	-1.29137	1.72e-05	0.000393932	http://www.ncbi.nlm.nih.gov/nuccore/NM_013437.4
NM_014846.3	mRNA	WASHC5	protein_coding	781	1359	657	201	549	398	812.736	388.153	0.477589	-1.06616	1.72e-05	0.000394958	http://www.ncbi.nlm.nih.gov/nuccore/NM_014846.3
NM_138463.3	mRNA	TLCD1	protein_coding	316	267	367	584	672	546	298.648	643.702	2.15539	1.10795	1.73e-05	0.000395508	http://www.ncbi.nlm.nih.gov/nuccore/NM_138463.3
NM_001301243.1	mRNA	ARHGDIA	protein_coding	96	48	79	148	185	141	71.6793	168.283	2.34772	1.23126	1.76e-05	0.000401783	http://www.ncbi.nlm.nih.gov/nuccore/NM_001301243.1
NM_001330178.1	mRNA	PLEKHA1	protein_coding	45	75	60	4	21	17	53.8114	13.8789	0.257917	-1.95502	1.76e-05	0.000401948	http://www.ncbi.nlm.nih.gov/nuccore/NM_001330178.1
NM_001330624.1	mRNA	CUL4B	protein_coding	48	88	26	2	7	11	45.957	6.83898	0.148813	-2.74843	1.77e-05	0.000402771	http://www.ncbi.nlm.nih.gov/nuccore/NM_001330624.1
NM_002417.4	mRNA	MKI67	protein_coding	1223	2534	1107	336	800	514	1394.18	560.641	0.402131	-1.31426	1.79e-05	0.00040694	http://www.ncbi.nlm.nih.gov/nuccore/NM_002417.4
NM_020179.2	mRNA	SMCO4	protein_coding	557	706	497	222	230	267	528.544	258.835	0.489714	-1.02999	1.79e-05	0.00040694	http://www.ncbi.nlm.nih.gov/nuccore/NM_020179.2
NM_174889.4	mRNA	NDUFAF2	protein_coding	859	1019	1031	1698	1783	1687	891.496	1858.55	2.08476	1.05988	1.8e-05	0.000408706	http://www.ncbi.nlm.nih.gov/nuccore/NM_174889.4
NM_001321383.1	mRNA	ABHD11	protein_coding	76	64	41	128	140	130	55.2375	142.722	2.5838	1.36949	1.83e-05	0.000411961	http://www.ncbi.nlm.nih.gov/nuccore/NM_001321383.1
NM_003406.3	mRNA	YWHAZ	protein_coding	390	663	292	126	231	168	389.598	181.58	0.46607	-1.10138	1.84e-05	0.000415324	http://www.ncbi.nlm.nih.gov/nuccore/NM_003406.3
NM_001123363.3	mRNA	RGPD6	protein_coding	15	36	13	0	3	2	18.0385	1.57906	0.0875379	-3.51395	1.94e-05	0.000434417	http://www.ncbi.nlm.nih.gov/nuccore/NM_001123363.3
NM_020347.3	mRNA	LZTFL1	protein_coding	90	151	81	14	44	37	94.2078	32.0276	0.339968	-1.55653	1.94e-05	0.000434417	http://www.ncbi.nlm.nih.gov/nuccore/NM_020347.3
NM_001323289.1	mRNA	CDKL5	protein_coding	542	1247	535	139	288	252	662.155	233.828	0.353132	-1.50172	1.96e-05	0.000439106	http://www.ncbi.nlm.nih.gov/nuccore/NM_001323289.1
NM_000191.2	mRNA	HMGCL	protein_coding	168	227	128	294	383	301	155.013	346.26	2.23375	1.15947	1.97e-05	0.000441306	http://www.ncbi.nlm.nih.gov/nuccore/NM_000191.2
NM_015565.2	mRNA	LTN1	protein_coding	16	46	16	1	5	0	21.75	1.86662	0.0858217	-3.54251	1.98e-05	0.000442045	http://www.ncbi.nlm.nih.gov/nuccore/NM_015565.2
NM_021961.5	mRNA	TEAD1	protein_coding	4960	11092	4683	991	2805	2040	5910.93	1969.85	0.333255	-1.5853	2e-05	0.000444563	http://www.ncbi.nlm.nih.gov/nuccore/NM_021961.5
NM_024052.4	mRNA	GID4	protein_coding	643	1063	634	216	451	319	688.746	338.187	0.491019	-1.02615	2.05e-05	0.000454645	http://www.ncbi.nlm.nih.gov/nuccore/NM_024052.4
NM_130802.2	mRNA	MEN1	protein_coding	345	290	299	84	97	92	290.127	97.5379	0.336191	-1.57265	2.12e-05	0.000468452	http://www.ncbi.nlm.nih.gov/nuccore/NM_130802.2
NM_012081.5	mRNA	ELL2	protein_coding	408	887	423	136	307	181	493.552	212.37	0.430289	-1.21662	2.12e-05	0.000468782	http://www.ncbi.nlm.nih.gov/nuccore/NM_012081.5
NM_002477.1	mRNA	MYL5	protein_coding	70	126	87	150	235	189	83.6548	200.758	2.39984	1.26294	2.13e-05	0.00046999	http://www.ncbi.nlm.nih.gov/nuccore/NM_002477.1
NM_025217.3	mRNA	ULBP2	protein_coding	346	457	306	119	167	141	331.645	150.487	0.453757	-1.14001	2.16e-05	0.000476478	http://www.ncbi.nlm.nih.gov/nuccore/NM_025217.3
NM_014258.3	mRNA	SYCP2	protein_coding	15	30	9	0	1	2	15.2475	1.00684	0.0660334	-3.92066	2.18e-05	0.000479417	http://www.ncbi.nlm.nih.gov/nuccore/NM_014258.3
NM_001330698.1	mRNA	YTHDC1	protein_coding	61	88	54	7	28	16	60.2106	16.8295	0.279511	-1.83902	2.18e-05	0.000479496	http://www.ncbi.nlm.nih.gov/nuccore/NM_001330698.1
NM_004331.2	mRNA	BNIP3L	protein_coding	319	598	256	72	203	122	337.592	133.443	0.395279	-1.33906	2.19e-05	0.000480882	http://www.ncbi.nlm.nih.gov/nuccore/NM_004331.2
NM_001308139.1	mRNA	ZBTB8OS	protein_coding	41	63	43	86	127	120	43.709	117.084	2.67871	1.42154	2.22e-05	0.000485609	http://www.ncbi.nlm.nih.gov/nuccore/NM_001308139.1
NM_015473.3	mRNA	HEATR5A	protein_coding	664	1421	572	199	362	249	757.268	280.084	0.369862	-1.43494	2.23e-05	0.000486671	http://www.ncbi.nlm.nih.gov/nuccore/NM_015473.3
NM_001134848.1	mRNA	CCDC152	protein_coding	46	100	40	3	24	13	52.9531	12.8596	0.242849	-2.04187	2.26e-05	0.000492797	http://www.ncbi.nlm.nih.gov/nuccore/NM_001134848.1
NM_001277115.1	mRNA	DNAH11	protein_coding	66	159	71	13	43	15	84.3376	23.3773	0.277187	-1.85107	2.28e-05	0.000494998	http://www.ncbi.nlm.nih.gov/nuccore/NM_001277115.1
NM_017503.4	mRNA	SURF2	protein_coding	207	270	190	318	484	401	200.047	421.66	2.1078	1.07574	2.28e-05	0.000494998	http://www.ncbi.nlm.nih.gov/nuccore/NM_017503.4
NM_001171163.1	mRNA	ZMYM3	protein_coding	90	74	79	159	196	148	75.652	178.75	2.36279	1.24049	2.34e-05	0.000505125	http://www.ncbi.nlm.nih.gov/nuccore/NM_001171163.1
NM_199440.1	mRNA	HSPD1	protein_coding	30	39	16	3	7	1	24.9253	3.67139	0.147295	-2.76322	2.35e-05	0.000506348	http://www.ncbi.nlm.nih.gov/nuccore/NM_199440.1
NM_001100399.1	mRNA	PDS5A	protein_coding	2492	6572	2289	243	853	570	3179.13	555.429	0.174711	-2.51696	2.36e-05	0.000507245	http://www.ncbi.nlm.nih.gov/nuccore/NM_001100399.1
NM_000251.2	mRNA	MSH2	protein_coding	785	1682	738	157	506	315	917.353	326.752	0.35619	-1.48928	2.39e-05	0.00051241	http://www.ncbi.nlm.nih.gov/nuccore/NM_000251.2
NM_022900.4	mRNA	CASD1	protein_coding	224	450	238	69	172	98	264.411	114.617	0.433479	-1.20597	2.38e-05	0.00051241	http://www.ncbi.nlm.nih.gov/nuccore/NM_022900.4
NM_020459.1	mRNA	PAIP2B	protein_coding	72	118	57	18	18	32	71.9876	24.5313	0.340772	-1.55312	2.41e-05	0.00051686	http://www.ncbi.nlm.nih.gov/nuccore/NM_020459.1
NM_015120.4	mRNA	ALMS1	protein_coding	1378	4012	1327	106	357	244	1867.03	236.296	0.126563	-2.98208	2.41e-05	0.000516928	http://www.ncbi.nlm.nih.gov/nuccore/NM_015120.4
NM_001007075.2	mRNA	KLHL5	protein_coding	47	80	45	11	25	4	50.4076	13.3911	0.265657	-1.91236	2.43e-05	0.00051995	http://www.ncbi.nlm.nih.gov/nuccore/NM_001007075.2
NM_001098576.1	mRNA	TMBIM6	protein_coding	174	230	169	60	70	69	172.112	71.0583	0.412861	-1.27627	2.46e-05	0.000524609	http://www.ncbi.nlm.nih.gov/nuccore/NM_001098576.1
NM_001309842.1	mRNA	GNAS	protein_coding	17	31	18	0	3	3	19.3142	1.93943	0.100415	-3.31596	2.54e-05	0.000539389	http://www.ncbi.nlm.nih.gov/nuccore/NM_001309842.1
NM_020147.3	mRNA	THAP10	protein_coding	107	246	122	37	72	48	136.411	54.0327	0.396101	-1.33606	2.54e-05	0.000539545	http://www.ncbi.nlm.nih.gov/nuccore/NM_020147.3
NM_004650.2	mRNA	PNPLA4	protein_coding	155	149	144	254	315	277	138.068	300.713	2.178	1.12301	2.61e-05	0.000551601	http://www.ncbi.nlm.nih.gov/nuccore/NM_004650.2
NM_001024688.2	mRNA	NBN	protein_coding	17	32	21	0	7	0	20.5958	2.00275	0.0972404	-3.3623	2.62e-05	0.000552461	http://www.ncbi.nlm.nih.gov/nuccore/NM_001024688.2
NM_001200049.2	mRNA	CFAP46	protein_coding	124	168	109	35	54	40	119.602	45.1277	0.377317	-1.40615	2.66e-05	0.000561016	http://www.ncbi.nlm.nih.gov/nuccore/NM_001200049.2
NM_015600.4	mRNA	ABHD12	protein_coding	43	53	41	105	114	93	41.3757	111.92	2.70497	1.43561	2.68e-05	0.000563967	http://www.ncbi.nlm.nih.gov/nuccore/NM_015600.4
NM_000629.2	mRNA	IFNAR1	protein_coding	1289	3036	1452	291	870	603	1653.93	593.117	0.358611	-1.47951	2.73e-05	0.000574495	http://www.ncbi.nlm.nih.gov/nuccore/NM_000629.2
NM_007076.2	mRNA	FICD	protein_coding	103	171	102	183	300	241	110.65	252.485	2.28184	1.1902	2.78e-05	0.00058321	http://www.ncbi.nlm.nih.gov/nuccore/NM_007076.2
NM_006912.5	mRNA	RIT1	protein_coding	171	222	161	233	437	344	166.429	350.605	2.10663	1.07494	2.79e-05	0.000585586	http://www.ncbi.nlm.nih.gov/nuccore/NM_006912.5
NM_004898.3	mRNA	CLOCK	protein_coding	30	94	34	5	8	2	43.9781	5.19004	0.118014	-3.08297	2.81e-05	0.000587719	http://www.ncbi.nlm.nih.gov/nuccore/NM_004898.3
NM_001198615.1	mRNA	MAP7	protein_coding	8	23	16	1	0	1	13.6744	0.796459	0.0582447	-4.10173	2.82e-05	0.000588155	http://www.ncbi.nlm.nih.gov/nuccore/NM_001198615.1
NM_000494.3	mRNA	COL17A1	protein_coding	30	47	18	64	87	83	27.4803	82.7117	3.00985	1.58969	2.82e-05	0.000589098	http://www.ncbi.nlm.nih.gov/nuccore/NM_000494.3
NM_001277764.1	mRNA	CIB1	protein_coding	130	123	133	226	291	224	119.621	262.536	2.19474	1.13405	2.83e-05	0.000590029	http://www.ncbi.nlm.nih.gov/nuccore/NM_001277764.1
NM_001004298.2	mRNA	C10orf90	protein_coding	162	199	108	37	67	53	139.465	54.404	0.390091	-1.35812	2.9e-05	0.00060298	http://www.ncbi.nlm.nih.gov/nuccore/NM_001004298.2
NM_182757.3	mRNA	RNF144B	protein_coding	158	233	110	53	61	56	146.678	60.746	0.414144	-1.2718	2.91e-05	0.00060298	http://www.ncbi.nlm.nih.gov/nuccore/NM_182757.3
NM_173511.3	mRNA	FAM117B	protein_coding	456	904	371	101	273	174	495.751	184.856	0.372882	-1.42321	2.91e-05	0.000603252	http://www.ncbi.nlm.nih.gov/nuccore/NM_173511.3
NM_007106.3	mRNA	UBL3	protein_coding	519	972	472	121	381	256	568.455	254.028	0.446874	-1.16206	2.94e-05	0.00060777	http://www.ncbi.nlm.nih.gov/nuccore/NM_007106.3
NM_031469.3	mRNA	SH3BGRL2	protein_coding	75	197	81	13	38	22	99.7336	24.4693	0.245347	-2.02711	2.96e-05	0.000610362	http://www.ncbi.nlm.nih.gov/nuccore/NM_031469.3
NM_001300815.1	mRNA	CIRBP	protein_coding	109	125	105	246	239	215	103.089	253.137	2.45552	1.29603	2.98e-05	0.0006134	http://www.ncbi.nlm.nih.gov/nuccore/NM_001300815.1
NM_001330729.1	mRNA	CTNNB1	protein_coding	39	52	33	6	14	4	36.9734	8.06351	0.218089	-2.19701	2.99e-05	0.000614354	http://www.ncbi.nlm.nih.gov/nuccore/NM_001330729.1
NM_016093.3	mRNA	RPL26L1	protein_coding	79	91	74	138	180	181	74.0743	176.906	2.38823	1.25594	3.01e-05	0.000617699	http://www.ncbi.nlm.nih.gov/nuccore/NM_016093.3
NM_001242597.1	mRNA	TMEM147	protein_coding	71	89	80	148	194	150	72.968	174.101	2.386	1.25459	3.02e-05	0.000619136	http://www.ncbi.nlm.nih.gov/nuccore/NM_001242597.1
NM_001011553.3	mRNA	2021-09-07	protein_coding	181	376	161	22	91	86	205.569	66.6214	0.324083	-1.62556	3.04e-05	0.000621572	http://www.ncbi.nlm.nih.gov/nuccore/NM_001011553.3
NM_007014.4	mRNA	WWP2	protein_coding	46	89	60	113	145	155	57.4007	146.621	2.55434	1.35295	3.1e-05	0.000632491	http://www.ncbi.nlm.nih.gov/nuccore/NM_007014.4
NM_001040157.2	mRNA	CEP44	protein_coding	46	111	51	15	22	17	59.3531	18.962	0.319477	-1.64621	3.14e-05	0.000638382	http://www.ncbi.nlm.nih.gov/nuccore/NM_001040157.2
NM_005633.3	mRNA	SOS1	protein_coding	878	1998	810	182	518	264	1047.7	322.709	0.308016	-1.69892	3.14e-05	0.000638554	http://www.ncbi.nlm.nih.gov/nuccore/NM_005633.3
NM_170607.2	mRNA	MLX	protein_coding	46	56	53	115	112	115	47.2987	123.637	2.61396	1.38624	3.15e-05	0.000640469	http://www.ncbi.nlm.nih.gov/nuccore/NM_170607.2
NM_022483.4	mRNA	TMEM267	protein_coding	305	602	315	93	240	148	354.367	162.557	0.458724	-1.1243	3.18e-05	0.000645808	http://www.ncbi.nlm.nih.gov/nuccore/NM_022483.4
NM_024751.3	mRNA	GSTCD	protein_coding	226	328	240	58	127	110	237.505	101.269	0.426388	-1.22976	3.21e-05	0.000650996	http://www.ncbi.nlm.nih.gov/nuccore/NM_024751.3
NM_001134479.1	mRNA	LRRC8D	protein_coding	87	153	105	4	54	47	102.041	34.1314	0.334486	-1.57998	3.22e-05	0.000652207	http://www.ncbi.nlm.nih.gov/nuccore/NM_001134479.1
NM_014373.2	mRNA	GPR160	protein_coding	730	1240	881	208	602	438	846.042	420.784	0.497357	-1.00765	3.24e-05	0.000655077	http://www.ncbi.nlm.nih.gov/nuccore/NM_014373.2
NM_152405.4	mRNA	JMY	protein_coding	189	436	175	47	107	58	227.123	72.011	0.317057	-1.65719	3.36e-05	0.000676497	http://www.ncbi.nlm.nih.gov/nuccore/NM_152405.4
NM_015093.5	mRNA	TAB2	protein_coding	39	64	35	5	13	11	40.456	9.86389	0.243818	-2.03612	3.38e-05	0.000678427	http://www.ncbi.nlm.nih.gov/nuccore/NM_015093.5
NM_052924.2	mRNA	RHPN1	protein_coding	273	412	295	111	147	120	292.34	133.708	0.457372	-1.12856	3.38e-05	0.000678427	http://www.ncbi.nlm.nih.gov/nuccore/NM_052924.2
NM_178841.3	mRNA	RNF166	protein_coding	214	266	300	397	536	429	240.01	481.079	2.00441	1.00318	3.4e-05	0.000680752	http://www.ncbi.nlm.nih.gov/nuccore/NM_178841.3
NM_012238.4	mRNA	SIRT1	protein_coding	444	837	429	104	324	254	496.396	229.586	0.462505	-1.11246	3.41e-05	0.000683257	http://www.ncbi.nlm.nih.gov/nuccore/NM_012238.4
NM_145201.5	mRNA	NAPRT	protein_coding	195	249	166	353	429	313	182.666	389.475	2.13217	1.09232	3.47e-05	0.000693176	http://www.ncbi.nlm.nih.gov/nuccore/NM_145201.5
NM_030934.4	mRNA	TRMT1L	protein_coding	269	516	246	41	182	124	297.94	114.637	0.384765	-1.37795	3.54e-05	0.000703564	http://www.ncbi.nlm.nih.gov/nuccore/NM_030934.4
NM_001167676.1	mRNA	FAM229A	protein_coding	107	203	166	52	71	39	141.836	57.0447	0.402186	-1.31406	3.57e-05	0.000708975	http://www.ncbi.nlm.nih.gov/nuccore/NM_001167676.1
NM_001307978.1	mRNA	TRABD2A	protein_coding	443	1069	503	100	302	190	575.747	198.483	0.34474	-1.53642	3.59e-05	0.000712547	http://www.ncbi.nlm.nih.gov/nuccore/NM_001307978.1
NM_003870.3	mRNA	IQGAP1	protein_coding	11147	21885	9789	2805	7505	5418	12321.1	5322.94	0.432018	-1.21084	3.61e-05	0.000716505	http://www.ncbi.nlm.nih.gov/nuccore/NM_003870.3
NM_152432.2	mRNA	ARHGAP42	protein_coding	58	146	71	9	39	22	78.5809	23.0111	0.292833	-1.77185	3.64e-05	0.000720313	http://www.ncbi.nlm.nih.gov/nuccore/NM_152432.2
NM_006207.2	mRNA	PDGFRL	protein_coding	16	29	19	0	3	3	18.8575	1.93943	0.102846	-3.28144	3.67e-05	0.00072548	http://www.ncbi.nlm.nih.gov/nuccore/NM_006207.2
NM_021818.3	mRNA	SAV1	protein_coding	608	1285	594	148	343	359	714.234	292.048	0.408897	-1.29019	3.69e-05	0.000726404	http://www.ncbi.nlm.nih.gov/nuccore/NM_021818.3
NM_000067.2	mRNA	CA2	protein_coding	577	878	480	186	358	274	569.336	282.28	0.495805	-1.01215	3.75e-05	0.000735244	http://www.ncbi.nlm.nih.gov/nuccore/NM_000067.2
NM_183057.2	mRNA	VPS28	protein_coding	370	406	402	703	738	650	361.637	751.958	2.07932	1.05611	3.75e-05	0.000735244	http://www.ncbi.nlm.nih.gov/nuccore/NM_183057.2
NM_001324309.1	mRNA	KLHL21	protein_coding	56	35	34	77	108	100	39.208	100.515	2.56365	1.3582	3.85e-05	0.000754992	http://www.ncbi.nlm.nih.gov/nuccore/NM_001324309.1
NM_001171137.1	mRNA	STRBP	protein_coding	38	84	25	1	12	4	41.252	5.31084	0.128742	-2.95745	3.89e-05	0.000762373	http://www.ncbi.nlm.nih.gov/nuccore/NM_001171137.1
NM_001287429.1	mRNA	UPP1	protein_coding	89	93	119	187	227	176	93.712	209.92	2.24005	1.16353	3.92e-05	0.000766495	http://www.ncbi.nlm.nih.gov/nuccore/NM_001287429.1
NM_015496.4	mRNA	KIAA1429	protein_coding	1848	3728	1602	359	1110	861	2058.49	784.412	0.381062	-1.3919	3.93e-05	0.000767525	http://www.ncbi.nlm.nih.gov/nuccore/NM_015496.4
NM_032270.4	mRNA	LRRC8C	protein_coding	596	1172	526	170	395	317	660.122	301.384	0.456558	-1.13113	3.95e-05	0.000770169	http://www.ncbi.nlm.nih.gov/nuccore/NM_032270.4
NM_015163.5	mRNA	TRIM9	protein_coding	47	105	47	96	171	148	56.9048	144.123	2.53271	1.34068	3.97e-05	0.000772734	http://www.ncbi.nlm.nih.gov/nuccore/NM_015163.5
NM_207363.2	mRNA	NCKAP5	protein_coding	87	143	100	12	52	39	97.9728	34.165	0.348719	-1.51986	4.06e-05	0.000788936	http://www.ncbi.nlm.nih.gov/nuccore/NM_207363.2
NM_015213.3	mRNA	DENND5A	protein_coding	134	212	137	219	391	275	143.03	306.473	2.14271	1.09944	4.17e-05	0.000807783	http://www.ncbi.nlm.nih.gov/nuccore/NM_015213.3
NM_001039877.1	mRNA	STRN4	protein_coding	118	124	116	227	252	204	109.791	244.607	2.22793	1.1557	4.2e-05	0.00081215	http://www.ncbi.nlm.nih.gov/nuccore/NM_001039877.1
NM_001243784.1	mRNA	PDE2A	protein_coding	15	12	16	47	38	46	13.5228	47.9453	3.54551	1.82599	4.21e-05	0.000812426	http://www.ncbi.nlm.nih.gov/nuccore/NM_001243784.1
NM_001271957.1	mRNA	SLC39A1	protein_coding	89	91	85	140	208	179	81.351	185.069	2.27494	1.18583	4.25e-05	0.000818369	http://www.ncbi.nlm.nih.gov/nuccore/NM_001271957.1
NM_001285549.1	mRNA	ZDBF2	protein_coding	14	21	5	0	1	0	11.418	0.286107	0.0250575	-5.31861	4.26e-05	0.000819831	http://www.ncbi.nlm.nih.gov/nuccore/NM_001285549.1
NM_020532.4	mRNA	RTN4	protein_coding	12	41	24	0	7	0	22.0189	2.00275	0.0909559	-3.45869	4.3e-05	0.000826397	http://www.ncbi.nlm.nih.gov/nuccore/NM_020532.4
NM_001270520.1	mRNA	DAAM1	protein_coding	22	30	35	0	7	6	26.7447	4.16496	0.15573	-2.68288	4.36e-05	0.000837634	http://www.ncbi.nlm.nih.gov/nuccore/NM_001270520.1
NM_000229.1	mRNA	LCAT	protein_coding	195	225	186	328	415	335	184.099	382.495	2.07766	1.05496	4.48e-05	0.000856462	http://www.ncbi.nlm.nih.gov/nuccore/NM_000229.1
NM_015310.3	mRNA	PSD3	protein_coding	486	892	369	114	287	211	502.551	207.865	0.413619	-1.27362	4.54e-05	0.000864684	http://www.ncbi.nlm.nih.gov/nuccore/NM_015310.3
NM_001146106.1	mRNA	PARP9	protein_coding	219	351	186	69	115	99	221.544	98.669	0.44537	-1.16692	4.62e-05	0.000876664	http://www.ncbi.nlm.nih.gov/nuccore/NM_001146106.1
NM_001001346.3	mRNA	CLDN20	protein_coding	16	56	22	2	4	2	26.1685	2.73734	0.104605	-3.25698	4.84e-05	0.000913561	http://www.ncbi.nlm.nih.gov/nuccore/NM_001001346.3
NM_002505.4	mRNA	NFYA	protein_coding	199	301	115	47	82	60	178.25	65.5791	0.367906	-1.44259	4.86e-05	0.000917207	http://www.ncbi.nlm.nih.gov/nuccore/NM_002505.4
NM_001330167.1	mRNA	RAB11FIP2	protein_coding	72	119	61	10	41	22	73.6191	24.0194	0.326265	-1.61588	4.94e-05	0.000930661	http://www.ncbi.nlm.nih.gov/nuccore/NM_001330167.1
NM_004852.2	mRNA	ONECUT2	protein_coding	305	694	358	126	254	139	390.747	177.71	0.454794	-1.13671	4.96e-05	0.000932368	http://www.ncbi.nlm.nih.gov/nuccore/NM_004852.2
NM_206920.2	mRNA	MAMDC4	protein_coding	411	544	389	141	232	179	403.143	192.372	0.47718	-1.0674	4.98e-05	0.000934253	http://www.ncbi.nlm.nih.gov/nuccore/NM_206920.2
NM_001306177.1	mRNA	ARHGEF6	protein_coding	79	149	81	34	46	16	89.9737	33.7539	0.375153	-1.41445	4.99e-05	0.000936441	http://www.ncbi.nlm.nih.gov/nuccore/NM_001306177.1
NM_020932.2	mRNA	MAGEE1	protein_coding	422	715	422	171	305	174	458.115	224.538	0.490135	-1.02875	5.01e-05	0.00093784	http://www.ncbi.nlm.nih.gov/nuccore/NM_020932.2
NM_012193.3	mRNA	FZD4	protein_coding	310	634	271	81	209	127	348.105	140.886	0.404725	-1.30499	5.04e-05	0.000941929	http://www.ncbi.nlm.nih.gov/nuccore/NM_012193.3
NM_005745.7	mRNA	BCAP31	protein_coding	220	210	230	346	402	409	204.586	413.293	2.02014	1.01446	5.1e-05	0.000950631	http://www.ncbi.nlm.nih.gov/nuccore/NM_005745.7
NM_005909.4	mRNA	MAP1B	protein_coding	488	997	472	114	355	246	563.627	239.933	0.425694	-1.23211	5.23e-05	0.000970464	http://www.ncbi.nlm.nih.gov/nuccore/NM_005909.4
NM_024697.2	mRNA	ZNF385D	protein_coding	400	551	312	150	231	134	374.052	179.794	0.480665	-1.0569	5.38e-05	0.000995278	http://www.ncbi.nlm.nih.gov/nuccore/NM_024697.2
NM_003692.4	mRNA	TMEFF1	protein_coding	129	154	114	23	59	51	119.818	45.2892	0.377982	-1.40361	5.43e-05	0.00100284	http://www.ncbi.nlm.nih.gov/nuccore/NM_003692.4
NM_001195056.1	mRNA	DDIT3	protein_coding	12	43	20	70	75	117	21.083	94.1475	4.46557	2.15884	5.52e-05	0.0010149	http://www.ncbi.nlm.nih.gov/nuccore/NM_001195056.1
NM_015386.2	mRNA	COG4	protein_coding	294	384	253	487	597	482	278.348	556.88	2.00066	1.00048	5.52e-05	0.0010149	http://www.ncbi.nlm.nih.gov/nuccore/NM_015386.2
NM_181746.3	mRNA	CERS2	protein_coding	92	131	95	192	227	190	95.1543	217.146	2.28204	1.19032	5.53e-05	0.0010149	http://www.ncbi.nlm.nih.gov/nuccore/NM_181746.3
NM_001017535.1	mRNA	VDR	protein_coding	3	0	0	8	18	12	1.02827	12.9631	12.6067	3.65611	5.55e-05	0.00101901	http://www.ncbi.nlm.nih.gov/nuccore/NM_001017535.1
NM_022757.4	mRNA	CCDC14	protein_coding	112	249	98	11	59	40	130.423	36.092	0.276731	-1.85344	5.62e-05	0.00102732	http://www.ncbi.nlm.nih.gov/nuccore/NM_022757.4
NM_053002.5	mRNA	MED12L	protein_coding	19	58	25	7	5	4	28.7103	5.92464	0.206359	-2.27677	5.62e-05	0.00102732	http://www.ncbi.nlm.nih.gov/nuccore/NM_053002.5
NM_152695.5	mRNA	ZNF449	protein_coding	83	222	99	26	40	39	114.572	36.837	0.321519	-1.63702	5.62e-05	0.00102732	http://www.ncbi.nlm.nih.gov/nuccore/NM_152695.5
NM_182931.2	mRNA	KMT2E	protein_coding	95	192	86	21	56	45	107.179	41.3965	0.386237	-1.37244	5.61e-05	0.00102732	http://www.ncbi.nlm.nih.gov/nuccore/NM_182931.2
NM_138786.3	mRNA	TM4SF18	protein_coding	322	591	233	63	179	121	328.949	122.291	0.371764	-1.42754	5.65e-05	0.00103181	http://www.ncbi.nlm.nih.gov/nuccore/NM_138786.3
NM_014096.3	mRNA	SLC43A3	protein_coding	105	165	67	17	46	43	97.6968	36.0703	0.369206	-1.4375	5.69e-05	0.00103852	http://www.ncbi.nlm.nih.gov/nuccore/NM_014096.3
NM_001040125.1	mRNA	PQLC2	protein_coding	180	240	232	349	416	374	198.532	405.994	2.04498	1.03208	5.71e-05	0.00104119	http://www.ncbi.nlm.nih.gov/nuccore/NM_001040125.1
NM_007137.3	mRNA	ZNF81	protein_coding	142	281	115	52	87	52	154.075	66.3072	0.430357	-1.21639	5.75e-05	0.00104623	http://www.ncbi.nlm.nih.gov/nuccore/NM_007137.3
NM_016167.4	mRNA	NOL7	protein_coding	115	203	143	184	381	273	136.53	287.628	2.1067	1.07498	5.77e-05	0.0010482	http://www.ncbi.nlm.nih.gov/nuccore/NM_016167.4
NM_016953.3	mRNA	PDE11A	protein_coding	39	101	31	7	8	6	47.6365	7.5037	0.15752	-2.66639	5.77e-05	0.0010482	http://www.ncbi.nlm.nih.gov/nuccore/NM_016953.3
NM_004973.3	mRNA	JARID2	protein_coding	83	146	66	146	255	168	85.4002	197.168	2.30876	1.20712	5.78e-05	0.00104857	http://www.ncbi.nlm.nih.gov/nuccore/NM_004973.3
NM_001287341.1	mRNA	NADK2	protein_coding	18	28	12	1	4	0	16.8617	1.58052	0.093734	-3.41528	5.81e-05	0.00105112	http://www.ncbi.nlm.nih.gov/nuccore/NM_001287341.1
NM_006055.2	mRNA	LANCL1	protein_coding	228	290	161	49	109	95	201.735	86.7891	0.430213	-1.21688	5.81e-05	0.00105112	http://www.ncbi.nlm.nih.gov/nuccore/NM_006055.2
NM_021738.2	mRNA	SVIL	protein_coding	280	443	257	86	176	124	288.631	132.544	0.459217	-1.12275	5.82e-05	0.00105169	http://www.ncbi.nlm.nih.gov/nuccore/NM_021738.2
NM_174936.3	mRNA	PCSK9	protein_coding	29	60	23	2	14	5	31.9018	6.67952	0.209377	-2.25582	5.84e-05	0.00105513	http://www.ncbi.nlm.nih.gov/nuccore/NM_174936.3
NM_002016.1	mRNA	FLG	protein_coding	6346	14565	5446	1059	3279	1967	7458.35	2108.81	0.282745	-1.82243	5.99e-05	0.00107949	http://www.ncbi.nlm.nih.gov/nuccore/NM_002016.1
NM_001009899.3	mRNA	USF3	protein_coding	704	2109	760	86	248	166	996.307	168.279	0.168903	-2.56573	6.14e-05	0.0011031	http://www.ncbi.nlm.nih.gov/nuccore/NM_001009899.3
NM_001193483.2	mRNA	LIMS1	protein_coding	877	1767	1036	198	745	470	1072.87	468.869	0.437021	-1.19422	6.17e-05	0.00110711	http://www.ncbi.nlm.nih.gov/nuccore/NM_001193483.2
NM_001270448.1	mRNA	ACADVL	protein_coding	153	220	185	311	337	342	168.194	355.288	2.11237	1.07886	6.18e-05	0.00110789	http://www.ncbi.nlm.nih.gov/nuccore/NM_001270448.1
NM_016569.3	mRNA	TBX3	protein_coding	28	26	22	42	81	67	23.3247	65.6351	2.81398	1.49261	6.26e-05	0.00112174	http://www.ncbi.nlm.nih.gov/nuccore/NM_016569.3
NM_001197293.2	mRNA	DPYSL2	protein_coding	159	268	141	34	100	71	165.985	69.0239	0.415844	-1.26588	6.27e-05	0.0011232	http://www.ncbi.nlm.nih.gov/nuccore/NM_001197293.2
NM_001297576.1	mRNA	PEA15	protein_coding	153	212	188	274	362	345	167.388	347.387	2.07533	1.05334	6.3e-05	0.00112654	http://www.ncbi.nlm.nih.gov/nuccore/NM_001297576.1
NM_001278478.1	mRNA	RUNX2	protein_coding	130	215	155	30	79	68	148.653	60.1902	0.404903	-1.30435	6.34e-05	0.00113211	http://www.ncbi.nlm.nih.gov/nuccore/NM_001278478.1
NM_019895.2	mRNA	CLDND1	protein_coding	58	84	46	11	18	21	55.4554	17.5147	0.315833	-1.66277	6.51e-05	0.00115801	http://www.ncbi.nlm.nih.gov/nuccore/NM_019895.2
NM_006785.3	mRNA	MALT1	protein_coding	107	210	79	15	59	29	113.017	33.8723	0.299711	-1.73836	6.89e-05	0.00122127	http://www.ncbi.nlm.nih.gov/nuccore/NM_006785.3
NM_014061.4	mRNA	MAGEH1	protein_coding	188	149	109	17	38	32	137.132	29.8174	0.217436	-2.20134	6.91e-05	0.00122205	http://www.ncbi.nlm.nih.gov/nuccore/NM_014061.4
NM_199351.2	mRNA	ILDR2	protein_coding	350	570	386	133	231	177	387.214	187.876	0.485199	-1.04335	6.91e-05	0.00122205	http://www.ncbi.nlm.nih.gov/nuccore/NM_199351.2
NM_001977.3	mRNA	ENPEP	protein_coding	611	1314	578	141	411	287	716.388	282.504	0.394345	-1.34247	6.97e-05	0.00123	http://www.ncbi.nlm.nih.gov/nuccore/NM_001977.3
NM_145039.3	mRNA	CENPBD1	protein_coding	158	224	135	256	395	269	153.339	321.59	2.09725	1.0685	6.97e-05	0.00123	http://www.ncbi.nlm.nih.gov/nuccore/NM_145039.3
NM_000885.5	mRNA	ITGA4	protein_coding	473	1271	508	57	240	159	634.622	150.821	0.237655	-2.07306	7.01e-05	0.00123469	http://www.ncbi.nlm.nih.gov/nuccore/NM_000885.5
NM_003136.3	mRNA	SRP54	protein_coding	114	257	138	32	75	74	146.96	62.0802	0.422428	-1.24322	7.07e-05	0.00124438	http://www.ncbi.nlm.nih.gov/nuccore/NM_003136.3
NM_181716.2	mRNA	CENPV	protein_coding	213	278	274	457	450	505	233.352	510.028	2.18566	1.12807	7.08e-05	0.00124492	http://www.ncbi.nlm.nih.gov/nuccore/NM_181716.2
NM_004497.2	mRNA	FOXA3	protein_coding	5	6	13	24	35	30	7.65411	31.291	4.08813	2.03144	7.16e-05	0.00125732	http://www.ncbi.nlm.nih.gov/nuccore/NM_004497.2
NM_000834.3	mRNA	GRIN2B	protein_coding	161	394	177	57	101	79	208.486	82.2231	0.394381	-1.34234	7.27e-05	0.00127097	http://www.ncbi.nlm.nih.gov/nuccore/NM_000834.3
NM_001303530.1	mRNA	TUBB6	protein_coding	103	156	92	194	259	202	103.672	231.498	2.23298	1.15897	7.26e-05	0.00127097	http://www.ncbi.nlm.nih.gov/nuccore/NM_001303530.1
NM_005095.2	mRNA	ZMYM4	protein_coding	2331	5573	1985	251	1096	641	2785.91	654.028	0.234763	-2.09072	7.25e-05	0.00127097	http://www.ncbi.nlm.nih.gov/nuccore/NM_005095.2
NM_001317238.1	mRNA	ATAD3B	protein_coding	193	277	185	345	418	369	195.122	403.02	2.06547	1.04647	7.3e-05	0.00127335	http://www.ncbi.nlm.nih.gov/nuccore/NM_001317238.1
NM_001282922.1	mRNA	RGS3	protein_coding	13	18	17	50	47	39	14.5786	49.3059	3.38208	1.75791	7.39e-05	0.00128174	http://www.ncbi.nlm.nih.gov/nuccore/NM_001282922.1
NM_004737.5	mRNA	LARGE1	protein_coding	16	37	7	65	63	49	16.5137	64.0287	3.87731	1.95506	7.37e-05	0.00128174	http://www.ncbi.nlm.nih.gov/nuccore/NM_004737.5
NM_014691.2	mRNA	AQR	protein_coding	1819	3663	1663	524	1251	1014	2054.82	951.845	0.463224	-1.11022	7.38e-05	0.00128174	http://www.ncbi.nlm.nih.gov/nuccore/NM_014691.2
NM_183240.2	mRNA	TMEM37	protein_coding	230	299	224	74	121	95	226.553	101.125	0.446362	-1.16371	7.39e-05	0.00128174	http://www.ncbi.nlm.nih.gov/nuccore/NM_183240.2
NM_007200.4	mRNA	AKAP13	protein_coding	53	112	44	11	28	19	59.5349	19.655	0.330142	-1.59884	7.46e-05	0.00129094	http://www.ncbi.nlm.nih.gov/nuccore/NM_007200.4
NM_001130102.2	mRNA	NR1H3	protein_coding	152	168	158	302	339	241	146.345	315.538	2.15613	1.10844	7.47e-05	0.00129127	http://www.ncbi.nlm.nih.gov/nuccore/NM_001130102.2
NM_016255.2	mRNA	FAM8A1	protein_coding	499	836	434	143	365	252	516.765	257.603	0.498491	-1.00436	7.5e-05	0.0012952	http://www.ncbi.nlm.nih.gov/nuccore/NM_016255.2
NM_001278055.1	mRNA	SACS	protein_coding	116	291	151	36	81	67	160.079	63.0186	0.393671	-1.34494	7.6e-05	0.00131207	http://www.ncbi.nlm.nih.gov/nuccore/NM_001278055.1
NM_001145319.1	mRNA	PLS1	protein_coding	85	144	79	9	45	44	90.1709	32.6558	0.362155	-1.46532	7.61e-05	0.00131274	http://www.ncbi.nlm.nih.gov/nuccore/NM_001145319.1
NM_001195144.1	mRNA	ANKRD44	protein_coding	87	172	90	30	48	37	101.199	40.1495	0.396739	-1.33374	7.63e-05	0.00131411	http://www.ncbi.nlm.nih.gov/nuccore/NM_001195144.1
NM_024090.2	mRNA	ELOVL6	protein_coding	157	374	153	23	84	68	194.079	58.5681	0.301774	-1.72846	7.93e-05	0.00135753	http://www.ncbi.nlm.nih.gov/nuccore/NM_024090.2
NM_001102653.1	mRNA	OTUD4	protein_coding	1236	2806	1128	243	714	505	1469.06	492.236	0.33507	-1.57747	8.01e-05	0.00136743	http://www.ncbi.nlm.nih.gov/nuccore/NM_001102653.1
NM_004249.3	mRNA	RAB28	protein_coding	55	102	43	7	25	23	57.5515	18.4938	0.321343	-1.63781	8.11e-05	0.00138092	http://www.ncbi.nlm.nih.gov/nuccore/NM_004249.3
NM_015993.2	mRNA	PLLP	protein_coding	172	222	161	79	63	63	166.772	75.1791	0.45079	-1.14947	8.19e-05	0.00139237	http://www.ncbi.nlm.nih.gov/nuccore/NM_015993.2
NM_001083112.2	mRNA	GPD2	protein_coding	131	230	97	37	70	54	132.179	55.6227	0.420813	-1.24875	8.26e-05	0.00140147	http://www.ncbi.nlm.nih.gov/nuccore/NM_001083112.2
NM_001145144.1	mRNA	SLC1A5	protein_coding	4	5	10	41	26	39	6.0297	39.3729	6.52982	2.70704	8.27e-05	0.00140182	http://www.ncbi.nlm.nih.gov/nuccore/NM_001145144.1
NM_032305.2	mRNA	POLR3GL	protein_coding	119	215	108	50	58	47	128.437	55.336	0.430842	-1.21477	8.36e-05	0.00141505	http://www.ncbi.nlm.nih.gov/nuccore/NM_032305.2
NM_021170.3	mRNA	HES4	protein_coding	8	4	13	25	33	32	8.21859	31.8756	3.87847	1.95549	8.38e-05	0.00141628	http://www.ncbi.nlm.nih.gov/nuccore/NM_021170.3
NM_134421.2	mRNA	HPCAL1	protein_coding	147	149	146	311	335	242	136.026	318.679	2.34278	1.22822	8.41e-05	0.00142055	http://www.ncbi.nlm.nih.gov/nuccore/NM_134421.2
NM_014873.2	mRNA	LPGAT1	protein_coding	189	289	147	27	120	86	183.237	77.0989	0.420761	-1.24893	8.45e-05	0.00142643	http://www.ncbi.nlm.nih.gov/nuccore/NM_014873.2
NM_176794.1	mRNA	MRPL43	protein_coding	17	56	39	70	92	89	32.4599	88.921	2.73941	1.45387	8.5e-05	0.0014336	http://www.ncbi.nlm.nih.gov/nuccore/NM_176794.1
NM_001321707.1	mRNA	NCOA2	protein_coding	45	48	28	4	9	13	36.3528	9.00411	0.247687	-2.01341	8.69e-05	0.00145413	http://www.ncbi.nlm.nih.gov/nuccore/NM_001321707.1
NM_022841.5	mRNA	RFX7	protein_coding	1198	2860	1162	200	683	487	1480.45	458.128	0.309452	-1.69221	8.71e-05	0.0014557	http://www.ncbi.nlm.nih.gov/nuccore/NM_022841.5
NM_014159.6	mRNA	SETD2	protein_coding	3536	8004	3173	658	2028	1396	4178.37	1370.25	0.327938	-1.60851	8.77e-05	0.00146494	http://www.ncbi.nlm.nih.gov/nuccore/NM_014159.6
NM_000733.3	mRNA	CD3E	protein_coding	13	7	9	0	0	0	9.22838	0	0	#NAME?	8.86e-05	0.0014773	http://www.ncbi.nlm.nih.gov/nuccore/NM_000733.3
NM_017778.2	mRNA	NSD3	protein_coding	172	361	145	57	97	81	193.407	81.7994	0.42294	-1.24148	8.96e-05	0.00149193	http://www.ncbi.nlm.nih.gov/nuccore/NM_017778.2
NM_100264.2	mRNA	WAC	protein_coding	230	423	229	82	156	111	257.057	120.393	0.468351	-1.09434	8.99e-05	0.00149532	http://www.ncbi.nlm.nih.gov/nuccore/NM_100264.2
NM_173561.2	mRNA	UNC5CL	protein_coding	105	200	94	30	53	54	115.261	47.7063	0.413898	-1.27265	9e-05	0.00149532	http://www.ncbi.nlm.nih.gov/nuccore/NM_173561.2
NM_194284.2	mRNA	CLDN23	protein_coding	91	131	68	22	50	20	85.3637	31.1067	0.364402	-1.4564	9.02e-05	0.00149757	http://www.ncbi.nlm.nih.gov/nuccore/NM_194284.2
NM_002114.3	mRNA	HIVEP1	protein_coding	951	2079	828	180	530	415	1097.81	379.686	0.345859	-1.53174	9.11e-05	0.0015116	http://www.ncbi.nlm.nih.gov/nuccore/NM_002114.3
NM_001606.4	mRNA	ABCA2	protein_coding	181	283	228	70	110	86	207.447	92.9898	0.448258	-1.1576	9.28e-05	0.00153911	http://www.ncbi.nlm.nih.gov/nuccore/NM_001606.4
NM_001195731.1	mRNA	CHPF	protein_coding	6	16	17	37	34	46	11.7155	42.4399	3.62255	1.857	9.42e-05	0.00155537	http://www.ncbi.nlm.nih.gov/nuccore/NM_001195731.1
NM_005013.2	mRNA	NUCB2	protein_coding	55	127	64	5	31	32	70.6972	22.5816	0.319412	-1.64651	9.55e-05	0.00157435	http://www.ncbi.nlm.nih.gov/nuccore/NM_005013.2
NM_001313953.1	mRNA	AURKB	protein_coding	130	160	78	197	242	235	108.955	239.834	2.20122	1.1383	9.68e-05	0.00159328	http://www.ncbi.nlm.nih.gov/nuccore/NM_001313953.1
NM_001067.3	mRNA	TOP2A	protein_coding	12916	34857	12941	1846	5541	4424	17038.5	3984.61	0.233859	-2.09629	9.7e-05	0.00159469	http://www.ncbi.nlm.nih.gov/nuccore/NM_001067.3
NM_001170464.2	mRNA	CDK17	protein_coding	41	106	61	12	32	15	59.979	19.794	0.330016	-1.59939	9.72e-05	0.00159566	http://www.ncbi.nlm.nih.gov/nuccore/NM_001170464.2
NM_198120.2	mRNA	EBAG9	protein_coding	76	121	58	9	35	34	74.4042	26.1911	0.352011	-1.50631	9.72e-05	0.00159566	http://www.ncbi.nlm.nih.gov/nuccore/NM_198120.2
NM_181042.4	mRNA	PBRM1	protein_coding	303	634	262	51	202	97	342.556	114.99	0.335682	-1.57483	9.75e-05	0.00159853	http://www.ncbi.nlm.nih.gov/nuccore/NM_181042.4
NM_014696.3	mRNA	GPRIN2	protein_coding	147	159	150	46	71	47	139.745	57.3111	0.410113	-1.28591	9.9e-05	0.00162038	http://www.ncbi.nlm.nih.gov/nuccore/NM_014696.3
NM_003550.2	mRNA	MAD1L1	protein_coding	47	63	42	102	134	82	45.4156	112.37	2.47425	1.30699	9.97e-05	0.00162617	http://www.ncbi.nlm.nih.gov/nuccore/NM_003550.2
NM_003068.4	mRNA	SNAI2	protein_coding	491	828	487	644	1472	1294	530.714	1168.31	2.20139	1.13842	0.000100933	0.00164373	http://www.ncbi.nlm.nih.gov/nuccore/NM_003068.4
NM_016248.3	mRNA	AKAP11	protein_coding	405	1353	515	51	150	96	632.78	99.752	0.157641	-2.66529	0.000101237	0.00164724	http://www.ncbi.nlm.nih.gov/nuccore/NM_016248.3
NM_001312909.1	mRNA	FAM111A	protein_coding	10	46	19	2	1	0	20.7432	1.15829	0.0558393	-4.16257	0.000102151	0.00166064	http://www.ncbi.nlm.nih.gov/nuccore/NM_001312909.1
NM_002758.3	mRNA	MAP2K6	protein_coding	48	83	35	9	17	17	47.9468	14.9149	0.311072	-1.68468	0.000103039	0.0016684	http://www.ncbi.nlm.nih.gov/nuccore/NM_002758.3
NM_002869.4	mRNA	RAB6A	protein_coding	21	52	23	1	12	4	27.3046	5.31084	0.194504	-2.36213	0.000105924	0.00171149	http://www.ncbi.nlm.nih.gov/nuccore/NM_002869.4
NM_001164586.1	mRNA	IGFN1	protein_coding	51180	115975	48487	15843	33897	21437	61402.9	24332.4	0.396274	-1.33543	0.000106973	0.00172542	http://www.ncbi.nlm.nih.gov/nuccore/NM_001164586.1
NM_032043.2	mRNA	BRIP1	protein_coding	306	947	370	29	128	98	453.959	84.5844	0.186326	-2.4241	0.00010742	0.00173114	http://www.ncbi.nlm.nih.gov/nuccore/NM_032043.2
NM_015545.3	mRNA	PTCD1	protein_coding	161	173	147	283	281	285	146.74	306.515	2.08883	1.06269	0.000107993	0.00173734	http://www.ncbi.nlm.nih.gov/nuccore/NM_015545.3
NM_004830.3	mRNA	MED23	protein_coding	40	68	39	7	19	10	43.126	12.0923	0.280396	-1.83446	0.000109037	0.00175111	http://www.ncbi.nlm.nih.gov/nuccore/NM_004830.3
NM_133468.4	mRNA	BMPER	protein_coding	25	21	15	41	57	59	18.6875	55.4495	2.9672	1.5691	0.000108982	0.00175111	http://www.ncbi.nlm.nih.gov/nuccore/NM_133468.4
NM_003469.4	mRNA	SCG2	protein_coding	1	1	0	4	14	15	0.574652	11.1554	19.4124	4.27891	0.000111162	0.00177907	http://www.ncbi.nlm.nih.gov/nuccore/NM_003469.4
NM_002907.3	mRNA	RECQL	protein_coding	168	413	154	32	63	75	207.244	59.0073	0.284724	-1.81236	0.000111665	0.00178559	http://www.ncbi.nlm.nih.gov/nuccore/NM_002907.3
NM_015030.1	mRNA	FRYL	protein_coding	2082	4759	1837	420	1108	871	2460.01	814.045	0.330911	-1.59548	0.000112038	0.00179001	http://www.ncbi.nlm.nih.gov/nuccore/NM_015030.1
NM_001330213.1	mRNA	STK16	protein_coding	85	142	85	158	192	230	91.8066	206.72	2.25168	1.171	0.000112437	0.00179329	http://www.ncbi.nlm.nih.gov/nuccore/NM_001330213.1
NM_032623.3	mRNA	MGARP	protein_coding	36	81	50	13	17	14	48.6187	15.5782	0.320415	-1.64199	0.000114173	0.00181473	http://www.ncbi.nlm.nih.gov/nuccore/NM_032623.3
NM_001788.5	mRNA	2021-09-07	protein_coding	443	832	322	45	248	146	457.452	143.192	0.313021	-1.67567	0.000114629	0.00182042	http://www.ncbi.nlm.nih.gov/nuccore/NM_001788.5
NM_014982.2	mRNA	PCNX1	protein_coding	187	317	177	44	152	66	199.542	86.4605	0.433295	-1.20658	0.000117243	0.001854	http://www.ncbi.nlm.nih.gov/nuccore/NM_014982.2
NM_001142386.2	mRNA	PDK3	protein_coding	300	788	349	92	187	134	407.683	141.912	0.348094	-1.52245	0.000118903	0.00187864	http://www.ncbi.nlm.nih.gov/nuccore/NM_001142386.2
NM_001199196.1	mRNA	ARMC6	protein_coding	142	190	160	289	323	250	148.719	308.535	2.07462	1.05285	0.000119084	0.00187991	http://www.ncbi.nlm.nih.gov/nuccore/NM_001199196.1
NM_001170536.1	mRNA	ATAD3A	protein_coding	10	22	24	49	55	43	16.9273	52.6002	3.10741	1.63571	0.000119328	0.00188216	http://www.ncbi.nlm.nih.gov/nuccore/NM_001170536.1
NM_133464.3	mRNA	ZNF483	protein_coding	17	42	13	1	6	2	20.1154	2.87347	0.142849	-2.80744	0.000121408	0.00191333	http://www.ncbi.nlm.nih.gov/nuccore/NM_133464.3
NM_001314033.2	mRNA	ZNF526	protein_coding	19	5	15	33	44	38	12.9206	40.6737	3.14796	1.65442	0.000123443	0.00194045	http://www.ncbi.nlm.nih.gov/nuccore/NM_001314033.2
NM_172069.3	mRNA	PLEKHH2	protein_coding	25	88	33	2	7	6	40.5231	5.03714	0.124303	-3.00807	0.000129666	0.00202627	http://www.ncbi.nlm.nih.gov/nuccore/NM_172069.3
NM_152680.2	mRNA	TMEM154	protein_coding	43	95	42	5	27	17	51.4652	16.0316	0.311503	-1.68268	0.000130098	0.00202896	http://www.ncbi.nlm.nih.gov/nuccore/NM_152680.2
NM_002373.5	mRNA	MAP1A	protein_coding	81	121	97	35	44	20	89.7648	35.0592	0.390568	-1.35636	0.000131066	0.00203784	http://www.ncbi.nlm.nih.gov/nuccore/NM_002373.5
NM_001290261.1	mRNA	ZNF337	protein_coding	18	59	36	7	7	7	32.4486	7.57796	0.233538	-2.09827	0.00013208	0.00205017	http://www.ncbi.nlm.nih.gov/nuccore/NM_001290261.1
NM_181708.2	mRNA	BCDIN3D	protein_coding	79	200	95	171	268	234	106.699	235.574	2.20784	1.14263	0.000132916	0.0020597	http://www.ncbi.nlm.nih.gov/nuccore/NM_181708.2
NM_024841.4	mRNA	PRR5L	protein_coding	248	339	228	67	138	122	243.398	112.666	0.462887	-1.11127	0.000135463	0.00209741	http://www.ncbi.nlm.nih.gov/nuccore/NM_024841.4
NM_002892.3	mRNA	ARID4A	protein_coding	25	93	31	1	3	6	40.9827	3.45662	0.0843434	-3.56758	0.000135754	0.00210017	http://www.ncbi.nlm.nih.gov/nuccore/NM_002892.3
NM_001146210.2	mRNA	SPDYE6	protein_coding	67	142	63	18	48	6	77.9388	23.745	0.304662	-1.71472	0.000135965	0.00210168	http://www.ncbi.nlm.nih.gov/nuccore/NM_001146210.2
NM_001164825.1	mRNA	SMIM12	protein_coding	106	143	134	178	285	224	116.382	239.887	2.0612	1.04348	0.000136623	0.00210659	http://www.ncbi.nlm.nih.gov/nuccore/NM_001164825.1
NM_024642.4	mRNA	GALNT12	protein_coding	141	177	107	43	57	53	126.816	54.1595	0.427073	-1.22745	0.000136619	0.00210659	http://www.ncbi.nlm.nih.gov/nuccore/NM_024642.4
NM_007069.3	mRNA	PLA2G16	protein_coding	261	325	265	93	155	97	257.554	119.859	0.465373	-1.10354	0.000138216	0.00212761	http://www.ncbi.nlm.nih.gov/nuccore/NM_007069.3
NM_006218.3	mRNA	PIK3CA	protein_coding	350	1012	435	45	200	131	506.858	124.054	0.24475	-2.03062	0.000139582	0.00214508	http://www.ncbi.nlm.nih.gov/nuccore/NM_006218.3
NM_198514.3	mRNA	NHLRC2	protein_coding	928	2190	906	211	576	415	1142.96	406.365	0.355539	-1.49192	0.000140834	0.00215895	http://www.ncbi.nlm.nih.gov/nuccore/NM_198514.3
NM_002040.3	mRNA	GABPA	protein_coding	74	150	49	6	30	21	77.2944	18.7675	0.242805	-2.04213	0.000141626	0.0021693	http://www.ncbi.nlm.nih.gov/nuccore/NM_002040.3
NM_001166.4	mRNA	BIRC2	protein_coding	174	342	141	62	91	98	188.287	88.3894	0.469441	-1.09098	0.000143518	0.00219621	http://www.ncbi.nlm.nih.gov/nuccore/NM_001166.4
NM_153487.3	mRNA	MDGA1	protein_coding	441	464	362	142	224	178	385.426	190.158	0.493372	-1.01925	0.000145167	0.00221475	http://www.ncbi.nlm.nih.gov/nuccore/NM_153487.3
NM_080671.3	mRNA	KCNE4	protein_coding	8	36	19	50	55	53	17.7388	56.6399	3.193	1.67491	0.000145639	0.00221977	http://www.ncbi.nlm.nih.gov/nuccore/NM_080671.3
NM_001134476.1	mRNA	LRRC8B	protein_coding	52	87	58	9	28	20	58.2936	19.1432	0.328392	-1.60651	0.000146864	0.00223661	http://www.ncbi.nlm.nih.gov/nuccore/NM_001134476.1
NM_199420.3	mRNA	POLQ	protein_coding	922	2707	920	82	325	258	1265.69	221.719	0.175177	-2.51312	0.000147299	0.00224138	http://www.ncbi.nlm.nih.gov/nuccore/NM_199420.3
NM_006670.4	mRNA	TPBG	protein_coding	330	443	268	97	183	154	309.618	150.155	0.484969	-1.04404	0.000148716	0.00225924	http://www.ncbi.nlm.nih.gov/nuccore/NM_006670.4
NM_003846.2	mRNA	PEX11B	protein_coding	180	208	136	63	65	70	157.52	71.2965	0.45262	-1.14363	0.000150094	0.00227644	http://www.ncbi.nlm.nih.gov/nuccore/NM_003846.2
NM_001007270.1	mRNA	GEMIN7	protein_coding	17	11	16	40	52	31	13.9764	43.4926	3.11185	1.63777	0.000150359	0.0022786	http://www.ncbi.nlm.nih.gov/nuccore/NM_001007270.1
NM_017669.2	mRNA	ERCC6L	protein_coding	1379	3638	1454	275	792	497	1825.08	525.625	0.288001	-1.79586	0.000153194	0.00231777	http://www.ncbi.nlm.nih.gov/nuccore/NM_017669.2
NM_001330743.1	mRNA	CEPT1	protein_coding	6	20	9	0	0	1	9.84372	0.360369	0.036609	-4.77166	0.000154271	0.00233218	http://www.ncbi.nlm.nih.gov/nuccore/NM_001330743.1
NM_014899.3	mRNA	RHOBTB3	protein_coding	2036	4469	2283	620	1739	1107	2533.06	1166.84	0.460646	-1.11827	0.000157223	0.00237294	http://www.ncbi.nlm.nih.gov/nuccore/NM_014899.3
NM_032714.2	mRNA	INF2	protein_coding	280	322	276	599	616	473	267.22	607.914	2.27496	1.18584	0.000157643	0.00237734	http://www.ncbi.nlm.nih.gov/nuccore/NM_032714.2
NM_002281.3	mRNA	KRT81	protein_coding	1319	1400	1407	590	681	501	1269.09	632.677	0.498529	-1.00425	0.000159382	0.00239965	http://www.ncbi.nlm.nih.gov/nuccore/NM_002281.3
NM_013338.4	mRNA	ALG5	protein_coding	57	139	64	147	210	130	74.1655	171.036	2.30614	1.20548	0.000159687	0.00240035	http://www.ncbi.nlm.nih.gov/nuccore/NM_013338.4
NM_001077619.1	mRNA	UBXN2B	protein_coding	921	2036	901	304	658	493	1103.1	498.491	0.451902	-1.14592	0.000160113	0.00240481	http://www.ncbi.nlm.nih.gov/nuccore/NM_001077619.1
NM_148959.3	mRNA	HUS1B	protein_coding	27	30	24	36	101	57	24.6094	65.137	2.64684	1.40427	0.000161003	0.00241622	http://www.ncbi.nlm.nih.gov/nuccore/NM_148959.3
NM_001191061.1	mRNA	SLC25A22	protein_coding	202	216	198	72	75	94	188.61	86.7312	0.459843	-1.12079	0.000161205	0.00241729	http://www.ncbi.nlm.nih.gov/nuccore/NM_001191061.1
NM_001083914.2	mRNA	CTBP2	protein_coding	140	354	169	66	99	63	189.213	79.8098	0.421798	-1.24538	0.000161768	0.00242377	http://www.ncbi.nlm.nih.gov/nuccore/NM_001083914.2
NM_181501.1	mRNA	ITGA1	protein_coding	114	356	130	14	39	37	167.119	30.5971	0.183086	-2.44941	0.000162372	0.00243085	http://www.ncbi.nlm.nih.gov/nuccore/NM_181501.1
NM_017736.4	mRNA	THUMPD1	protein_coding	108	245	112	25	72	61	133.023	53.4844	0.402069	-1.31449	0.000164579	0.00246191	http://www.ncbi.nlm.nih.gov/nuccore/NM_017736.4
NM_022073.3	mRNA	EGLN3	protein_coding	286	373	271	127	134	125	279.354	138.768	0.496746	-1.00942	0.000166489	0.00248048	http://www.ncbi.nlm.nih.gov/nuccore/NM_022073.3
NM_001306077.1	mRNA	ADI1	protein_coding	9	32	16	1	2	3	16.1042	2.08941	0.129743	-2.94627	0.000167777	0.00249566	http://www.ncbi.nlm.nih.gov/nuccore/NM_001306077.1
NM_001007253.3	mRNA	ERV3-1	protein_coding	28	66	26	7	11	9	34.0002	9.44313	0.277737	-1.84821	0.000170477	0.00252771	http://www.ncbi.nlm.nih.gov/nuccore/NM_001007253.3
NM_005465.4	mRNA	AKT3	protein_coding	787	1883	673	152	394	261	941.905	273.068	0.28991	-1.78632	0.000171548	0.00253751	http://www.ncbi.nlm.nih.gov/nuccore/NM_005465.4
NM_005755.2	mRNA	EBI3	protein_coding	80	95	62	25	21	29	71.1456	27.3612	0.38458	-1.37864	0.000172686	0.00255232	http://www.ncbi.nlm.nih.gov/nuccore/NM_005755.2
NM_001010891.4	mRNA	MTX3	protein_coding	36	75	27	11	12	11	39.1792	12.1943	0.311245	-1.68388	0.000173004	0.00255497	http://www.ncbi.nlm.nih.gov/nuccore/NM_001010891.4
NM_198573.2	mRNA	ENHO	protein_coding	23	49	23	3	11	4	27.2944	5.89692	0.216048	-2.21057	0.000173293	0.00255721	http://www.ncbi.nlm.nih.gov/nuccore/NM_198573.2
NM_018247.3	mRNA	TMEM30A	protein_coding	339	656	269	68	205	162	362.446	146.686	0.40471	-1.30504	0.00017372	0.00255943	http://www.ncbi.nlm.nih.gov/nuccore/NM_018247.3
NM_020747.2	mRNA	ZNF608	protein_coding	2971	5963	2625	887	2210	1484	3319.66	1553.89	0.468088	-1.09515	0.000174336	0.00256647	http://www.ncbi.nlm.nih.gov/nuccore/NM_020747.2
NM_001259.6	mRNA	CDK6	protein_coding	57	147	56	12	21	27	73.2213	20.9713	0.28641	-1.80385	0.000175326	0.002579	http://www.ncbi.nlm.nih.gov/nuccore/NM_001259.6
NM_003543.3	mRNA	HIST1H4H	protein_coding	22	6	8	26	39	48	11.7314	39.7942	3.39212	1.76219	0.0001763	0.00259127	http://www.ncbi.nlm.nih.gov/nuccore/NM_003543.3
NM_181847.4	mRNA	AMIGO2	protein_coding	2	17	6	19	38	47	6.72725	36.0951	5.3655	2.42371	0.000176699	0.00259326	http://www.ncbi.nlm.nih.gov/nuccore/NM_181847.4
NM_001288833.1	mRNA	GGT1	protein_coding	245	337	246	113	125	101	248.204	121.439	0.489269	-1.0313	0.00017691	0.00259407	http://www.ncbi.nlm.nih.gov/nuccore/NM_001288833.1
NM_000408.4	mRNA	GPD2	protein_coding	108	184	91	20	62	54	111.529	45.9203	0.411734	-1.28022	0.000179282	0.00262057	http://www.ncbi.nlm.nih.gov/nuccore/NM_000408.4
NM_017554.2	mRNA	PARP14	protein_coding	2504	6700	2457	312	1196	861	3271.71	788.521	0.241012	-2.05283	0.0001798	0.00262607	http://www.ncbi.nlm.nih.gov/nuccore/NM_017554.2
NM_020791.2	mRNA	TAOK1	protein_coding	336	896	308	44	145	97	430.72	95.6292	0.222022	-2.17123	0.00018002	0.00262722	http://www.ncbi.nlm.nih.gov/nuccore/NM_020791.2
NM_024949.5	mRNA	WWC2	protein_coding	2188	4323	1980	536	1680	1061	2445.28	1096.75	0.44852	-1.15676	0.000183413	0.00267253	http://www.ncbi.nlm.nih.gov/nuccore/NM_024949.5
NM_018096.4	mRNA	NLE1	protein_coding	287	259	370	553	589	537	287.902	603.193	2.09513	1.06704	0.000185908	0.00270675	http://www.ncbi.nlm.nih.gov/nuccore/NM_018096.4
NM_001294145.1	mRNA	SSB	protein_coding	142	336	110	11	55	46	165.079	37.1098	0.2248	-2.15329	0.000189326	0.00275131	http://www.ncbi.nlm.nih.gov/nuccore/NM_001294145.1
NM_152564.4	mRNA	VPS13B	protein_coding	17	23	12	0	3	2	15.3595	1.57906	0.102807	-3.282	0.000189413	0.00275131	http://www.ncbi.nlm.nih.gov/nuccore/NM_152564.4
NM_006329.3	mRNA	FBLN5	protein_coding	0	0	1	8	12	6	0.349919	9.08422	25.9609	4.69827	0.000191626	0.00278127	http://www.ncbi.nlm.nih.gov/nuccore/NM_006329.3
NM_019004.1	mRNA	ANKIB1	protein_coding	2497	5425	2104	499	1459	1073	2850.13	1021.71	0.35848	-1.48003	0.000192718	0.00279494	http://www.ncbi.nlm.nih.gov/nuccore/NM_019004.1
NM_015311.2	mRNA	OBSL1	protein_coding	223	309	260	97	128	99	239.07	114.599	0.479354	-1.06084	0.000195771	0.00283036	http://www.ncbi.nlm.nih.gov/nuccore/NM_015311.2
NM_173569.3	mRNA	UBN2	protein_coding	408	1173	454	63	191	157	570.722	138.698	0.243022	-2.04084	0.000195623	0.00283036	http://www.ncbi.nlm.nih.gov/nuccore/NM_173569.3
NM_007192.3	mRNA	SUPT16H	protein_coding	9930	18533	8422	2752	7401	5264	10648.3	5214.58	0.489709	-1.03	0.000196715	0.0028418	http://www.ncbi.nlm.nih.gov/nuccore/NM_007192.3
NM_001098522.1	mRNA	HTATIP2	protein_coding	12	21	11	40	44	37	12.832	43.366	3.37952	1.75682	0.000197173	0.00284399	http://www.ncbi.nlm.nih.gov/nuccore/NM_001098522.1
NM_021044.3	mRNA	DHH	protein_coding	16	31	16	2	6	0	18.2716	2.58882	0.141686	-2.81923	0.000197146	0.00284399	http://www.ncbi.nlm.nih.gov/nuccore/NM_021044.3
NM_015480.2	mRNA	NECTIN3	protein_coding	65	154	83	25	48	29	87.0344	35.0861	0.403129	-1.31069	0.00019832	0.00285692	http://www.ncbi.nlm.nih.gov/nuccore/NM_015480.2
NM_001127511.2	mRNA	APC	protein_coding	23	46	22	2	9	6	26.2488	5.60935	0.213699	-2.22635	0.000199361	0.00286885	http://www.ncbi.nlm.nih.gov/nuccore/NM_001127511.2
NM_021964.2	mRNA	ZNF148	protein_coding	889	2601	977	98	446	260	1249.74	264.036	0.211273	-2.24282	0.000200296	0.00287785	http://www.ncbi.nlm.nih.gov/nuccore/NM_021964.2
NM_005121.2	mRNA	MED13	protein_coding	2387	5623	2215	513	1397	1046	2897.18	1000.35	0.345284	-1.53414	0.000202265	0.00290163	http://www.ncbi.nlm.nih.gov/nuccore/NM_005121.2
NM_001204183.1	mRNA	NEK2	protein_coding	47	110	38	8	24	11	54.915	14.3193	0.260755	-1.93924	0.000204261	0.00292574	http://www.ncbi.nlm.nih.gov/nuccore/NM_001204183.1
NM_080599.2	mRNA	UPF2	protein_coding	22	39	18	0	7	6	22.8831	4.16496	0.18201	-2.45791	0.000204182	0.00292574	http://www.ncbi.nlm.nih.gov/nuccore/NM_080599.2
NM_024494.2	mRNA	WNT2B	protein_coding	86	162	138	48	50	42	115.333	50.3732	0.436763	-1.19508	0.000205907	0.00294477	http://www.ncbi.nlm.nih.gov/nuccore/NM_024494.2
NM_001039091.2	mRNA	PRPS2	protein_coding	50	64	37	2	20	18	44.9262	13.0809	0.291165	-1.78009	0.000206903	0.00295673	http://www.ncbi.nlm.nih.gov/nuccore/NM_001039091.2
NM_001289773.1	mRNA	MED14OS	protein_coding	246	369	278	71	167	133	267.165	126.671	0.474131	-1.07664	0.000208531	0.00297542	http://www.ncbi.nlm.nih.gov/nuccore/NM_001289773.1
NM_017696.2	mRNA	MCM9	protein_coding	219	366	193	66	141	109	227.472	108.403	0.476556	-1.06928	0.000209601	0.00298678	http://www.ncbi.nlm.nih.gov/nuccore/NM_017696.2
NM_001284236.1	mRNA	ZFYVE16	protein_coding	17	44	18	3	5	5	22.3288	4.54065	0.203354	-2.29794	0.000210184	0.00298981	http://www.ncbi.nlm.nih.gov/nuccore/NM_001284236.1
NM_020940.3	mRNA	FAM160B1	protein_coding	180	423	224	36	152	85	238.17	89.8188	0.377121	-1.4069	0.000210421	0.00299088	http://www.ncbi.nlm.nih.gov/nuccore/NM_020940.3
NM_006985.2	mRNA	NPIPA1	protein_coding	24	63	34	77	106	71	34.7328	89.4925	2.5766	1.36547	0.000211727	0.00300483	http://www.ncbi.nlm.nih.gov/nuccore/NM_006985.2
NM_006390.3	mRNA	IPO8	protein_coding	643	1275	565	154	478	306	713.764	314.19	0.440187	-1.18381	0.000217451	0.00307431	http://www.ncbi.nlm.nih.gov/nuccore/NM_006390.3
NM_002941.3	mRNA	ROBO1	protein_coding	60	80	29	14	12	16	49.2647	15.3044	0.310657	-1.6866	0.00021802	0.00307565	http://www.ncbi.nlm.nih.gov/nuccore/NM_002941.3
NM_006137.6	mRNA	CD7	protein_coding	11	19	3	0	0	0	9.2261	0	0	#NAME?	0.000218043	0.00307565	http://www.ncbi.nlm.nih.gov/nuccore/NM_006137.6
NM_015324.3	mRNA	RRP8	protein_coding	878	1103	789	1645	1589	1521	832.808	1720.11	2.06544	1.04645	0.000221645	0.00312171	http://www.ncbi.nlm.nih.gov/nuccore/NM_015324.3
NM_001204193.1	mRNA	SRP19	protein_coding	15	32	7	25	61	55	15.0114	48.175	3.20922	1.68222	0.00022228	0.00312828	http://www.ncbi.nlm.nih.gov/nuccore/NM_001204193.1
NM_001145306.1	mRNA	CDK6	protein_coding	118	306	163	27	95	59	168.442	60.2163	0.35749	-1.48403	0.000225217	0.00316721	http://www.ncbi.nlm.nih.gov/nuccore/NM_001145306.1
NM_021059.2	mRNA	HIST2H3C	protein_coding	1	2	0	8	10	15	0.806548	11.7553	14.5749	3.86541	0.000225834	0.00317348	http://www.ncbi.nlm.nih.gov/nuccore/NM_021059.2
NM_178324.2	mRNA	SPTLC1	protein_coding	61	87	55	127	141	120	60.3286	138.969	2.30353	1.20385	0.000226333	0.00317809	http://www.ncbi.nlm.nih.gov/nuccore/NM_178324.2
NM_024524.3	mRNA	ATP13A3	protein_coding	6108	16106	6514	1004	3645	2451	8107.84	2363.96	0.291564	-1.77811	0.000230746	0.00323026	http://www.ncbi.nlm.nih.gov/nuccore/NM_024524.3
NM_201628.2	mRNA	KAZN	protein_coding	24	31	18	58	61	52	21.7135	61.4849	2.83165	1.50164	0.000231101	0.0032328	http://www.ncbi.nlm.nih.gov/nuccore/NM_201628.2
NM_012278.2	mRNA	ITGB1BP2	protein_coding	7	16	4	0	0	0	7.5093	0	0	#NAME?	0.000234234	0.00325942	http://www.ncbi.nlm.nih.gov/nuccore/NM_012278.2
NM_003512.3	mRNA	HIST1H2AC	protein_coding	45	68	66	106	146	203	54.2876	161.152	2.96849	1.56973	0.000235053	0.00326347	http://www.ncbi.nlm.nih.gov/nuccore/NM_003512.3
NM_001287603.1	mRNA	ZBTB17	protein_coding	6	18	12	31	39	35	10.4297	37.2899	3.57536	1.83809	0.000236809	0.00328082	http://www.ncbi.nlm.nih.gov/nuccore/NM_001287603.1
NM_016587.3	mRNA	CBX3	protein_coding	2503	4374	1736	524	1401	1144	2479.69	1041.61	0.420056	-1.25135	0.000236965	0.00328082	http://www.ncbi.nlm.nih.gov/nuccore/NM_016587.3
NM_018121.3	mRNA	SLF2	protein_coding	437	1185	419	64	193	150	571.197	137.184	0.240169	-2.05788	0.000237002	0.00328082	http://www.ncbi.nlm.nih.gov/nuccore/NM_018121.3
NM_172212.2	mRNA	CSF1	protein_coding	169	205	180	66	97	54	168.45	75.9942	0.451138	-1.14836	0.00023701	0.00328082	http://www.ncbi.nlm.nih.gov/nuccore/NM_172212.2
NM_003511.2	mRNA	HIST1H2AL	protein_coding	5	4	1	14	18	20	2.99129	18.4626	6.17212	2.62576	0.000237899	0.00328821	http://www.ncbi.nlm.nih.gov/nuccore/NM_003511.2
NM_022087.3	mRNA	GALNT11	protein_coding	140	221	78	27	59	45	126.529	44.8713	0.354634	-1.4956	0.000237748	0.00328821	http://www.ncbi.nlm.nih.gov/nuccore/NM_022087.3
NM_001803.2	mRNA	CD52	protein_coding	12	10	15	1	0	1	11.6808	0.796459	0.0681852	-3.8744	0.000241524	0.0033284	http://www.ncbi.nlm.nih.gov/nuccore/NM_001803.2
NM_022782.3	mRNA	MPHOSPH9	protein_coding	120	280	85	11	55	12	135.805	24.8573	0.183037	-2.44979	0.000241739	0.00332889	http://www.ncbi.nlm.nih.gov/nuccore/NM_022782.3
NM_001198807.1	mRNA	MSANTD3	protein_coding	39	73	49	82	134	102	47.4419	110.855	2.33665	1.22444	0.00024471	0.0033648	http://www.ncbi.nlm.nih.gov/nuccore/NM_001198807.1
NM_001145547.1	mRNA	RBM17	protein_coding	27	66	39	3	11	19	38.2064	11.3024	0.295826	-1.75718	0.000248041	0.00340304	http://www.ncbi.nlm.nih.gov/nuccore/NM_001145547.1
NM_001130009.2	mRNA	GEN1	protein_coding	26	100	37	1	7	7	45.0482	4.96142	0.110136	-3.18265	0.000249709	0.00342086	http://www.ncbi.nlm.nih.gov/nuccore/NM_001130009.2
NM_001002877.1	mRNA	THOC5	protein_coding	49	68	72	117	130	186	57.7582	155.245	2.68785	1.42645	0.00025059	0.00342787	http://www.ncbi.nlm.nih.gov/nuccore/NM_001002877.1
NM_007276.4	mRNA	CBX3	protein_coding	212	393	195	69	142	118	232.034	113.241	0.488036	-1.03494	0.000250578	0.00342787	http://www.ncbi.nlm.nih.gov/nuccore/NM_007276.4
NM_001258316.1	mRNA	ECT2	protein_coding	254	612	199	5	117	64	298.614	58.7185	0.196637	-2.3464	0.000259076	0.00352575	http://www.ncbi.nlm.nih.gov/nuccore/NM_001258316.1
NM_181489.5	mRNA	ZNF445	protein_coding	2302	4556	2037	673	1803	1122	2558.33	1213.67	0.474401	-1.07582	0.000259612	0.00352787	http://www.ncbi.nlm.nih.gov/nuccore/NM_181489.5
NM_183004.4	mRNA	EIF5	protein_coding	63	85	32	5	25	14	52.5022	14.3783	0.27386	-1.86849	0.00026202	0.00355538	http://www.ncbi.nlm.nih.gov/nuccore/NM_183004.4
NM_001166417.1	mRNA	SSX2IP	protein_coding	60	80	26	8	18	5	48.215	10.4405	0.21654	-2.20729	0.000263769	0.00357651	http://www.ncbi.nlm.nih.gov/nuccore/NM_001166417.1
NM_001253384.1	mRNA	RPL15	protein_coding	44	64	35	11	13	14	42.1698	13.5615	0.321594	-1.63669	0.00026546	0.00359306	http://www.ncbi.nlm.nih.gov/nuccore/NM_001253384.1
NM_001284307.1	mRNA	ZNF106	protein_coding	224	453	192	79	169	96	249.011	117.399	0.47146	-1.08479	0.000275454	0.00371863	http://www.ncbi.nlm.nih.gov/nuccore/NM_001284307.1
NM_001308142.1	mRNA	MKL2	protein_coding	61	130	79	21	37	33	78.6982	31.636	0.401992	-1.31476	0.000277498	0.00374349	http://www.ncbi.nlm.nih.gov/nuccore/NM_001308142.1
NM_001284214.1	mRNA	TRIP12	protein_coding	454	858	316	99	243	190	465.152	181.167	0.389479	-1.36038	0.000280593	0.00377701	http://www.ncbi.nlm.nih.gov/nuccore/NM_001284214.1
NM_001195608.1	mRNA	PLEKHA1	protein_coding	54	102	46	9	23	30	58.2585	21.3163	0.365892	-1.45051	0.000281432	0.00378281	http://www.ncbi.nlm.nih.gov/nuccore/NM_001195608.1
NM_005433.3	mRNA	YES1	protein_coding	2563	7412	2683	328	1229	811	3536.13	786.922	0.222538	-2.16788	0.00028281	0.00379583	http://www.ncbi.nlm.nih.gov/nuccore/NM_005433.3
NM_001199691.1	mRNA	TMEM56-RWDD3	protein_coding	30	56	24	3	5	17	31.6669	8.86507	0.279947	-1.83677	0.000283247	0.00379621	http://www.ncbi.nlm.nih.gov/nuccore/NM_001199691.1
NM_001304793.1	mRNA	SAYSD1	protein_coding	52	147	56	4	32	8	71.5075	13.7827	0.192745	-2.37523	0.000283105	0.00379621	http://www.ncbi.nlm.nih.gov/nuccore/NM_001304793.1
NM_133447.1	mRNA	AGAP11	protein_coding	4	12	6	16	58	29	6.25329	34.0223	5.44071	2.44379	0.00028764	0.00384674	http://www.ncbi.nlm.nih.gov/nuccore/NM_133447.1
NM_003516.2	mRNA	HIST2H2AA3	protein_coding	6	1	0	13	13	25	2.28844	18.3978	8.03945	3.0071	0.000289025	0.00385693	http://www.ncbi.nlm.nih.gov/nuccore/NM_003516.2
NM_170735.5	mRNA	BDNF	protein_coding	11	14	12	0	2	0	11.2159	0.572213	0.051018	-4.29285	0.000288836	0.00385693	http://www.ncbi.nlm.nih.gov/nuccore/NM_170735.5
NM_025248.2	mRNA	SRCIN1	protein_coding	24	35	28	7	8	2	26.1402	6.06223	0.231912	-2.10835	0.000291832	0.00388536	http://www.ncbi.nlm.nih.gov/nuccore/NM_025248.2
NM_014109.3	mRNA	ATAD2	protein_coding	4552	12317	4394	523	2316	1418	5954.03	1401.7	0.23542	-2.08669	0.000292537	0.00388701	http://www.ncbi.nlm.nih.gov/nuccore/NM_014109.3
NM_000633.2	mRNA	BCL2	protein_coding	67	202	92	13	40	31	102	28.2849	0.277302	-1.85047	0.000294429	0.00390656	http://www.ncbi.nlm.nih.gov/nuccore/NM_000633.2
NM_199204.1	mRNA	DHRS9	protein_coding	124	226	129	43	75	66	140.05	63.9942	0.456939	-1.12993	0.000295224	0.00391431	http://www.ncbi.nlm.nih.gov/nuccore/NM_199204.1
NM_024548.3	mRNA	CEP97	protein_coding	34	115	33	3	9	2	49.8691	4.60397	0.0923212	-3.43719	0.000295621	0.00391677	http://www.ncbi.nlm.nih.gov/nuccore/NM_024548.3
NM_025045.5	mRNA	BAIAP2L2	protein_coding	49	92	82	101	159	154	66.8229	145.033	2.17041	1.11797	0.000299489	0.00395953	http://www.ncbi.nlm.nih.gov/nuccore/NM_025045.5
NM_138281.2	mRNA	DLX4	protein_coding	24	49	33	6	3	15	31.1364	8.88039	0.28521	-1.80991	0.000302205	0.0039872	http://www.ncbi.nlm.nih.gov/nuccore/NM_138281.2
NM_001145797.1	mRNA	SH2B1	protein_coding	56	76	66	101	156	117	59.9131	130.841	2.18384	1.12687	0.000302975	0.0039914	http://www.ncbi.nlm.nih.gov/nuccore/NM_001145797.1
NM_030622.7	mRNA	CYP2S1	protein_coding	61	116	113	30	29	10	87.3489	24.9835	0.28602	-1.80581	0.000303775	0.0039991	http://www.ncbi.nlm.nih.gov/nuccore/NM_030622.7
NM_199340.3	mRNA	LRRC37A3	protein_coding	65	110	59	18	47	11	68.4329	25.2607	0.369131	-1.4378	0.000307376	0.00404076	http://www.ncbi.nlm.nih.gov/nuccore/NM_199340.3
NM_014946.3	mRNA	SPAST	protein_coding	19	60	21	1	9	2	27.7744	3.73179	0.134361	-2.89582	0.000310085	0.00407349	http://www.ncbi.nlm.nih.gov/nuccore/NM_014946.3
NM_152765.3	mRNA	C8orf46	protein_coding	121	141	137	38	58	54	122.11	52.6255	0.430969	-1.21434	0.000310908	0.00408141	http://www.ncbi.nlm.nih.gov/nuccore/NM_152765.3
NM_032138.5	mRNA	KBTBD7	protein_coding	112	185	123	26	81	51	124.33	52.8918	0.425416	-1.23305	0.000315585	0.00413403	http://www.ncbi.nlm.nih.gov/nuccore/NM_032138.5
NM_182492.2	mRNA	LRP5L	protein_coding	170	307	133	62	118	64	176	83.8618	0.476488	-1.06949	0.000315492	0.00413403	http://www.ncbi.nlm.nih.gov/nuccore/NM_182492.2
NM_001008493.2	mRNA	ENAH	protein_coding	33	65	27	7	15	9	35.832	10.5876	0.295477	-1.75888	0.000318157	0.00416184	http://www.ncbi.nlm.nih.gov/nuccore/NM_001008493.2
NM_001333.3	mRNA	CTSV	protein_coding	74	108	67	11	37	35	73.8533	27.9958	0.379074	-1.39945	0.00031865	0.00416242	http://www.ncbi.nlm.nih.gov/nuccore/NM_001333.3
NM_005546.3	mRNA	ITK	protein_coding	3	8	4	18	23	21	4.28311	21.9978	5.13594	2.36063	0.000318471	0.00416242	http://www.ncbi.nlm.nih.gov/nuccore/NM_005546.3
NM_001005741.2	mRNA	GBA	protein_coding	28	41	35	69	82	69	31.3521	78.4164	2.50116	1.32259	0.000319975	0.00417678	http://www.ncbi.nlm.nih.gov/nuccore/NM_001005741.2
NM_145207.2	mRNA	SPATA5	protein_coding	22	39	31	5	8	6	27.4321	6.63152	0.241743	-2.04845	0.0003289	0.00427823	http://www.ncbi.nlm.nih.gov/nuccore/NM_145207.2
NM_015317.2	mRNA	PUM2	protein_coding	55	140	51	17	24	22	69.1629	22.2082	0.3211	-1.6389	0.000329485	0.00428285	http://www.ncbi.nlm.nih.gov/nuccore/NM_015317.2
NM_152731.2	mRNA	BEND6	protein_coding	123	293	116	25	60	67	150.695	52.2134	0.346483	-1.52914	0.000330201	0.00428915	http://www.ncbi.nlm.nih.gov/nuccore/NM_152731.2
NM_000034.3	mRNA	ALDOA	protein_coding	386	461	345	698	665	663	359.93	733.577	2.03811	1.02723	0.000332198	0.00430305	http://www.ncbi.nlm.nih.gov/nuccore/NM_000034.3
NM_001009608.2	mRNA	SLX4IP	protein_coding	117	233	106	38	89	47	131.226	58.9723	0.449396	-1.15394	0.0003322	0.00430305	http://www.ncbi.nlm.nih.gov/nuccore/NM_001009608.2
NM_015678.4	mRNA	NBEA	protein_coding	72	182	74	20	37	39	92.7775	33.3621	0.359593	-1.47556	0.000332093	0.00430305	http://www.ncbi.nlm.nih.gov/nuccore/NM_015678.4
NM_018050.2	mRNA	MANSC1	protein_coding	23	22	17	4	2	3	18.9337	3.39768	0.179451	-2.47834	0.000333274	0.00431395	http://www.ncbi.nlm.nih.gov/nuccore/NM_018050.2
NM_032102.3	mRNA	SRSF8	protein_coding	74	79	60	114	152	130	64.6789	140.05	2.16532	1.11458	0.000334499	0.00432679	http://www.ncbi.nlm.nih.gov/nuccore/NM_032102.3
NM_001318539.1	mRNA	BEND6	protein_coding	206	431	169	37	120	99	229.691	86.1446	0.375045	-1.41486	0.000339102	0.00437414	http://www.ncbi.nlm.nih.gov/nuccore/NM_001318539.1
NM_020640.3	mRNA	DCUN1D1	protein_coding	64	136	70	11	43	38	77.9686	30.7936	0.394949	-1.34026	0.000345799	0.00445123	http://www.ncbi.nlm.nih.gov/nuccore/NM_020640.3
NM_182961.3	mRNA	SYNE1	protein_coding	43	140	51	9	13	15	65.0498	13.0497	0.200611	-2.31752	0.000346581	0.0044582	http://www.ncbi.nlm.nih.gov/nuccore/NM_182961.3
NM_001878.3	mRNA	CRABP2	protein_coding	52	77	55	9	25	22	54.9249	19.0056	0.346029	-1.53104	0.000347411	0.00446579	http://www.ncbi.nlm.nih.gov/nuccore/NM_001878.3
NM_001319240.1	mRNA	LOC100287896	protein_coding	56	145	66	25	34	32	75.9139	32.1617	0.42366	-1.23902	0.000354002	0.0045317	http://www.ncbi.nlm.nih.gov/nuccore/NM_001319240.1
NM_019024.2	mRNA	HEATR5B	protein_coding	1045	1943	747	302	624	477	1070.14	482.126	0.450524	-1.15032	0.000353618	0.0045317	http://www.ncbi.nlm.nih.gov/nuccore/NM_019024.2
NM_001282857.1	mRNA	XRN1	protein_coding	8	32	10	1	1	0	13.6619	0.722197	0.0528621	-4.24162	0.000357072	0.00456467	http://www.ncbi.nlm.nih.gov/nuccore/NM_001282857.1
NM_004685.3	mRNA	MTMR6	protein_coding	426	1069	473	68	323	160	559.423	179.726	0.32127	-1.63814	0.000357958	0.00457035	http://www.ncbi.nlm.nih.gov/nuccore/NM_004685.3
NM_025268.3	mRNA	TMEM121	protein_coding	14	11	15	0	1	2	12.5982	1.00684	0.0799194	-3.64531	0.000358256	0.00457035	http://www.ncbi.nlm.nih.gov/nuccore/NM_025268.3
NM_001320334.1	mRNA	KIAA1143	protein_coding	25	23	11	2	5	1	17.7516	2.66308	0.150019	-2.73678	0.000358978	0.00457641	http://www.ncbi.nlm.nih.gov/nuccore/NM_001320334.1
NM_153188.2	mRNA	TNPO1	protein_coding	382	828	377	82	274	217	454.862	192.353	0.422881	-1.24168	0.000361541	0.00459961	http://www.ncbi.nlm.nih.gov/nuccore/NM_153188.2
NM_014247.2	mRNA	RAPGEF2	protein_coding	659	1374	576	147	424	358	746.055	314.426	0.421452	-1.24656	0.000364705	0.00463667	http://www.ncbi.nlm.nih.gov/nuccore/NM_014247.2
NM_194324.2	mRNA	TMSB15B	protein_coding	102	153	78	27	36	58	97.7349	42.9757	0.439717	-1.18535	0.000366458	0.00465259	http://www.ncbi.nlm.nih.gov/nuccore/NM_194324.2
NM_001270398.1	mRNA	PTK7	protein_coding	0	1	1	5	10	13	0.581815	9.72631	16.7172	4.06326	0.000368364	0.00466416	http://www.ncbi.nlm.nih.gov/nuccore/NM_001270398.1
NM_018976.4	mRNA	SLC38A2	protein_coding	145	316	144	43	119	70	173.367	78.0244	0.450053	-1.15183	0.000367867	0.00466416	http://www.ncbi.nlm.nih.gov/nuccore/NM_018976.4
NM_000689.4	mRNA	ALDH1A1	protein_coding	5319	10203	4223	1606	3608	2783	5666.86	2735.54	0.482726	-1.05072	0.00037065	0.00468976	http://www.ncbi.nlm.nih.gov/nuccore/NM_000689.4
NM_001001664.2	mRNA	SPOPL	protein_coding	318	814	402	59	251	159	438.427	154.841	0.353173	-1.50155	0.000373142	0.00470132	http://www.ncbi.nlm.nih.gov/nuccore/NM_001001664.2
NM_001286835.1	mRNA	CBWD5	protein_coding	13	44	22	41	74	89	22.3575	71.1244	3.18124	1.66959	0.000372906	0.00470132	http://www.ncbi.nlm.nih.gov/nuccore/NM_001286835.1
NM_177454.3	mRNA	FAM171B	protein_coding	245	714	219	18	95	51	326.181	53.4086	0.163739	-2.61053	0.000373338	0.00470132	http://www.ncbi.nlm.nih.gov/nuccore/NM_177454.3
NM_000624.5	mRNA	SERPINA5	protein_coding	24	12	13	0	2	0	15.5579	0.572213	0.0367797	-4.76495	0.000376045	0.00472342	http://www.ncbi.nlm.nih.gov/nuccore/NM_000624.5
NM_018990.3	mRNA	SASH3	protein_coding	7	14	10	0	0	1	9.14503	0.360369	0.039406	-4.66544	0.000376112	0.00472342	http://www.ncbi.nlm.nih.gov/nuccore/NM_018990.3
NM_177438.2	mRNA	DICER1	protein_coding	151	338	137	37	97	76	178.076	71.2757	0.400255	-1.32101	0.000378856	0.00475467	http://www.ncbi.nlm.nih.gov/nuccore/NM_177438.2
NM_198040.2	mRNA	PHC2	protein_coding	10	14	14	35	40	30	11.573	37.5185	3.24191	1.69684	0.000384215	0.00480278	http://www.ncbi.nlm.nih.gov/nuccore/NM_198040.2
NM_021052.2	mRNA	HIST1H2AE	protein_coding	14	5	10	34	26	31	9.45727	33.4373	3.53562	1.82196	0.000386988	0.00483383	http://www.ncbi.nlm.nih.gov/nuccore/NM_021052.2
NM_001321039.1	mRNA	GPSM2	protein_coding	98	192	98	19	82	44	112.406	47.6027	0.423488	-1.23961	0.000395359	0.00491852	http://www.ncbi.nlm.nih.gov/nuccore/NM_001321039.1
NM_015087.4	mRNA	SPG20	protein_coding	108	230	118	31	84	61	131.644	59.5342	0.452236	-1.14485	0.000395124	0.00491852	http://www.ncbi.nlm.nih.gov/nuccore/NM_015087.4
NM_207330.2	mRNA	NIPAL1	protein_coding	128	275	93	10	56	50	140.187	38.4013	0.27393	-1.86812	0.000395047	0.00491852	http://www.ncbi.nlm.nih.gov/nuccore/NM_207330.2
NM_138423.3	mRNA	CASC4	protein_coding	136	322	107	11	58	51	158.727	39.77	0.250556	-1.99679	0.000400018	0.00496982	http://www.ncbi.nlm.nih.gov/nuccore/NM_138423.3
NM_001007246.2	mRNA	BRWD1	protein_coding	146	245	176	49	87	93	168.443	79.774	0.473597	-1.07827	0.000403908	0.00501143	http://www.ncbi.nlm.nih.gov/nuccore/NM_001007246.2
NM_002616.2	mRNA	PER1	protein_coding	911	1206	1315	1677	2531	3221	1052.06	2616.21	2.48674	1.31426	0.000404944	0.00502093	http://www.ncbi.nlm.nih.gov/nuccore/NM_002616.2
NM_015046.5	mRNA	SETX	protein_coding	2120	6075	1957	280	826	614	2820.2	579.696	0.205551	-2.28243	0.000408168	0.00505752	http://www.ncbi.nlm.nih.gov/nuccore/NM_015046.5
NM_007113.3	mRNA	TCHH	protein_coding	17	43	23	3	5	8	23.8465	5.62175	0.235747	-2.08469	0.000409898	0.00507557	http://www.ncbi.nlm.nih.gov/nuccore/NM_007113.3
NM_022473.2	mRNA	ZNF106	protein_coding	835	1754	749	284	644	404	955.036	453.691	0.475051	-1.07384	0.00041333	0.00511465	http://www.ncbi.nlm.nih.gov/nuccore/NM_022473.2
NM_014498.4	mRNA	GOLIM4	protein_coding	75	211	113	24	61	38	114.178	41.6127	0.364456	-1.45618	0.000421864	0.00520289	http://www.ncbi.nlm.nih.gov/nuccore/NM_014498.4
NM_004459.6	mRNA	BPTF	protein_coding	62	196	70	16	26	14	91.1968	19.4614	0.2134	-2.22837	0.000425229	0.00523395	http://www.ncbi.nlm.nih.gov/nuccore/NM_004459.6
NM_001199135.1	mRNA	TANK	protein_coding	158	288	156	51	110	84	175.529	83.9833	0.478459	-1.06353	0.000425799	0.0052375	http://www.ncbi.nlm.nih.gov/nuccore/NM_001199135.1
NM_031308.3	mRNA	EPPK1	protein_coding	12	18	14	47	34	58	13.1861	51.1253	3.87722	1.95502	0.000428412	0.00526614	http://www.ncbi.nlm.nih.gov/nuccore/NM_031308.3
NM_003816.2	mRNA	ADAM9	protein_coding	464	1078	398	59	291	144	548.29	160.879	0.29342	-1.76896	0.000429073	0.00527078	http://www.ncbi.nlm.nih.gov/nuccore/NM_003816.2
NM_052838.4	mRNA	2021-09-01	protein_coding	111	162	121	64	46	41	117.953	55.8458	0.473457	-1.07869	0.000431025	0.00528776	http://www.ncbi.nlm.nih.gov/nuccore/NM_052838.4
NM_021117.3	mRNA	CRY2	protein_coding	65	86	91	145	142	149	74.0649	157.555	2.12726	1.089	0.000436908	0.00535285	http://www.ncbi.nlm.nih.gov/nuccore/NM_021117.3
NM_005502.3	mRNA	ABCA1	protein_coding	3456	7627	2965	716	2271	1444	3990.75	1482.36	0.37145	-1.42876	0.000438084	0.0053637	http://www.ncbi.nlm.nih.gov/nuccore/NM_005502.3
NM_001330320.1	mRNA	SNX11	protein_coding	79	96	43	118	154	126	64.3863	140.926	2.18875	1.13011	0.000438917	0.00537037	http://www.ncbi.nlm.nih.gov/nuccore/NM_001330320.1
NM_203284.2	mRNA	RBPJ	protein_coding	88	188	72	10	44	44	98.9531	32.8058	0.331529	-1.59279	0.000447808	0.00546473	http://www.ncbi.nlm.nih.gov/nuccore/NM_203284.2
NM_001136205.2	mRNA	KCTD1	protein_coding	136	206	159	51	90	59	150.023	69.252	0.46161	-1.11525	0.000455043	0.00554208	http://www.ncbi.nlm.nih.gov/nuccore/NM_001136205.2
NM_001292023.1	mRNA	LOC100129940	protein_coding	12	39	20	2	5	5	20.1554	4.10456	0.203646	-2.29587	0.00046642	0.00566206	http://www.ncbi.nlm.nih.gov/nuccore/NM_001292023.1
NM_001292004.1	mRNA	HEXB	protein_coding	33	61	35	2	20	12	37.7038	10.9187	0.289593	-1.7879	0.000469249	0.00569267	http://www.ncbi.nlm.nih.gov/nuccore/NM_001292004.1
NM_001076786.2	mRNA	QSER1	protein_coding	2195	6541	2415	354	1201	665	3114.23	737.635	0.236859	-2.0779	0.000472217	0.00571374	http://www.ncbi.nlm.nih.gov/nuccore/NM_001076786.2
NM_002037.5	mRNA	FYN	protein_coding	81	78	55	18	28	25	65.0967	24.8698	0.382044	-1.38819	0.000473915	0.00571935	http://www.ncbi.nlm.nih.gov/nuccore/NM_002037.5
NM_001190822.1	mRNA	SMAD7	protein_coding	0	8	6	13	25	20	3.95468	20.0292	5.06469	2.34047	0.000484403	0.00583834	http://www.ncbi.nlm.nih.gov/nuccore/NM_001190822.1
NM_021239.2	mRNA	RBM25	protein_coding	4418	11418	4195	665	2665	1450	5629.99	1575.01	0.279753	-1.83777	0.000485034	0.00584214	http://www.ncbi.nlm.nih.gov/nuccore/NM_021239.2
NM_001018053.1	mRNA	PFKFB2	protein_coding	27	63	38	10	13	11	37.1608	12.0443	0.324114	-1.62542	0.00048565	0.00584577	http://www.ncbi.nlm.nih.gov/nuccore/NM_001018053.1
NM_001111046.1	mRNA	CCNA1	protein_coding	9	11	4	0	0	0	7.03534	0	0	#NAME?	0.000486654	0.00584827	http://www.ncbi.nlm.nih.gov/nuccore/NM_001111046.1
NM_003718.4	mRNA	CDK13	protein_coding	70	134	84	31	51	21	84.4602	35.678	0.422424	-1.24324	0.000486804	0.00584827	http://www.ncbi.nlm.nih.gov/nuccore/NM_003718.4
NM_198057.2	mRNA	TSC22D3	protein_coding	35	32	39	10	9	7	33.064	9.45845	0.286065	-1.80559	0.000486582	0.00584827	http://www.ncbi.nlm.nih.gov/nuccore/NM_198057.2
NM_024741.2	mRNA	ZNF408	protein_coding	183	174	176	365	316	414	164.66	398.775	2.42181	1.27609	0.000488605	0.00586611	http://www.ncbi.nlm.nih.gov/nuccore/NM_024741.2
NM_001256196.1	mRNA	ARAF	protein_coding	15	23	10	34	52	35	13.9741	42.3175	3.02827	1.5985	0.000489268	0.00587026	http://www.ncbi.nlm.nih.gov/nuccore/NM_001256196.1
NM_006699.3	mRNA	MAN1A2	protein_coding	1091	2754	1186	428	759	568	1427.59	608.491	0.426236	-1.23028	0.000497045	0.00595202	http://www.ncbi.nlm.nih.gov/nuccore/NM_006699.3
NM_001251971.1	mRNA	SPAG9	protein_coding	120	217	98	33	86	50	125.744	57.0146	0.453417	-1.14109	0.000498704	0.00596779	http://www.ncbi.nlm.nih.gov/nuccore/NM_001251971.1
NM_019103.2	mRNA	ZMAT5	protein_coding	59	72	75	132	131	114	63.1631	136.126	2.15515	1.10779	0.000499005	0.00596779	http://www.ncbi.nlm.nih.gov/nuccore/NM_019103.2
NM_014864.3	mRNA	FAM20B	protein_coding	106	190	110	19	78	59	118.883	51.8638	0.436257	-1.19675	0.000501905	0.00599861	http://www.ncbi.nlm.nih.gov/nuccore/NM_014864.3
NM_001113378.1	mRNA	FANCI	protein_coding	200	416	133	48	78	76	211.559	70.6367	0.333886	-1.58257	0.000503273	0.00601108	http://www.ncbi.nlm.nih.gov/nuccore/NM_001113378.1
NM_002521.2	mRNA	NPPB	protein_coding	15	30	30	45	60	85	22.5958	67.4218	2.98382	1.57716	0.000503956	0.00601537	http://www.ncbi.nlm.nih.gov/nuccore/NM_002521.2
NM_001272034.1	mRNA	STXBP2	protein_coding	11	8	9	24	39	22	8.77476	29.5524	3.36789	1.75185	0.000507456	0.00605324	http://www.ncbi.nlm.nih.gov/nuccore/NM_001272034.1
NM_007331.1	mRNA	NSD2	protein_coding	182	330	116	52	101	52	179.498	70.3127	0.391718	-1.35211	0.000508425	0.00605702	http://www.ncbi.nlm.nih.gov/nuccore/NM_007331.1
NM_182649.1	mRNA	PCNA	protein_coding	108	158	62	30	56	35	95.3522	41.7176	0.43751	-1.19261	0.000508259	0.00605702	http://www.ncbi.nlm.nih.gov/nuccore/NM_182649.1
NM_001305626.1	mRNA	CALM2	protein_coding	65	187	73	8	39	23	91.1878	22.9354	0.251518	-1.99127	0.000517284	0.00613105	http://www.ncbi.nlm.nih.gov/nuccore/NM_001305626.1
NM_018036.6	mRNA	ATG2B	protein_coding	944	2459	898	197	536	353	1208.02	366.473	0.303366	-1.72087	0.000516994	0.00613105	http://www.ncbi.nlm.nih.gov/nuccore/NM_018036.6
NM_015382.3	mRNA	HECTD1	protein_coding	3321	7690	3063	626	2187	1529	3993.37	1449.71	0.363029	-1.46184	0.000518904	0.00614632	http://www.ncbi.nlm.nih.gov/nuccore/NM_015382.3
NM_001291281.2	mRNA	FOXO6	protein_coding	53	79	91	10	30	17	68.3285	19.0704	0.279098	-1.84115	0.00052954	0.00626031	http://www.ncbi.nlm.nih.gov/nuccore/NM_001291281.2
NM_133259.3	mRNA	LRPPRC	protein_coding	7027	15398	6469	1530	5008	3522	8242.91	3369.26	0.408746	-1.29072	0.00052947	0.00626031	http://www.ncbi.nlm.nih.gov/nuccore/NM_133259.3
NM_148179.2	mRNA	RPP25L	protein_coding	107	149	106	184	218	211	108.319	218.65	2.01857	1.01334	0.000532053	0.00628201	http://www.ncbi.nlm.nih.gov/nuccore/NM_148179.2
NM_000206.2	mRNA	IL2RG	protein_coding	16	9	13	2	1	0	12.1201	1.15829	0.0955674	-3.38734	0.00053316	0.00629108	http://www.ncbi.nlm.nih.gov/nuccore/NM_000206.2
NM_002336.2	mRNA	LRP6	protein_coding	2662	5775	2155	659	1624	1181	3005.69	1177.62	0.391795	-1.35183	0.000537522	0.00633852	http://www.ncbi.nlm.nih.gov/nuccore/NM_002336.2
NM_003478.3	mRNA	CUL5	protein_coding	553	1573	654	140	373	217	783.163	245.97	0.314073	-1.67083	0.000540327	0.00636755	http://www.ncbi.nlm.nih.gov/nuccore/NM_003478.3
NM_001164277.1	mRNA	SLC37A4	protein_coding	93	89	58	16	41	26	72.8104	28.0774	0.385623	-1.37474	0.00054524	0.00641074	http://www.ncbi.nlm.nih.gov/nuccore/NM_001164277.1
NM_018989.1	mRNA	RBM27	protein_coding	2198	5374	2170	437	1535	919	2758.91	960.924	0.348298	-1.5216	0.000546194	0.00641631	http://www.ncbi.nlm.nih.gov/nuccore/NM_018989.1
NM_001080512.2	mRNA	BICC1	protein_coding	8760	18465	7823	2217	6307	4658	10021.9	4449.88	0.444015	-1.17132	0.000548524	0.0064361	http://www.ncbi.nlm.nih.gov/nuccore/NM_001080512.2
NM_001291958.1	mRNA	MAP3K4	protein_coding	6	16	3	0	0	0	6.81663	0	0	#NAME?	0.000549403	0.00644177	http://www.ncbi.nlm.nih.gov/nuccore/NM_001291958.1
NM_004521.2	mRNA	KIF5B	protein_coding	6640	19729	7823	1061	4010	2535	9588.39	2523.51	0.263184	-1.92585	0.000550322	0.00644847	http://www.ncbi.nlm.nih.gov/nuccore/NM_004521.2
NM_003299.2	mRNA	HSP90B1	protein_coding	26098	59175	23308	5389	17330	11861	30823.6	11582.7	0.375772	-1.41207	0.000552548	0.00647046	http://www.ncbi.nlm.nih.gov/nuccore/NM_003299.2
NM_005869.3	mRNA	CWC27	protein_coding	44	80	48	11	23	19	50.4291	18.2245	0.361388	-1.46838	0.000552905	0.00647056	http://www.ncbi.nlm.nih.gov/nuccore/NM_005869.3
NM_001546.3	mRNA	ID4	protein_coding	32	50	32	9	13	7	33.7604	10.1668	0.301145	-1.73147	0.000556312	0.00649813	http://www.ncbi.nlm.nih.gov/nuccore/NM_001546.3
NM_057159.2	mRNA	LPAR1	protein_coding	69	124	71	13	46	34	77.2495	31.0826	0.402366	-1.31342	0.000558471	0.00651925	http://www.ncbi.nlm.nih.gov/nuccore/NM_057159.2
NM_016252.3	mRNA	BIRC6	protein_coding	4915	12148	4306	1027	2468	2143	6008.47	1926.25	0.320589	-1.64121	0.000560729	0.00653328	http://www.ncbi.nlm.nih.gov/nuccore/NM_016252.3
NM_001304420.2	mRNA	SLMAP	protein_coding	33	64	51	9	25	9	43.9982	14.3208	0.325486	-1.61933	0.000572289	0.00665542	http://www.ncbi.nlm.nih.gov/nuccore/NM_001304420.2
NM_006828.3	mRNA	ASCC3	protein_coding	1479	3773	1477	307	894	709	1898.71	645.16	0.339789	-1.55729	0.000586198	0.00678614	http://www.ncbi.nlm.nih.gov/nuccore/NM_006828.3
NM_021972.3	mRNA	SPHK1	protein_coding	28	52	27	55	90	72	31.1036	75.6811	2.4332	1.28285	0.000586159	0.00678614	http://www.ncbi.nlm.nih.gov/nuccore/NM_021972.3
NM_001293197.1	mRNA	STUB1	protein_coding	49	70	63	92	120	124	55.0727	119.139	2.1633	1.11323	0.000588739	0.0068083	http://www.ncbi.nlm.nih.gov/nuccore/NM_001293197.1
NM_001318129.1	mRNA	ZMAT5	protein_coding	47	48	59	98	90	106	47.8858	106.686	2.22792	1.1557	0.000589558	0.00680929	http://www.ncbi.nlm.nih.gov/nuccore/NM_001318129.1
NM_015888.4	mRNA	HOOK1	protein_coding	258	829	304	31	143	65	387.048	77.856	0.201153	-2.31363	0.000593605	0.0068475	http://www.ncbi.nlm.nih.gov/nuccore/NM_015888.4
NM_001323982.1	mRNA	CTNNA1	protein_coding	7	20	15	25	43	41	12.286	37.98	3.09132	1.62822	0.000598932	0.0069027	http://www.ncbi.nlm.nih.gov/nuccore/NM_001323982.1
NM_005180.8	mRNA	BMI1	protein_coding	773	1378	642	178	616	371	809.151	387.563	0.478974	-1.06198	0.00060331	0.00693788	http://www.ncbi.nlm.nih.gov/nuccore/NM_005180.8
NM_001308089.1	mRNA	ANKS3	protein_coding	10	36	19	32	74	42	18.4243	50.2623	2.72805	1.44787	0.000608055	0.00698811	http://www.ncbi.nlm.nih.gov/nuccore/NM_001308089.1
NM_001278408.1	mRNA	ANXA11	protein_coding	47	79	62	21	23	17	56.1243	21.8646	0.389575	-1.36003	0.00061792	0.00707956	http://www.ncbi.nlm.nih.gov/nuccore/NM_001278408.1
NM_001256421.1	mRNA	GPAT3	protein_coding	68	89	83	18	38	28	72.9895	28.812	0.394742	-1.34102	0.000620265	0.00709766	http://www.ncbi.nlm.nih.gov/nuccore/NM_001256421.1
NM_001007189.1	mRNA	IGIP	protein_coding	24	57	15	1	8	4	26.693	4.16642	0.156087	-2.67958	0.000626184	0.00715656	http://www.ncbi.nlm.nih.gov/nuccore/NM_001007189.1
NM_001202429.1	mRNA	ASB2	protein_coding	5	5	2	20	21	11	3.5731	18.6941	5.2319	2.38734	0.00063279	0.00720541	http://www.ncbi.nlm.nih.gov/nuccore/NM_001202429.1
NM_002660.2	mRNA	PLCG1	protein_coding	70	83	80	113	187	113	71.2339	143.502	2.01452	1.01043	0.000636605	0.00724441	http://www.ncbi.nlm.nih.gov/nuccore/NM_002660.2
NM_017414.3	mRNA	USP18	protein_coding	62	80	74	107	146	134	65.6966	136.723	2.08112	1.05736	0.000639936	0.00727339	http://www.ncbi.nlm.nih.gov/nuccore/NM_017414.3
NM_018042.4	mRNA	SLFN12	protein_coding	74	107	58	13	45	25	70.4721	27.5532	0.39098	-1.35483	0.000644657	0.00731812	http://www.ncbi.nlm.nih.gov/nuccore/NM_018042.4
NM_001167856.2	mRNA	SBNO1	protein_coding	33	79	18	1	3	9	35.9293	4.53773	0.126296	-2.98512	0.00064618	0.00733088	http://www.ncbi.nlm.nih.gov/nuccore/NM_001167856.2
NM_001316337.1	mRNA	MECP2	protein_coding	1	4	1	9	13	16	1.62026	13.4101	8.27652	3.04902	0.00064778	0.00734454	http://www.ncbi.nlm.nih.gov/nuccore/NM_001316337.1
NM_006901.3	mRNA	MYO9A	protein_coding	965	2625	881	195	469	313	1247.76	332.017	0.266089	-1.91002	0.000651502	0.00737322	http://www.ncbi.nlm.nih.gov/nuccore/NM_006901.3
NM_033429.2	mRNA	CALML4	protein_coding	7	7	9	24	33	17	7.17184	26.034	3.63003	1.85998	0.000653185	0.00738777	http://www.ncbi.nlm.nih.gov/nuccore/NM_033429.2
NM_000877.3	mRNA	IL1R1	protein_coding	32	45	21	5	11	7	28.7518	7.85021	0.273033	-1.87285	0.000653988	0.00739234	http://www.ncbi.nlm.nih.gov/nuccore/NM_000877.3
NM_002614.4	mRNA	PDZK1	protein_coding	19	27	19	3	6	2	19.422	3.74565	0.192856	-2.37441	0.00065509	0.00739577	http://www.ncbi.nlm.nih.gov/nuccore/NM_002614.4
NM_002894.2	mRNA	RBBP8	protein_coding	115	235	93	16	83	32	126.455	42.2561	0.334159	-1.58139	0.000658873	0.00742945	http://www.ncbi.nlm.nih.gov/nuccore/NM_002894.2
NM_001146015.1	mRNA	DLGAP5	protein_coding	31	65	29	1	11	20	35.8463	10.7906	0.301025	-1.73205	0.000661488	0.00744999	http://www.ncbi.nlm.nih.gov/nuccore/NM_001146015.1
NM_001144881.1	mRNA	PRICKLE1	protein_coding	34	64	57	9	14	24	46.4404	16.5792	0.356998	-1.48601	0.000662692	0.0074589	http://www.ncbi.nlm.nih.gov/nuccore/NM_001144881.1
NM_153605.3	mRNA	CRYBG3	protein_coding	720	2380	756	55	276	191	1063.24	171.781	0.161564	-2.62982	0.000665467	0.00748106	http://www.ncbi.nlm.nih.gov/nuccore/NM_153605.3
NM_006544.3	mRNA	EXOC5	protein_coding	1101	3357	1387	126	684	472	1641.19	420.738	0.256362	-1.96374	0.00066962	0.00751863	http://www.ncbi.nlm.nih.gov/nuccore/NM_006544.3
NM_015975.4	mRNA	TAF9B	protein_coding	710	1693	717	134	512	351	886.849	331.412	0.373696	-1.42006	0.000672893	0.00754624	http://www.ncbi.nlm.nih.gov/nuccore/NM_015975.4
NM_016485.4	mRNA	VTA1	protein_coding	420	880	352	94	301	182	471.198	192.698	0.408953	-1.28999	0.000679735	0.00761837	http://www.ncbi.nlm.nih.gov/nuccore/NM_016485.4
NM_001321980.1	mRNA	GLRX3	protein_coding	0	0	4	8	12	22	1.39968	14.8501	10.6097	3.40731	0.000680404	0.00762113	http://www.ncbi.nlm.nih.gov/nuccore/NM_001321980.1
NM_002223.3	mRNA	ITPR2	protein_coding	1700	4362	1546	253	949	649	2135.19	615.725	0.28837	-1.79401	0.000680803	0.00762113	http://www.ncbi.nlm.nih.gov/nuccore/NM_002223.3
NM_153022.3	mRNA	TMEM52B	protein_coding	10	15	4	0	0	1	8.30568	0.360369	0.0433882	-4.52655	0.000686332	0.00766914	http://www.ncbi.nlm.nih.gov/nuccore/NM_153022.3
NM_014033.3	mRNA	METTL7A	protein_coding	16	26	17	2	7	0	17.462	2.87493	0.164639	-2.60262	0.000691608	0.00772344	http://www.ncbi.nlm.nih.gov/nuccore/NM_014033.3
NM_016451.4	mRNA	COPB1	protein_coding	197	436	215	61	165	128	243.862	119.936	0.49182	-1.0238	0.000694155	0.00774256	http://www.ncbi.nlm.nih.gov/nuccore/NM_016451.4
NM_001137550.1	mRNA	LRRFIP1	protein_coding	278	675	307	75	204	170	359.241	152.335	0.424047	-1.2377	0.00069654	0.0077645	http://www.ncbi.nlm.nih.gov/nuccore/NM_001137550.1
NM_016277.4	mRNA	RAB23	protein_coding	149	344	142	24	116	43	180.531	59.1504	0.327646	-1.60979	0.000702324	0.00782427	http://www.ncbi.nlm.nih.gov/nuccore/NM_016277.4
NM_001503.3	mRNA	GPLD1	protein_coding	30	41	21	7	11	3	27.1387	7.28091	0.268285	-1.89816	0.000710302	0.00789418	http://www.ncbi.nlm.nih.gov/nuccore/NM_001503.3
NM_014243.2	mRNA	ADAMTS3	protein_coding	1197	3006	1218	264	873	481	1533.56	538.236	0.350972	-1.51057	0.000709902	0.00789418	http://www.ncbi.nlm.nih.gov/nuccore/NM_014243.2
NM_020769.2	mRNA	RGAG1	protein_coding	67	94	58	15	39	21	65.0582	25.2673	0.388379	-1.36446	0.00071119	0.00789932	http://www.ncbi.nlm.nih.gov/nuccore/NM_020769.2
NM_001290259.1	mRNA	PHF3	protein_coding	65	259	89	13	24	8	113.483	15.4187	0.135868	-2.87972	0.000717218	0.00795674	http://www.ncbi.nlm.nih.gov/nuccore/NM_001290259.1
NM_032221.4	mRNA	CHD6	protein_coding	1901	3969	1660	491	1458	885	2152.84	950.19	0.441366	-1.17995	0.000718904	0.00796592	http://www.ncbi.nlm.nih.gov/nuccore/NM_032221.4
NM_017768.4	mRNA	LRRC40	protein_coding	600	1437	530	104	382	228	724.345	236.81	0.32693	-1.61295	0.00072163	0.00799125	http://www.ncbi.nlm.nih.gov/nuccore/NM_017768.4
NM_004508.3	mRNA	IDI1	protein_coding	119	147	93	32	69	38	107.419	47.3903	0.441171	-1.18059	0.000724709	0.00800775	http://www.ncbi.nlm.nih.gov/nuccore/NM_004508.3
NM_015713.4	mRNA	RRM2B	protein_coding	77	181	50	14	27	17	85.8613	19.9564	0.232426	-2.10516	0.000724837	0.00800775	http://www.ncbi.nlm.nih.gov/nuccore/NM_015713.4
NM_021135.5	mRNA	RPS6KA2	protein_coding	25	22	34	1	3	9	25.5679	4.53773	0.177478	-2.49429	0.000727224	0.00802933	http://www.ncbi.nlm.nih.gov/nuccore/NM_021135.5
NM_001098525.2	mRNA	CKAP2	protein_coding	22	56	25	5	12	8	29.2748	8.49668	0.290239	-1.78469	0.000731782	0.00805568	http://www.ncbi.nlm.nih.gov/nuccore/NM_001098525.2
NM_001935.3	mRNA	DPP4	protein_coding	1429	3215	1333	317	1009	744	1701.79	695.037	0.408416	-1.29189	0.00073163	0.00805568	http://www.ncbi.nlm.nih.gov/nuccore/NM_001935.3
NM_001130725.1	mRNA	PSMB5	protein_coding	40	36	21	86	70	75	29.4068	84.5589	2.87549	1.52381	0.000733027	0.00805854	http://www.ncbi.nlm.nih.gov/nuccore/NM_001130725.1
NM_004529.3	mRNA	MLLT3	protein_coding	78	204	74	13	45	30	99.9357	29.355	0.293739	-1.76739	0.000732947	0.00805854	http://www.ncbi.nlm.nih.gov/nuccore/NM_004529.3
NM_024070.3	mRNA	PVRIG	protein_coding	25	62	49	5	12	18	40.0925	12.1004	0.301811	-1.72828	0.000733779	0.00805854	http://www.ncbi.nlm.nih.gov/nuccore/NM_024070.3
NM_001126129.1	mRNA	GINS3	protein_coding	29	32	37	9	9	6	30.3076	8.66199	0.285802	-1.80691	0.00073604	0.00807255	http://www.ncbi.nlm.nih.gov/nuccore/NM_001126129.1
NM_001126111.2	mRNA	OSGIN2	protein_coding	175	251	180	45	122	89	181.174	86.6019	0.478005	-1.0649	0.00073817	0.00807807	http://www.ncbi.nlm.nih.gov/nuccore/NM_001126111.2
NM_014503.2	mRNA	UTP20	protein_coding	3398	7406	3357	1022	2739	1985	4056.78	1944.66	0.47936	-1.06082	0.000737786	0.00807807	http://www.ncbi.nlm.nih.gov/nuccore/NM_014503.2
NM_001177665.1	mRNA	RIF1	protein_coding	76	247	78	1	28	23	110.621	16.7356	0.151287	-2.72464	0.000739646	0.00808467	http://www.ncbi.nlm.nih.gov/nuccore/NM_001177665.1
NM_005103.4	mRNA	FEZ1	protein_coding	2	0	3	6	20	9	1.73527	11.582	6.67445	2.73865	0.000741962	0.00810522	http://www.ncbi.nlm.nih.gov/nuccore/NM_005103.4
NM_006885.3	mRNA	ZFHX3	protein_coding	421	820	337	113	307	205	452.378	210.989	0.466399	-1.10036	0.000745119	0.00813491	http://www.ncbi.nlm.nih.gov/nuccore/NM_006885.3
NM_017761.3	mRNA	PNRC2	protein_coding	2375	5337	2581	735	2044	1436	2954.82	1422.82	0.481525	-1.05432	0.000752018	0.00820058	http://www.ncbi.nlm.nih.gov/nuccore/NM_017761.3
NM_152556.2	mRNA	BMT2	protein_coding	192	488	250	26	153	109	266.454	94.3928	0.354255	-1.49714	0.000754878	0.0082221	http://www.ncbi.nlm.nih.gov/nuccore/NM_152556.2
NM_014616.2	mRNA	ATP11B	protein_coding	1460	3640	1486	274	1021	686	1864.5	658.816	0.353347	-1.50084	0.00077144	0.00836147	http://www.ncbi.nlm.nih.gov/nuccore/NM_014616.2
NM_006918.4	mRNA	SC5D	protein_coding	82	129	58	26	38	34	78.3159	34.4629	0.44005	-1.18426	0.000775618	0.00839378	http://www.ncbi.nlm.nih.gov/nuccore/NM_006918.4
NM_006526.2	mRNA	ZNF217	protein_coding	2119	4769	2193	708	1805	1188	2599.58	1253.29	0.482113	-1.05256	0.000782966	0.00846343	http://www.ncbi.nlm.nih.gov/nuccore/NM_006526.2
NM_030625.2	mRNA	TET1	protein_coding	201	489	161	25	96	78	238.628	66.4772	0.278581	-1.84383	0.000790146	0.00851622	http://www.ncbi.nlm.nih.gov/nuccore/NM_030625.2
NM_007155.5	mRNA	ZP3	protein_coding	7	5	10	21	34	16	7.05797	24.6514	3.49271	1.80435	0.000793354	0.00854584	http://www.ncbi.nlm.nih.gov/nuccore/NM_007155.5
NM_001174108.2	mRNA	ZBED6	protein_coding	366	1095	397	62	202	127	518.293	130.598	0.251977	-1.98863	0.00079561	0.00856516	http://www.ncbi.nlm.nih.gov/nuccore/NM_001174108.2
NM_015693.3	mRNA	INTU	protein_coding	96	211	106	33	79	52	118.926	55.7326	0.468632	-1.09347	0.000797458	0.0085751	http://www.ncbi.nlm.nih.gov/nuccore/NM_015693.3
NM_053042.2	mRNA	ZNF518B	protein_coding	231	623	221	47	124	92	300.98	89.1274	0.296124	-1.75573	0.00080164	0.0086051	http://www.ncbi.nlm.nih.gov/nuccore/NM_053042.2
NM_001447.2	mRNA	FAT2	protein_coding	145	233	144	57	90	70	154.12	75.8326	0.492037	-1.02316	0.000803775	0.00861805	http://www.ncbi.nlm.nih.gov/nuccore/NM_001447.2
NM_001174159.1	mRNA	SH2D4A	protein_coding	107	98	83	21	43	44	88.4441	37.3167	0.421924	-1.24494	0.00081274	0.00868906	http://www.ncbi.nlm.nih.gov/nuccore/NM_001174159.1
NM_001999.3	mRNA	FBN2	protein_coding	2	2	0	6	11	18	1.1493	12.2504	10.6589	3.41399	0.000816754	0.00872191	http://www.ncbi.nlm.nih.gov/nuccore/NM_001999.3
NM_001008492.2	mRNA	2021-09-02	protein_coding	99	142	85	32	46	47	96.6052	44.0531	0.456012	-1.13286	0.000819123	0.00874218	http://www.ncbi.nlm.nih.gov/nuccore/NM_001008492.2
NM_001171949.1	mRNA	KXD1	protein_coding	5	18	10	21	37	33	9.3871	31.636	3.37016	1.75282	0.000823363	0.00878238	http://www.ncbi.nlm.nih.gov/nuccore/NM_001171949.1
NM_002270.3	mRNA	TNPO1	protein_coding	155	268	113	28	97	80	154.816	68.7924	0.444349	-1.17024	0.000828111	0.00881966	http://www.ncbi.nlm.nih.gov/nuccore/NM_002270.3
NM_018241.2	mRNA	TMEM184C	protein_coding	674	1465	608	214	506	356	783.496	366.385	0.467628	-1.09657	0.000828284	0.00881966	http://www.ncbi.nlm.nih.gov/nuccore/NM_018241.2
NM_001098634.1	mRNA	RBM47	protein_coding	90	186	58	22	46	16	94.276	28.5208	0.302524	-1.72488	0.000831171	0.00883015	http://www.ncbi.nlm.nih.gov/nuccore/NM_001098634.1
NM_198281.2	mRNA	GPRIN3	protein_coding	220	638	208	37	109	56	296.139	67.5016	0.227939	-2.13328	0.000830951	0.00883015	http://www.ncbi.nlm.nih.gov/nuccore/NM_198281.2
NM_003799.2	mRNA	RNMT	protein_coding	254	539	219	73	198	95	288.684	122.719	0.425097	-1.23414	0.000834546	0.00883963	http://www.ncbi.nlm.nih.gov/nuccore/NM_003799.2
NM_024312.4	mRNA	GNPTAB	protein_coding	1753	4180	1707	286	1250	807	2167.49	773.173	0.356714	-1.48716	0.00083493	0.00883963	http://www.ncbi.nlm.nih.gov/nuccore/NM_024312.4
NM_144682.5	mRNA	SLFN13	protein_coding	137	249	116	41	91	75	145.29	70.9431	0.488285	-1.0342	0.000842855	0.00889818	http://www.ncbi.nlm.nih.gov/nuccore/NM_144682.5
NM_001109903.1	mRNA	RNFT2	protein_coding	32	45	36	5	19	6	34.0006	9.77869	0.287603	-1.79785	0.000845745	0.00891855	http://www.ncbi.nlm.nih.gov/nuccore/NM_001109903.1
NM_001077394.1	mRNA	DPH5	protein_coding	37	46	36	77	85	69	35.9463	82.7635	2.30242	1.20315	0.00085618	0.009003	http://www.ncbi.nlm.nih.gov/nuccore/NM_001077394.1
NM_017640.5	mRNA	CARMIL1	protein_coding	119	243	143	49	96	64	147.177	71.8983	0.488515	-1.03352	0.000858611	0.00902344	http://www.ncbi.nlm.nih.gov/nuccore/NM_017640.5
NM_003530.4	mRNA	HIST1H3D	protein_coding	18	26	34	52	59	91	24.0962	72.3506	3.00258	1.5862	0.000863475	0.00905916	http://www.ncbi.nlm.nih.gov/nuccore/NM_003530.4
NM_001004323.1	mRNA	C7orf61	protein_coding	9	39	13	28	61	49	16.6777	47.3211	2.83739	1.50456	0.000865401	0.0090691	http://www.ncbi.nlm.nih.gov/nuccore/NM_001004323.1
NM_018569.5	mRNA	AP1AR	protein_coding	40	85	26	2	18	12	42.5193	10.3465	0.243337	-2.03897	0.000865339	0.0090691	http://www.ncbi.nlm.nih.gov/nuccore/NM_018569.5
NM_153267.4	mRNA	MAMDC2	protein_coding	70	98	53	12	39	26	65.2645	25.7608	0.394714	-1.34112	0.000866447	0.00907494	http://www.ncbi.nlm.nih.gov/nuccore/NM_153267.4
NM_001291459.1	mRNA	TBC1D3L	protein_coding	85	252	99	207	270	227	122.214	249.323	2.04005	1.02861	0.000868923	0.00908989	http://www.ncbi.nlm.nih.gov/nuccore/NM_001291459.1
NM_003578.3	mRNA	SOAT2	protein_coding	153	178	128	64	73	52	138.509	67.5348	0.487584	-1.03628	0.000869112	0.00908989	http://www.ncbi.nlm.nih.gov/nuccore/NM_003578.3
NM_005907.3	mRNA	MAN1A1	protein_coding	1016	1858	912	201	863	469	1098.23	503.577	0.458535	-1.12489	0.000869344	0.00908989	http://www.ncbi.nlm.nih.gov/nuccore/NM_005907.3
NM_005575.2	mRNA	LNPEP	protein_coding	68	104	58	12	43	26	67.7199	26.9053	0.397302	-1.33169	0.000874628	0.00913998	http://www.ncbi.nlm.nih.gov/nuccore/NM_005575.2
NM_003063.2	mRNA	SLN	protein_coding	107	85	70	20	34	30	80.8805	29.2605	0.361775	-1.46684	0.000877848	0.00915909	http://www.ncbi.nlm.nih.gov/nuccore/NM_003063.2
NM_152517.2	mRNA	TTC30B	protein_coding	126	217	102	32	105	43	129.2	59.4919	0.460462	-1.11885	0.000878133	0.00915909	http://www.ncbi.nlm.nih.gov/nuccore/NM_152517.2
NM_001010875.3	mRNA	SLC25A30	protein_coding	75	147	54	19	37	40	78.691	33.2864	0.423001	-1.24127	0.000880913	0.00916436	http://www.ncbi.nlm.nih.gov/nuccore/NM_001010875.3
NM_032047.4	mRNA	B3GNT5	protein_coding	240	643	315	61	209	116	341.595	128.201	0.3753	-1.41388	0.000879802	0.00916436	http://www.ncbi.nlm.nih.gov/nuccore/NM_032047.4
NM_003215.2	mRNA	TEC	protein_coding	142	350	156	31	96	89	184.422	73.0578	0.396144	-1.3359	0.000881579	0.00916614	http://www.ncbi.nlm.nih.gov/nuccore/NM_003215.2
NM_014875.2	mRNA	KIF14	protein_coding	150	544	185	11	66	40	242.3	38.0948	0.157222	-2.66913	0.000886083	0.00920266	http://www.ncbi.nlm.nih.gov/nuccore/NM_014875.2
NM_001278235.1	mRNA	LMCD1	protein_coding	80	130	61	113	189	160	78.912	161.011	2.04039	1.02885	0.000888807	0.00922578	http://www.ncbi.nlm.nih.gov/nuccore/NM_001278235.1
NM_001300739.2	mRNA	MAGOHB	protein_coding	28	33	12	37	62	58	21.4488	54.7753	2.55377	1.35263	0.000895541	0.0092832	http://www.ncbi.nlm.nih.gov/nuccore/NM_001300739.2
NM_006420.2	mRNA	ARFGEF2	protein_coding	3915	7948	3550	1064	3133	2193	4427.21	2150.66	0.485782	-1.04162	0.000897603	0.00929109	http://www.ncbi.nlm.nih.gov/nuccore/NM_006420.2
NM_001346116.1	mRNA	PUSL1	protein_coding	43	49	62	93	90	102	47.7964	103.064	2.1563	1.10856	0.000902348	0.0093246	http://www.ncbi.nlm.nih.gov/nuccore/NM_001346116.1
NM_032239.3	mRNA	LARP1B	protein_coding	0	14	6	15	36	16	5.34605	22.6071	4.22875	2.08023	0.000907742	0.00937512	http://www.ncbi.nlm.nih.gov/nuccore/NM_032239.3
NM_001330330.1	mRNA	LUC7L3	protein_coding	38	155	90	13	21	16	80.4613	17.4433	0.216791	-2.20562	0.000908532	0.00937806	http://www.ncbi.nlm.nih.gov/nuccore/NM_001330330.1
NM_001024630.3	mRNA	RUNX2	protein_coding	59	103	86	17	37	36	74.201	30.9728	0.417417	-1.26044	0.000911187	0.00939568	http://www.ncbi.nlm.nih.gov/nuccore/NM_001024630.3
NM_001306080.1	mRNA	LMO7	protein_coding	82	210	94	11	66	34	109.697	35.9326	0.327563	-1.61015	0.000911252	0.00939568	http://www.ncbi.nlm.nih.gov/nuccore/NM_001306080.1
NM_017525.2	mRNA	CDC42BPG	protein_coding	77	118	89	36	33	38	84.8988	38.8348	0.457425	-1.12839	0.000914059	0.00941938	http://www.ncbi.nlm.nih.gov/nuccore/NM_017525.2
NM_153000.4	mRNA	APCDD1	protein_coding	0	0	0	4	7	6	0	5.90932	Inf	Inf	0.000920522	0.0094702	http://www.ncbi.nlm.nih.gov/nuccore/NM_153000.4
NM_004397.5	mRNA	DDX6	protein_coding	107	188	81	42	54	53	108.615	52.8651	0.486721	-1.03883	0.000930021	0.00955203	http://www.ncbi.nlm.nih.gov/nuccore/NM_004397.5
NM_001244014.1	mRNA	PIANP	protein_coding	19	16	24	3	5	2	18.6208	3.45954	0.185789	-2.42826	0.000935045	0.00959301	http://www.ncbi.nlm.nih.gov/nuccore/NM_001244014.1
NM_001142397.1	mRNA	CTIF	protein_coding	21	12	25	27	55	50	18.7286	45.5287	2.43097	1.28153	0.000937202	0.00960982	http://www.ncbi.nlm.nih.gov/nuccore/NM_001142397.1
NM_181705.3	mRNA	LYRM7	protein_coding	8	23	16	24	52	38	13.6744	39.0377	2.85481	1.5134	0.000941327	0.00964678	http://www.ncbi.nlm.nih.gov/nuccore/NM_181705.3
NM_153026.2	mRNA	PRICKLE1	protein_coding	227	243	251	50	149	102	221.986	101.192	0.455848	-1.13337	0.000945258	0.00968172	http://www.ncbi.nlm.nih.gov/nuccore/NM_153026.2
NM_002534.3	mRNA	OAS1	protein_coding	3	5	4	18	16	16	3.58743	18.1932	5.07139	2.34238	0.000947429	0.0096986	http://www.ncbi.nlm.nih.gov/nuccore/NM_002534.3
NM_001290983.1	mRNA	DLG1	protein_coding	25	33	11	1	5	7	20.0706	4.3892	0.218688	-2.19305	0.000949764	0.00971178	http://www.ncbi.nlm.nih.gov/nuccore/NM_001290983.1
NM_152617.3	mRNA	RNF168	protein_coding	1438	3121	1330	381	1175	641	1682.02	733.322	0.435976	-1.19768	0.000961677	0.00981736	http://www.ncbi.nlm.nih.gov/nuccore/NM_152617.3
NM_001166006.1	mRNA	EPB41	protein_coding	28	43	33	10	10	7	31.116	9.74455	0.313168	-1.67499	0.000962758	0.00982299	http://www.ncbi.nlm.nih.gov/nuccore/NM_001166006.1
NM_001330536.1	mRNA	CENPX	protein_coding	57	53	50	99	103	91	49.3236	105.436	2.13763	1.09601	0.000968611	0.00986643	http://www.ncbi.nlm.nih.gov/nuccore/NM_001330536.1
NM_031935.2	mRNA	HMCN1	protein_coding	24	75	29	0	17	3	35.766	5.94492	0.166217	-2.58886	0.000978589	0.00994622	http://www.ncbi.nlm.nih.gov/nuccore/NM_031935.2
NM_006283.2	mRNA	TACC1	protein_coding	55	125	45	9	29	27	63.5849	21.9519	0.345237	-1.53434	0.000989845	0.0100496	http://www.ncbi.nlm.nih.gov/nuccore/NM_006283.2
NM_001195581.1	mRNA	ARL14EPL	protein_coding	88	148	79	19	53	49	92.1268	41.1074	0.446205	-1.16422	0.000999888	0.010146	http://www.ncbi.nlm.nih.gov/nuccore/NM_001195581.1
NM_001042492.2	mRNA	NF1	protein_coding	58	166	64	17	36	23	80.7694	26.0019	0.321927	-1.63519	0.00100784	0.01021	http://www.ncbi.nlm.nih.gov/nuccore/NM_001042492.2
NM_007131.4	mRNA	ZNF75D	protein_coding	30	98	49	5	24	12	50.1545	13.3714	0.266605	-1.90723	0.00101922	0.0103084	http://www.ncbi.nlm.nih.gov/nuccore/NM_007131.4
NM_144982.4	mRNA	ZFC3H1	protein_coding	704	2205	798	125	399	232	1031.87	252.273	0.244483	-2.0322	0.0010223	0.0103283	http://www.ncbi.nlm.nih.gov/nuccore/NM_144982.4
NM_001329126.1	mRNA	DNAJC13	protein_coding	74	151	50	2	33	30	77.8762	21.1248	0.271261	-1.88225	0.00102639	0.0103527	http://www.ncbi.nlm.nih.gov/nuccore/NM_001329126.1
NM_144497.2	mRNA	AKAP12	protein_coding	39	64	37	5	21	16	41.1558	13.9546	0.339067	-1.56036	0.00102698	0.010353	http://www.ncbi.nlm.nih.gov/nuccore/NM_144497.2
NM_004442.7	mRNA	EPHB2	protein_coding	13	30	13	30	48	50	15.9617	44.8343	2.80887	1.48999	0.00103101	0.010388	http://www.ncbi.nlm.nih.gov/nuccore/NM_004442.7
NM_001039481.1	mRNA	ETNK1	protein_coding	0	1	0	7	8	6	0.231895	7.5037	32.3581	5.01606	0.00103442	0.0103996	http://www.ncbi.nlm.nih.gov/nuccore/NM_001039481.1
NM_001318966.1	mRNA	EIF2B4	protein_coding	81	76	63	128	134	121	67.4323	137.763	2.04298	1.03067	0.00103366	0.0103996	http://www.ncbi.nlm.nih.gov/nuccore/NM_001318966.1
NM_001432.2	mRNA	EREG	protein_coding	3510	7004	3286	5144	16043	10266	3977.11	10532.8	2.64836	1.4051	0.00103466	0.0103996	http://www.ncbi.nlm.nih.gov/nuccore/NM_001432.2
NM_032410.3	mRNA	HOOK3	protein_coding	915	2316	962	148	676	423	1187.31	410.385	0.345642	-1.53265	0.00103612	0.010403	http://www.ncbi.nlm.nih.gov/nuccore/NM_032410.3
NM_001286606.1	mRNA	CRACR2B	protein_coding	42	89	51	23	18	20	52.8804	22.3874	0.423359	-1.24005	0.00104601	0.0104765	http://www.ncbi.nlm.nih.gov/nuccore/NM_001286606.1
NM_001308293.1	mRNA	SH2B1	protein_coding	69	82	68	176	152	136	66.4602	169.25	2.54664	1.3486	0.00105977	0.0106029	http://www.ncbi.nlm.nih.gov/nuccore/NM_001308293.1
NM_004799.3	mRNA	ZFYVE9	protein_coding	98	131	111	23	76	35	102.81	44.3871	0.431741	-1.21176	0.00108515	0.0108267	http://www.ncbi.nlm.nih.gov/nuccore/NM_004799.3
NM_001244752.1	mRNA	ANKRD18B	protein_coding	185	485	194	23	137	67	243.764	73.3714	0.300994	-1.73219	0.00108894	0.010842	http://www.ncbi.nlm.nih.gov/nuccore/NM_001244752.1
NM_006267.4	mRNA	RANBP2	protein_coding	2982	10512	3511	409	1268	892	4688.35	862.593	0.183986	-2.44233	0.00109064	0.0108531	http://www.ncbi.nlm.nih.gov/nuccore/NM_006267.4
NM_001283056.1	mRNA	C14orf105	protein_coding	33	86	35	7	16	21	43.5012	15.1981	0.349372	-1.51716	0.00111308	0.0110468	http://www.ncbi.nlm.nih.gov/nuccore/NM_001283056.1
NM_019022.3	mRNA	TMX3	protein_coding	679	1532	605	142	470	340	799.697	318.92	0.398801	-1.32626	0.00111655	0.0110694	http://www.ncbi.nlm.nih.gov/nuccore/NM_019022.3
NM_205768.2	mRNA	ZBTB18	protein_coding	15	54	15	1	2	4	22.9125	2.44978	0.106919	-3.22541	0.00111756	0.0110735	http://www.ncbi.nlm.nih.gov/nuccore/NM_205768.2
NM_015355.3	mRNA	SUZ12	protein_coding	48	155	60	5	23	24	73.3913	17.4098	0.237218	-2.07571	0.00113329	0.0112174	http://www.ncbi.nlm.nih.gov/nuccore/NM_015355.3
NM_022735.3	mRNA	ACBD3	protein_coding	2058	4159	1767	488	1543	1118	2288.15	1057.17	0.462017	-1.11398	0.00113521	0.0112305	http://www.ncbi.nlm.nih.gov/nuccore/NM_022735.3
NM_001199165.2	mRNA	CEP112	protein_coding	28	46	22	6	7	11	27.9626	8.58335	0.306958	-1.70389	0.00113735	0.0112456	http://www.ncbi.nlm.nih.gov/nuccore/NM_001199165.2
NM_133369.2	mRNA	UNC5A	protein_coding	21	27	29	9	5	3	23.6067	6.43646	0.272653	-1.87486	0.00113945	0.0112484	http://www.ncbi.nlm.nih.gov/nuccore/NM_133369.2
NM_030777.3	mRNA	SLC2A10	protein_coding	60	79	53	13	31	22	57.4309	22.4666	0.391194	-1.35405	0.0011441	0.011281	http://www.ncbi.nlm.nih.gov/nuccore/NM_030777.3
NM_001184801.1	mRNA	UBR2	protein_coding	23	50	14	3	9	6	24.3771	6.04544	0.247997	-2.0116	0.00114691	0.0112979	http://www.ncbi.nlm.nih.gov/nuccore/NM_001184801.1
NM_183419.3	mRNA	RNF19A	protein_coding	70	167	73	6	42	43	88.2636	30.1289	0.341351	-1.55067	0.00116097	0.0114183	http://www.ncbi.nlm.nih.gov/nuccore/NM_183419.3
NM_001009997.2	mRNA	C10orf62	protein_coding	13	28	18	2	4	4	17.2475	3.45808	0.200498	-2.31834	0.00116236	0.0114259	http://www.ncbi.nlm.nih.gov/nuccore/NM_001009997.2
NM_001037633.1	mRNA	SIL1	protein_coding	19	37	39	60	61	68	28.7394	68.123	2.37037	1.24511	0.00116908	0.0114709	http://www.ncbi.nlm.nih.gov/nuccore/NM_001037633.1
NM_001080509.2	mRNA	TSPAN11	protein_coding	9	9	3	0	0	0	6.22163	0	0	#NAME?	0.00116942	0.0114709	http://www.ncbi.nlm.nih.gov/nuccore/NM_001080509.2
NM_015040.3	mRNA	PIKFYVE	protein_coding	1263	3003	1156	319	890	573	1533.79	600.239	0.391343	-1.35349	0.00116899	0.0114709	http://www.ncbi.nlm.nih.gov/nuccore/NM_015040.3
NM_018176.3	mRNA	LGI2	protein_coding	74	128	67	23	51	27	78.4912	34.3515	0.437647	-1.19216	0.00117613	0.0115306	http://www.ncbi.nlm.nih.gov/nuccore/NM_018176.3
NM_021030.2	mRNA	ZNF14	protein_coding	68	132	54	15	26	45	72.8133	30.1967	0.414714	-1.26981	0.00118731	0.0116095	http://www.ncbi.nlm.nih.gov/nuccore/NM_021030.2
NM_001033087.1	mRNA	MACROD2	protein_coding	71	110	44	26	35	20	65.2407	28.5595	0.437755	-1.1918	0.00119077	0.0116311	http://www.ncbi.nlm.nih.gov/nuccore/NM_001033087.1
NM_001136001.1	mRNA	ABL2	protein_coding	0	5	1	14	16	6	1.5094	12.8452	8.51015	3.08918	0.00119441	0.0116606	http://www.ncbi.nlm.nih.gov/nuccore/NM_001136001.1
NM_001128610.2	mRNA	USP8	protein_coding	83	195	71	15	56	30	98.5127	33.3744	0.338783	-1.56157	0.00120083	0.0117047	http://www.ncbi.nlm.nih.gov/nuccore/NM_001128610.2
NM_001195308.1	mRNA	CGGBP1	protein_coding	29	63	26	10	18	5	33.6473	11.3127	0.336214	-1.57255	0.00120355	0.011719	http://www.ncbi.nlm.nih.gov/nuccore/NM_001195308.1
NM_001257191.2	mRNA	DDX6	protein_coding	95	133	48	14	46	23	80.2001	27.5546	0.343574	-1.54131	0.00120692	0.0117456	http://www.ncbi.nlm.nih.gov/nuccore/NM_001257191.2
NM_024686.4	mRNA	TTLL7	protein_coding	196	522	215	39	128	110	263.462	93.2697	0.354015	-1.49812	0.0012097	0.0117603	http://www.ncbi.nlm.nih.gov/nuccore/NM_024686.4
NM_001167.3	mRNA	XIAP	protein_coding	29	76	38	4	26	12	40.8609	13.5076	0.330574	-1.59696	0.00121447	0.0117944	http://www.ncbi.nlm.nih.gov/nuccore/NM_001167.3
NM_153225.3	mRNA	SBSPON	protein_coding	12	58	30	2	4	6	28.0606	4.17882	0.148921	-2.74738	0.00121587	0.0118018	http://www.ncbi.nlm.nih.gov/nuccore/NM_153225.3
NM_001079673.1	mRNA	FNDC3A	protein_coding	93	172	97	11	51	69	105.705	44.2539	0.418656	-1.25616	0.00122327	0.0118674	http://www.ncbi.nlm.nih.gov/nuccore/NM_001079673.1
NM_001297732.1	mRNA	COX18	protein_coding	10	27	19	1	6	2	16.3372	2.87347	0.175885	-2.5073	0.00122492	0.0118772	http://www.ncbi.nlm.nih.gov/nuccore/NM_001297732.1
NM_007211.4	mRNA	RASSF8	protein_coding	49	164	65	10	30	18	77.5707	19.4307	0.250491	-1.99717	0.00123001	0.011914	http://www.ncbi.nlm.nih.gov/nuccore/NM_007211.4
NM_018046.4	mRNA	AGGF1	protein_coding	477	1230	476	88	297	249	615.288	213.081	0.346312	-1.52986	0.0012412	0.0120037	http://www.ncbi.nlm.nih.gov/nuccore/NM_018046.4
NM_001330700.1	mRNA	TOP2B	protein_coding	233	655	249	28	159	85	318.884	88.3328	0.277006	-1.85201	0.0012447	0.0120249	http://www.ncbi.nlm.nih.gov/nuccore/NM_001330700.1
NM_002835.3	mRNA	PTPN12	protein_coding	216	575	210	39	145	74	280.858	85.1603	0.303214	-1.72159	0.00124884	0.0120524	http://www.ncbi.nlm.nih.gov/nuccore/NM_002835.3
NM_012416.3	mRNA	RANBP6	protein_coding	229	584	220	41	151	102	290.901	97.8394	0.336333	-1.57204	0.00126615	0.0121878	http://www.ncbi.nlm.nih.gov/nuccore/NM_012416.3
NM_001621.4	mRNA	AHR	protein_coding	2043	3831	2035	439	1750	1265	2300.73	1148	0.498971	-1.00297	0.00128826	0.0123749	http://www.ncbi.nlm.nih.gov/nuccore/NM_001621.4
NM_003536.2	mRNA	HIST1H3H	protein_coding	9	16	9	24	28	47	9.94441	35.4145	3.56124	1.83238	0.00129639	0.0124273	http://www.ncbi.nlm.nih.gov/nuccore/NM_003536.2
NM_014660.3	mRNA	PHF14	protein_coding	441	1035	372	95	291	174	521.338	187.39	0.35944	-1.47618	0.00129593	0.0124273	http://www.ncbi.nlm.nih.gov/nuccore/NM_014660.3
NM_001042551.1	mRNA	SMC2	protein_coding	58	217	80	14	28	16	98.1948	19.8822	0.202477	-2.30417	0.0013097	0.0125289	http://www.ncbi.nlm.nih.gov/nuccore/NM_001042551.1
NM_001330738.1	mRNA	ZNF518A	protein_coding	3	12	6	0	0	0	5.91053	0	0	#NAME?	0.00131219	0.0125398	http://www.ncbi.nlm.nih.gov/nuccore/NM_001330738.1
NM_001137610.1	mRNA	FAM86B2	protein_coding	6	46	4	31	70	45	14.1234	49.7629	3.52343	1.81698	0.00132672	0.0126527	http://www.ncbi.nlm.nih.gov/nuccore/NM_001137610.1
NM_016283.4	mRNA	AK6	protein_coding	80	173	89	27	70	39	98.6813	45.8563	0.464691	-1.10566	0.0013342	0.0127174	http://www.ncbi.nlm.nih.gov/nuccore/NM_016283.4
NM_019117.4	mRNA	KLHL4	protein_coding	28	71	51	16	16	16	43.9077	17.3211	0.394488	-1.34195	0.0013443	0.0127939	http://www.ncbi.nlm.nih.gov/nuccore/NM_019117.4
NM_001033050.2	mRNA	MTERF2	protein_coding	31	56	22	12	8	10	31.3098	11.1256	0.35534	-1.49273	0.00135368	0.0128634	http://www.ncbi.nlm.nih.gov/nuccore/NM_001033050.2
NM_032344.3	mRNA	NUDT22	protein_coding	0	0	0	9	4	5	0	6.87109	Inf	Inf	0.00135455	0.0128651	http://www.ncbi.nlm.nih.gov/nuccore/NM_032344.3
NM_024709.4	mRNA	C1orf115	protein_coding	33	72	41	9	17	20	42.3541	15.996	0.377673	-1.40479	0.00136721	0.0129323	http://www.ncbi.nlm.nih.gov/nuccore/NM_024709.4
NM_030958.2	mRNA	SLCO5A1	protein_coding	9	9	8	20	30	25	7.97123	26.3142	3.30115	1.72297	0.00136809	0.0129341	http://www.ncbi.nlm.nih.gov/nuccore/NM_030958.2
NM_001206.2	mRNA	KLF9	protein_coding	208	519	223	37	149	120	269.679	102.009	0.378262	-1.40254	0.00136935	0.0129394	http://www.ncbi.nlm.nih.gov/nuccore/NM_001206.2
NM_006421.4	mRNA	ARFGEF1	protein_coding	3400	8998	3383	699	2078	1708	4435.75	1514.87	0.341513	-1.54999	0.00137304	0.0129677	http://www.ncbi.nlm.nih.gov/nuccore/NM_006421.4
NM_022045.4	mRNA	MTBP	protein_coding	426	1117	469	142	319	230	569.154	236.078	0.414787	-1.26956	0.00137582	0.0129873	http://www.ncbi.nlm.nih.gov/nuccore/NM_022045.4
NM_001010883.2	mRNA	FAM102B	protein_coding	419	1074	476	77	338	213	559.232	207.042	0.370224	-1.43353	0.00138075	0.0130264	http://www.ncbi.nlm.nih.gov/nuccore/NM_001010883.2
NM_001135812.1	mRNA	FAM60A	protein_coding	28	38	26	2	13	8	27.5071	7.47452	0.27173	-1.87975	0.00138747	0.0130707	http://www.ncbi.nlm.nih.gov/nuccore/NM_001135812.1
NM_018717.4	mRNA	MAML3	protein_coding	22	33	24	4	5	9	23.5913	6.41821	0.272059	-1.87801	0.00138867	0.0130753	http://www.ncbi.nlm.nih.gov/nuccore/NM_018717.4
NM_020802.3	mRNA	CEP126	protein_coding	34	79	23	3	16	9	38.0216	9.12929	0.240108	-2.05824	0.00139013	0.0130824	http://www.ncbi.nlm.nih.gov/nuccore/NM_020802.3
NM_014709.3	mRNA	USP34	protein_coding	2818	8416	2785	472	1447	970	3892.05	969.389	0.249069	-2.00538	0.00139366	0.013109	http://www.ncbi.nlm.nih.gov/nuccore/NM_014709.3
NM_001330731.1	mRNA	SLC44A1	protein_coding	43	57	64	11	20	24	50.3514	19.168	0.380684	-1.39333	0.00140672	0.0132252	http://www.ncbi.nlm.nih.gov/nuccore/NM_001330731.1
NM_001006941.2	mRNA	ALG3	protein_coding	106	99	111	217	218	162	98.1309	215.383	2.19485	1.13412	0.0014141	0.0132811	http://www.ncbi.nlm.nih.gov/nuccore/NM_001006941.2
NM_024641.3	mRNA	MANEA	protein_coding	180	693	231	23	78	47	303.231	49.2837	0.162529	-2.62123	0.001416	0.0132922	http://www.ncbi.nlm.nih.gov/nuccore/NM_024641.3
NM_020631.4	mRNA	PLEKHG5	protein_coding	1	4	5	13	17	14	3.01994	15.5782	5.15844	2.36693	0.001421	0.0133324	http://www.ncbi.nlm.nih.gov/nuccore/NM_020631.4
NM_001304465.1	mRNA	SLC29A1	protein_coding	6	11	12	23	35	22	8.80642	27.9719	3.17631	1.66735	0.00143684	0.0134538	http://www.ncbi.nlm.nih.gov/nuccore/NM_001304465.1
NM_016370.2	mRNA	RAB9B	protein_coding	89	181	67	21	43	52	95.923	40.1997	0.419082	-1.25469	0.00143999	0.0134629	http://www.ncbi.nlm.nih.gov/nuccore/NM_016370.2
NM_152772.2	mRNA	TCP11L2	protein_coding	13	33	12	5	2	3	16.3074	3.83377	0.235094	-2.08869	0.00143999	0.0134629	http://www.ncbi.nlm.nih.gov/nuccore/NM_152772.2
NM_001258465.1	mRNA	PAX6	protein_coding	19	36	22	3	11	3	22.5588	5.53655	0.245427	-2.02663	0.00144196	0.0134745	http://www.ncbi.nlm.nih.gov/nuccore/NM_001258465.1
NM_012197.3	mRNA	RABGAP1	protein_coding	1647	3338	1321	542	1209	854	1800.83	890.019	0.494227	-1.01676	0.00144359	0.013483	http://www.ncbi.nlm.nih.gov/nuccore/NM_012197.3
NM_001326611.1	mRNA	AIMP2	protein_coding	10	19	18	35	35	40	14.1321	39.6917	2.80861	1.48986	0.00145491	0.0135751	http://www.ncbi.nlm.nih.gov/nuccore/NM_001326611.1
NM_003518.3	mRNA	HIST1H2BG	protein_coding	5	3	7	16	21	17	4.85891	19.112	3.93339	1.97577	0.00147285	0.0137286	http://www.ncbi.nlm.nih.gov/nuccore/NM_003518.3
NM_001346516.1	mRNA	LCOR	protein_coding	679	1291	525	136	478	344	715.817	320.034	0.447089	-1.16136	0.00148902	0.0138585	http://www.ncbi.nlm.nih.gov/nuccore/NM_001346516.1
NM_018847.3	mRNA	KLHL9	protein_coding	1055	2153	1020	273	892	645	1217.8	606.698	0.498193	-1.00522	0.00148884	0.0138585	http://www.ncbi.nlm.nih.gov/nuccore/NM_018847.3
NM_020800.2	mRNA	IFT80	protein_coding	9	19	7	0	2	1	9.94026	0.932582	0.0938186	-3.41398	0.00150218	0.0139669	http://www.ncbi.nlm.nih.gov/nuccore/NM_020800.2
NM_017520.3	mRNA	MPHOSPH8	protein_coding	629	1645	502	116	296	216	772.722	213.114	0.275796	-1.85833	0.00152499	0.0141365	http://www.ncbi.nlm.nih.gov/nuccore/NM_017520.3
NM_001330537.1	mRNA	SDCBP	protein_coding	33	123	60	13	20	16	60.8293	17.1572	0.282055	-1.82595	0.0015292	0.0141639	http://www.ncbi.nlm.nih.gov/nuccore/NM_001330537.1
NM_001170631.1	mRNA	FCAMR	protein_coding	76	99	76	42	37	17	75.601	35.028	0.463327	-1.1099	0.00154842	0.0142894	http://www.ncbi.nlm.nih.gov/nuccore/NM_001170631.1
NM_032521.2	mRNA	PARD6B	protein_coding	511	1261	479	105	337	258	635.18	235.183	0.370261	-1.43339	0.00155149	0.0143106	http://www.ncbi.nlm.nih.gov/nuccore/NM_032521.2
NM_203330.2	mRNA	CD59	protein_coding	1	13	2	20	24	12	4.05724	19.9128	4.90797	2.29513	0.00155838	0.0143599	http://www.ncbi.nlm.nih.gov/nuccore/NM_203330.2
NM_016836.3	mRNA	RBMS1	protein_coding	111	229	117	30	104	59	132.091	64.0996	0.485269	-1.04314	0.00156853	0.0144318	http://www.ncbi.nlm.nih.gov/nuccore/NM_016836.3
NM_001282982.1	mRNA	TLE3	protein_coding	14	36	24	30	85	45	21.5449	53.6184	2.48868	1.31538	0.00159081	0.0146078	http://www.ncbi.nlm.nih.gov/nuccore/NM_001282982.1
NM_004329.2	mRNA	BMPR1A	protein_coding	1229	2373	987	315	933	647	1316.91	637.464	0.484062	-1.04674	0.00160455	0.0147093	http://www.ncbi.nlm.nih.gov/nuccore/NM_004329.2
NM_005570.3	mRNA	LMAN1	protein_coding	7640	16932	7164	1739	5852	4291	9051.94	3979	0.439574	-1.18582	0.00160752	0.0147176	http://www.ncbi.nlm.nih.gov/nuccore/NM_005570.3
NM_002890.2	mRNA	RASA1	protein_coding	660	1647	622	134	465	292	825.801	296.703	0.359291	-1.47677	0.00163699	0.0149285	http://www.ncbi.nlm.nih.gov/nuccore/NM_002890.2
NM_001281933.1	mRNA	NCAPG2	protein_coding	49	107	60	19	30	30	62.6031	27.68	0.442151	-1.17739	0.0016382	0.0149309	http://www.ncbi.nlm.nih.gov/nuccore/NM_001281933.1
NM_017759.4	mRNA	INO80D	protein_coding	439	1340	496	90	270	183	634.77	182.444	0.287418	-1.79878	0.00164383	0.0149578	http://www.ncbi.nlm.nih.gov/nuccore/NM_017759.4
NM_003850.2	mRNA	SUCLA2	protein_coding	522	1151	465	138	370	303	608.543	275.232	0.452279	-1.14471	0.00165694	0.0150365	http://www.ncbi.nlm.nih.gov/nuccore/NM_003850.2
NM_005261.3	mRNA	GEM	protein_coding	164	237	140	204	462	502	160.16	402.049	2.51029	1.32786	0.00165637	0.0150365	http://www.ncbi.nlm.nih.gov/nuccore/NM_005261.3
NM_005419.3	mRNA	STAT2	protein_coding	24	43	33	8	16	3	29.745	9.14754	0.307532	-1.70119	0.00166674	0.0150959	http://www.ncbi.nlm.nih.gov/nuccore/NM_005419.3
NM_020890.2	mRNA	KIAA1524	protein_coding	1366	4389	1616	212	842	520	2051.46	520.745	0.25384	-1.97801	0.00166936	0.0151123	http://www.ncbi.nlm.nih.gov/nuccore/NM_020890.2
NM_001289862.1	mRNA	PER3	protein_coding	14	50	26	4	8	9	25.4913	7.27653	0.285452	-1.80868	0.00167222	0.0151307	http://www.ncbi.nlm.nih.gov/nuccore/NM_001289862.1
NM_001253.3	mRNA	CDC5L	protein_coding	2337	5339	2053	398	1668	1074	2757.5	1037.83	0.376365	-1.4098	0.00167476	0.0151463	http://www.ncbi.nlm.nih.gov/nuccore/NM_001253.3
NM_001039753.2	mRNA	EML6	protein_coding	58	118	42	6	39	17	61.9402	19.901	0.321293	-1.63804	0.00169946	0.0153175	http://www.ncbi.nlm.nih.gov/nuccore/NM_001039753.2
NM_018351.3	mRNA	FGD6	protein_coding	305	936	286	48	164	51	421.672	86.2326	0.204502	-2.28982	0.00169866	0.0153175	http://www.ncbi.nlm.nih.gov/nuccore/NM_018351.3
NM_021734.4	mRNA	SLC25A19	protein_coding	69	97	63	107	121	157	68.189	137.858	2.02171	1.01558	0.00169832	0.0153175	http://www.ncbi.nlm.nih.gov/nuccore/NM_021734.4
NM_031886.2	mRNA	KCNA7	protein_coding	50	95	63	30	31	15	61.2128	27.3576	0.446925	-1.16189	0.00170529	0.015356	http://www.ncbi.nlm.nih.gov/nuccore/NM_031886.2
NM_033054.2	mRNA	MYO1G	protein_coding	18	32	42	7	3	3	28.2869	4.99206	0.17648	-2.50243	0.00170557	0.015356	http://www.ncbi.nlm.nih.gov/nuccore/NM_033054.2
NM_145793.4	mRNA	GFRA1	protein_coding	59	71	62	22	28	19	58.3822	24.452	0.418826	-1.25558	0.00171799	0.0154394	http://www.ncbi.nlm.nih.gov/nuccore/NM_145793.4
NM_001040199.1	mRNA	CLDND1	protein_coding	46	87	52	9	25	31	54.1375	22.2489	0.41097	-1.28289	0.00173006	0.0155404	http://www.ncbi.nlm.nih.gov/nuccore/NM_001040199.1
NM_001163.3	mRNA	APBA1	protein_coding	94	128	78	31	37	52	89.1955	42.8439	0.480337	-1.05788	0.00176156	0.0157928	http://www.ncbi.nlm.nih.gov/nuccore/NM_001163.3
NM_001330202.1	mRNA	EIF4E2	protein_coding	48	105	47	103	158	80	57.2476	118.952	2.07785	1.05509	0.00176902	0.0158443	http://www.ncbi.nlm.nih.gov/nuccore/NM_001330202.1
NM_004523.3	mRNA	KIF11	protein_coding	3200	9008	3383	489	2112	1443	4369.51	1337.52	0.306102	-1.70792	0.00177336	0.0158755	http://www.ncbi.nlm.nih.gov/nuccore/NM_004523.3
NM_176889.3	mRNA	TAS2R20	protein_coding	23	13	12	32	48	30	15.0971	38.4991	2.5501	1.35055	0.00177938	0.0158987	http://www.ncbi.nlm.nih.gov/nuccore/NM_176889.3
NM_181808.3	mRNA	POLN	protein_coding	25	46	40	8	19	5	33.2329	10.7266	0.32277	-1.63142	0.00178522	0.0159355	http://www.ncbi.nlm.nih.gov/nuccore/NM_181808.3
NM_001170414.2	mRNA	TJP2	protein_coding	34	38	20	6	11	7	27.4642	8.2863	0.301713	-1.72875	0.00180419	0.016074	http://www.ncbi.nlm.nih.gov/nuccore/NM_001170414.2
NM_001289152.1	mRNA	MICA	protein_coding	14	6	13	27	32	26	10.7389	30.2994	2.82146	1.49644	0.00180937	0.0161024	http://www.ncbi.nlm.nih.gov/nuccore/NM_001289152.1
NM_001347664.1	mRNA	ACVR1	protein_coding	8	4	7	0	0	0	6.11907	0	0	#NAME?	0.00182479	0.016203	http://www.ncbi.nlm.nih.gov/nuccore/NM_001347664.1
NM_018728.3	mRNA	MYO5C	protein_coding	79	184	68	13	58	27	93.5411	31.9933	0.342024	-1.54783	0.00184053	0.0163176	http://www.ncbi.nlm.nih.gov/nuccore/NM_018728.3
NM_145719.2	mRNA	TIGD3	protein_coding	36	45	40	14	12	11	36.7713	13.5026	0.367205	-1.44534	0.00184122	0.0163176	http://www.ncbi.nlm.nih.gov/nuccore/NM_145719.2
NM_015953.4	mRNA	NOSIP	protein_coding	25	39	14	55	53	49	22.5117	56.8067	2.52343	1.33539	0.00184612	0.0163533	http://www.ncbi.nlm.nih.gov/nuccore/NM_015953.4
NM_002703.4	mRNA	PPAT	protein_coding	2089	4660	2174	600	1834	1273	2557.38	1245.12	0.486875	-1.03838	0.00184883	0.0163616	http://www.ncbi.nlm.nih.gov/nuccore/NM_002703.4
NM_001143787.1	mRNA	PPHLN1	protein_coding	87	165	48	13	39	28	84.8787	26.9177	0.317131	-1.65685	0.00185453	0.0164001	http://www.ncbi.nlm.nih.gov/nuccore/NM_001143787.1
NM_001144822.1	mRNA	CD58	protein_coding	6	19	9	0	1	2	9.61183	1.00684	0.10475	-3.25497	0.00186289	0.0164468	http://www.ncbi.nlm.nih.gov/nuccore/NM_001144822.1
NM_001009555.3	mRNA	SH3D19	protein_coding	25	40	25	3	17	3	26.5927	7.25319	0.272751	-1.87434	0.00188923	0.0166476	http://www.ncbi.nlm.nih.gov/nuccore/NM_001009555.3
NM_007124.2	mRNA	UTRN	protein_coding	3707	10474	3244	559	1849	1287	4834.61	1236.58	0.255777	-1.96704	0.00189537	0.0166938	http://www.ncbi.nlm.nih.gov/nuccore/NM_007124.2
NM_002312.3	mRNA	LIG4	protein_coding	12	15	10	0	1	3	11.0907	1.36721	0.123275	-3.02004	0.00190445	0.0167659	http://www.ncbi.nlm.nih.gov/nuccore/NM_002312.3
NM_014753.3	mRNA	BMS1	protein_coding	5974	11821	4881	1583	4545	3270	6496.82	3169.09	0.487791	-1.03567	0.00190654	0.0167763	http://www.ncbi.nlm.nih.gov/nuccore/NM_014753.3
NM_006877.3	mRNA	GMPR	protein_coding	70	90	85	40	36	19	74.6067	34.5905	0.463638	-1.10893	0.00191241	0.01682	http://www.ncbi.nlm.nih.gov/nuccore/NM_006877.3
NM_001289132.1	mRNA	C15orf57	protein_coding	10	9	9	11	36	32	8.6639	26.6286	3.07351	1.61989	0.00191779	0.0168513	http://www.ncbi.nlm.nih.gov/nuccore/NM_001289132.1
NM_001003760.4	mRNA	KLHL31	protein_coding	16	24	21	39	49	42	18.3979	46.1622	2.5091	1.32717	0.00192459	0.016903	http://www.ncbi.nlm.nih.gov/nuccore/NM_001003760.4
NM_001184.3	mRNA	ATR	protein_coding	1162	3483	1186	216	611	498	1620.98	448.47	0.276666	-1.85378	0.00192632	0.0169103	http://www.ncbi.nlm.nih.gov/nuccore/NM_001184.3
NM_145287.3	mRNA	ZNF519	protein_coding	54	198	87	10	41	19	94.8672	22.9383	0.241794	-2.04815	0.0019384	0.0169922	http://www.ncbi.nlm.nih.gov/nuccore/NM_145287.3
NM_020384.3	mRNA	CLDN2	protein_coding	11	15	14	2	1	2	12.1476	1.87903	0.154682	-2.69262	0.00196568	0.0171799	http://www.ncbi.nlm.nih.gov/nuccore/NM_020384.3
NM_001348107.1	mRNA	LINC00961	protein_coding	73	95	81	22	24	51	75.3948	34.8394	0.462092	-1.11375	0.00198706	0.017309	http://www.ncbi.nlm.nih.gov/nuccore/NM_001348107.1
NM_001184975.1	mRNA	PACSIN3	protein_coding	11	15	11	0	4	0	11.0979	1.14443	0.103121	-3.27759	0.00199341	0.0173514	http://www.ncbi.nlm.nih.gov/nuccore/NM_001184975.1
NM_001812.2	mRNA	CENPC	protein_coding	171	497	167	25	107	51	232.3	59.8945	0.257832	-1.95549	0.00199559	0.0173555	http://www.ncbi.nlm.nih.gov/nuccore/NM_001812.2
NM_183323.2	mRNA	PAIP1	protein_coding	34	39	23	2	11	13	28.7458	8.70415	0.302797	-1.72358	0.00201035	0.0174742	http://www.ncbi.nlm.nih.gov/nuccore/NM_183323.2
NM_021800.2	mRNA	DNAJC12	protein_coding	14	16	10	2	1	2	12.0081	1.87903	0.15648	-2.67595	0.00201966	0.0175305	http://www.ncbi.nlm.nih.gov/nuccore/NM_021800.2
NM_138442.3	mRNA	CCDC124	protein_coding	18	51	24	42	62	75	26.3944	63.0821	2.38998	1.257	0.0020298	0.0176103	http://www.ncbi.nlm.nih.gov/nuccore/NM_138442.3
NM_001323409.1	mRNA	PSMF1	protein_coding	19	26	24	29	63	50	20.9397	48.6898	2.32523	1.21738	0.00204363	0.0177137	http://www.ncbi.nlm.nih.gov/nuccore/NM_001323409.1
NM_001168254.1	mRNA	OCIAD1	protein_coding	30	39	24	4	4	17	27.7247	9.01506	0.325163	-1.62076	0.00207038	0.0179037	http://www.ncbi.nlm.nih.gov/nuccore/NM_001168254.1
NM_001199198.2	mRNA	TBC1D23	protein_coding	72	165	57	3	46	25	82.8867	23.4784	0.283259	-1.81981	0.00207506	0.0179358	http://www.ncbi.nlm.nih.gov/nuccore/NM_001199198.2
NM_017686.3	mRNA	GDAP2	protein_coding	164	418	165	62	121	84	210.881	91.9275	0.435921	-1.19786	0.00210971	0.0182184	http://www.ncbi.nlm.nih.gov/nuccore/NM_017686.3
NM_002339.2	mRNA	LSP1	protein_coding	4	8	7	0	0	0	5.67563	0	0	#NAME?	0.00212477	0.0183228	http://www.ncbi.nlm.nih.gov/nuccore/NM_002339.2
NM_001166693.2	mRNA	AFF1	protein_coding	155	296	97	57	52	74	155.711	66.402	0.426445	-1.22957	0.00213149	0.0183296	http://www.ncbi.nlm.nih.gov/nuccore/NM_001166693.2
NM_003688.3	mRNA	CASK	protein_coding	153	235	149	41	130	67	159.075	79.2183	0.497993	-1.0058	0.00212951	0.0183296	http://www.ncbi.nlm.nih.gov/nuccore/NM_003688.3
NM_005445.3	mRNA	SMC3	protein_coding	2044	6474	2121	319	1096	708	2944.07	707.827	0.240425	-2.05634	0.00212904	0.0183296	http://www.ncbi.nlm.nih.gov/nuccore/NM_005445.3
NM_022828.4	mRNA	YTHDC2	protein_coding	59	113	49	7	49	15	63.5729	22.4774	0.353569	-1.49994	0.00213116	0.0183296	http://www.ncbi.nlm.nih.gov/nuccore/NM_022828.4
NM_052957.4	mRNA	GCNA	protein_coding	55	160	70	10	34	37	80.4493	27.4222	0.340863	-1.55274	0.00212746	0.0183296	http://www.ncbi.nlm.nih.gov/nuccore/NM_052957.4
NM_001206952.1	mRNA	SLC16A3	protein_coding	10	18	19	28	53	26	14.2502	36.7438	2.57848	1.36652	0.00213781	0.0183754	http://www.ncbi.nlm.nih.gov/nuccore/NM_001206952.1
NM_001627.3	mRNA	ALCAM	protein_coding	38	101	29	7	20	5	46.5939	10.5766	0.226996	-2.13926	0.00214321	0.0184048	http://www.ncbi.nlm.nih.gov/nuccore/NM_001627.3
NM_006391.2	mRNA	IPO7	protein_coding	8245	18064	7799	2122	6783	4693	9744.01	4557.26	0.467698	-1.09635	0.00215103	0.0184549	http://www.ncbi.nlm.nih.gov/nuccore/NM_006391.2
NM_001286554.1	mRNA	USP49	protein_coding	239	536	184	54	135	120	270.6	105.418	0.389569	-1.36005	0.00216423	0.0185509	http://www.ncbi.nlm.nih.gov/nuccore/NM_001286554.1
NM_003750.2	mRNA	EIF3A	protein_coding	27822	59784	24081	5743	21865	13138	31826.2	13494.7	0.424012	-1.23782	0.00218039	0.0186415	http://www.ncbi.nlm.nih.gov/nuccore/NM_003750.2
NM_001037144.5	mRNA	CNTROB	protein_coding	13	14	11	33	34	25	11.5515	33.1278	2.86784	1.51997	0.00218749	0.0186555	http://www.ncbi.nlm.nih.gov/nuccore/NM_001037144.5
NM_001199743.1	mRNA	DCTN5	protein_coding	3	0	3	11	16	6	2.07803	11.5369	5.55186	2.47297	0.00219969	0.018725	http://www.ncbi.nlm.nih.gov/nuccore/NM_001199743.1
NM_001265602.1	mRNA	SMC2	protein_coding	27	42	10	4	6	5	22.4932	5.26285	0.233975	-2.09558	0.00220068	0.018725	http://www.ncbi.nlm.nih.gov/nuccore/NM_001265602.1
NM_198709.2	mRNA	ARSB	protein_coding	6	12	4	22	27	16	6.23896	23.0848	3.7001	1.88756	0.0022039	0.0187437	http://www.ncbi.nlm.nih.gov/nuccore/NM_198709.2
NM_001320821.1	mRNA	RASA3	protein_coding	24	21	13	28	46	50	17.6449	43.3899	2.45906	1.29811	0.00221136	0.0187929	http://www.ncbi.nlm.nih.gov/nuccore/NM_001320821.1
NM_014805.3	mRNA	EPM2AIP1	protein_coding	424	1140	511	120	361	239	588.499	241.743	0.41078	-1.28356	0.00221272	0.0187929	http://www.ncbi.nlm.nih.gov/nuccore/NM_014805.3
NM_180991.4	mRNA	SLCO4C1	protein_coding	8	33	8	0	2	0	13.194	0.572213	0.0433693	-4.52718	0.00223302	0.018922	http://www.ncbi.nlm.nih.gov/nuccore/NM_180991.4
NM_152470.2	mRNA	RNF165	protein_coding	8	25	13	27	38	40	13.0884	37.0612	2.83161	1.50162	0.00223647	0.0189426	http://www.ncbi.nlm.nih.gov/nuccore/NM_152470.2
NM_001287426.1	mRNA	UPP1	protein_coding	44	19	37	45	79	91	32.4343	75.02	2.31298	1.20975	0.00224308	0.0189899	http://www.ncbi.nlm.nih.gov/nuccore/NM_001287426.1
NM_001256163.1	mRNA	BIRC2	protein_coding	13	30	13	0	9	1	15.9617	2.93533	0.183899	-2.44302	0.00224539	0.0190008	http://www.ncbi.nlm.nih.gov/nuccore/NM_001256163.1
NM_001286783.1	mRNA	PCMTD1	protein_coding	8	38	13	1	2	2	16.103	1.72904	0.107374	-3.21929	0.00226166	0.019121	http://www.ncbi.nlm.nih.gov/nuccore/NM_001286783.1
NM_020817.1	mRNA	CCDC191	protein_coding	108	241	80	22	70	36	120.898	42.5947	0.352319	-1.50504	0.00226728	0.0191598	http://www.ncbi.nlm.nih.gov/nuccore/NM_020817.1
NM_002858.3	mRNA	ABCD3	protein_coding	1222	2924	1131	212	887	606	1492.67	564.611	0.378256	-1.40257	0.0022733	0.0192019	http://www.ncbi.nlm.nih.gov/nuccore/NM_002858.3
NM_001320808.1	mRNA	LPGAT1	protein_coding	54	121	76	6	47	36	73.1621	29.0368	0.396883	-1.33321	0.0022853	0.0192857	http://www.ncbi.nlm.nih.gov/nuccore/NM_001320808.1
NM_015534.5	mRNA	ZZZ3	protein_coding	452	1183	405	47	260	209	570.976	170.201	0.298088	-1.74619	0.00229173	0.0193149	http://www.ncbi.nlm.nih.gov/nuccore/NM_015534.5
NM_144606.5	mRNA	FLCN	protein_coding	42	54	40	71	107	64	40.9149	84.6394	2.06867	1.0487	0.00229188	0.0193149	http://www.ncbi.nlm.nih.gov/nuccore/NM_144606.5
NM_030763.2	mRNA	HMGN5	protein_coding	47	195	94	16	37	11	94.2216	21.5274	0.228477	-2.12988	0.00232796	0.0195303	http://www.ncbi.nlm.nih.gov/nuccore/NM_030763.2
NM_001080412.2	mRNA	ZBTB38	protein_coding	5086	13331	4778	943	3354	2318	6506.57	2206.17	0.339068	-1.56035	0.00233438	0.0195663	http://www.ncbi.nlm.nih.gov/nuccore/NM_001080412.2
NM_020242.2	mRNA	KIF15	protein_coding	826	2497	865	94	502	332	1164.84	304.26	0.261203	-1.93675	0.00234319	0.0196225	http://www.ncbi.nlm.nih.gov/nuccore/NM_020242.2
NM_001001438.2	mRNA	LSS	protein_coding	7	8	12	28	26	19	8.45349	26.4963	3.13436	1.64817	0.00235115	0.0196714	http://www.ncbi.nlm.nih.gov/nuccore/NM_001001438.2
NM_001113361.1	mRNA	TBC1D14	protein_coding	9	23	8	2	1	2	11.2178	1.87903	0.167504	-2.57773	0.00236442	0.0197557	http://www.ncbi.nlm.nih.gov/nuccore/NM_001113361.1
NM_001320408.1	mRNA	ATP23	protein_coding	2	1	0	8	12	5	0.917409	8.72385	9.50922	3.24933	0.00236765	0.019756	http://www.ncbi.nlm.nih.gov/nuccore/NM_001320408.1
NM_003265.2	mRNA	TLR3	protein_coding	24	80	41	5	22	10	41.1245	12.0785	0.293705	-1.76756	0.00237188	0.0197742	http://www.ncbi.nlm.nih.gov/nuccore/NM_003265.2
NM_001321032.1	mRNA	2021-09-02	protein_coding	41	115	49	10	33	21	57.8671	21.3702	0.369298	-1.43714	0.00237375	0.0197802	http://www.ncbi.nlm.nih.gov/nuccore/NM_001321032.1
NM_001319085.1	mRNA	ARID5A	protein_coding	0	11	2	14	20	14	3.25069	16.8726	5.19046	2.37586	0.00238991	0.0198992	http://www.ncbi.nlm.nih.gov/nuccore/NM_001319085.1
NM_018086.3	mRNA	FIGN	protein_coding	74	152	67	19	62	37	84.0567	39.358	0.468231	-1.09471	0.00239018	0.0198992	http://www.ncbi.nlm.nih.gov/nuccore/NM_018086.3
NM_006933.6	mRNA	SLC5A3	protein_coding	393	1094	437	98	301	190	541.312	197.325	0.364531	-1.45589	0.00239731	0.0199318	http://www.ncbi.nlm.nih.gov/nuccore/NM_006933.6
NM_001322383.1	mRNA	ENTPD6	protein_coding	4	37	11	30	40	44	13.8003	40.3832	2.92626	1.54906	0.00239926	0.019939	http://www.ncbi.nlm.nih.gov/nuccore/NM_001322383.1
NM_182641.3	mRNA	BPTF	protein_coding	32	118	52	11	24	10	56.5277	15.2672	0.270084	-1.88852	0.00240244	0.0199476	http://www.ncbi.nlm.nih.gov/nuccore/NM_182641.3
NM_198951.2	mRNA	TGM2	protein_coding	35	52	28	56	74	80	33.8528	74.4225	2.19841	1.13646	0.00240239	0.0199476	http://www.ncbi.nlm.nih.gov/nuccore/NM_198951.2
NM_001308248.1	mRNA	EVI5	protein_coding	11	31	16	1	6	4	16.5578	3.5942	0.21707	-2.20377	0.0024195	0.0200623	http://www.ncbi.nlm.nih.gov/nuccore/NM_001308248.1
NM_001145358.1	mRNA	SIN3A	protein_coding	60	73	57	14	31	25	57.4392	23.9838	0.417551	-1.25998	0.00243249	0.020143	http://www.ncbi.nlm.nih.gov/nuccore/NM_001145358.1
NM_006965.3	mRNA	ZNF24	protein_coding	737	1896	774	133	591	353	963.123	354.299	0.367865	-1.44275	0.00245431	0.0203055	http://www.ncbi.nlm.nih.gov/nuccore/NM_006965.3
NM_001040661.1	mRNA	SLC29A4	protein_coding	82	74	95	12	35	36	78.5087	28.2201	0.359452	-1.47613	0.00245844	0.0203158	http://www.ncbi.nlm.nih.gov/nuccore/NM_001040661.1
NM_003292.2	mRNA	TPR	protein_coding	3654	12450	3822	585	1759	1032	5476.92	1130.27	0.20637	-2.27669	0.00246356	0.0203367	http://www.ncbi.nlm.nih.gov/nuccore/NM_003292.2
NM_006269.1	mRNA	RP1	protein_coding	20	20	11	5	2	2	15.3422	3.4734	0.226396	-2.14308	0.00246817	0.0203657	http://www.ncbi.nlm.nih.gov/nuccore/NM_006269.1
NM_201381.2	mRNA	PLEC	protein_coding	1	3	1	12	9	9	1.38836	11.0514	7.96	2.99277	0.00247599	0.0204174	http://www.ncbi.nlm.nih.gov/nuccore/NM_201381.2
NM_000787.3	mRNA	DBH	protein_coding	91	132	95	36	62	34	95.0434	45.6904	0.480732	-1.0567	0.00250856	0.0206347	http://www.ncbi.nlm.nih.gov/nuccore/NM_000787.3
NM_016290.4	mRNA	UIMC1	protein_coding	9	13	10	1	1	1	9.59865	1.08257	0.112783	-3.14838	0.00251821	0.0206957	http://www.ncbi.nlm.nih.gov/nuccore/NM_016290.4
NM_001031723.3	mRNA	DNAJB14	protein_coding	14	49	23	8	7	7	24.2096	8.01405	0.331028	-1.59498	0.00253571	0.0208211	http://www.ncbi.nlm.nih.gov/nuccore/NM_001031723.3
NM_004719.2	mRNA	SCAF11	protein_coding	1931	6284	2068	293	1055	702	2842.73	682.596	0.24012	-2.05817	0.00254812	0.0208981	http://www.ncbi.nlm.nih.gov/nuccore/NM_004719.2
NM_001267818.1	mRNA	OSTC	protein_coding	6	10	12	0	2	0	8.57453	0.572213	0.0667341	-3.90543	0.00255663	0.0209373	http://www.ncbi.nlm.nih.gov/nuccore/NM_001267818.1
NM_022840.4	mRNA	METTL4	protein_coding	44	99	25	12	14	10	46.7869	12.8423	0.274484	-1.86521	0.00255658	0.0209373	http://www.ncbi.nlm.nih.gov/nuccore/NM_022840.4
NM_022843.3	mRNA	PCDH20	protein_coding	46	111	53	9	39	29	60.0529	25.5337	0.425186	-1.23383	0.00256061	0.020947	http://www.ncbi.nlm.nih.gov/nuccore/NM_022843.3
NM_001318521.1	mRNA	CENPI	protein_coding	155	247	116	26	91	97	150.996	72.3298	0.479018	-1.06185	0.00257629	0.0210611	http://www.ncbi.nlm.nih.gov/nuccore/NM_001318521.1
NM_181783.3	mRNA	TMTC3	protein_coding	433	1556	501	25	252	106	684.553	121.2	0.17705	-2.49777	0.00260143	0.0212385	http://www.ncbi.nlm.nih.gov/nuccore/NM_181783.3
NM_001029864.1	mRNA	KIAA1755	protein_coding	10	13	12	21	42	23	10.6412	29.4629	2.76874	1.46923	0.00262441	0.0214167	http://www.ncbi.nlm.nih.gov/nuccore/NM_001029864.1
NM_178566.4	mRNA	ZDHHC21	protein_coding	172	585	234	46	118	79	276.494	82.2899	0.297619	-1.74846	0.00267559	0.021796	http://www.ncbi.nlm.nih.gov/nuccore/NM_178566.4
NM_198076.5	mRNA	COX20	protein_coding	40	62	31	63	94	78	38.9353	82.4765	2.1183	1.0829	0.00268234	0.0218414	http://www.ncbi.nlm.nih.gov/nuccore/NM_198076.5
NM_002687.3	mRNA	PNN	protein_coding	6199	16896	5832	1232	4050	2548	8083.59	2614.21	0.323398	-1.62862	0.00268992	0.0218806	http://www.ncbi.nlm.nih.gov/nuccore/NM_002687.3
NM_032116.4	mRNA	KATNAL1	protein_coding	57	111	52	14	46	24	63.4733	27.915	0.439791	-1.18511	0.00269069	0.0218806	http://www.ncbi.nlm.nih.gov/nuccore/NM_032116.4
NM_000927.4	mRNA	ABCB1	protein_coding	91	256	117	13	81	43	131.497	44.3397	0.337192	-1.56836	0.00269614	0.0219022	http://www.ncbi.nlm.nih.gov/nuccore/NM_000927.4
NM_001018038.2	mRNA	VPS13A	protein_coding	15	51	19	6	9	2	23.6165	5.91224	0.250344	-1.99802	0.00271926	0.0220645	http://www.ncbi.nlm.nih.gov/nuccore/NM_001018038.2
NM_025132.3	mRNA	WDR19	protein_coding	15	20	21	2	4	5	17.1276	3.81845	0.222942	-2.16526	0.00273843	0.0221716	http://www.ncbi.nlm.nih.gov/nuccore/NM_025132.3
NM_145307.3	mRNA	RTKN2	protein_coding	120	465	116	7	35	25	189.553	22.0756	0.116461	-3.10208	0.00277422	0.0223929	http://www.ncbi.nlm.nih.gov/nuccore/NM_145307.3
NM_001318798.1	mRNA	SEMA3F	protein_coding	215	267	300	76	116	132	240.585	113.9	0.47343	-1.07878	0.00278949	0.0224673	http://www.ncbi.nlm.nih.gov/nuccore/NM_001318798.1
NM_005086.4	mRNA	SSPN	protein_coding	3	10	11	0	0	1	7.19634	0.360369	0.0500767	-4.31972	0.00279385	0.0224904	http://www.ncbi.nlm.nih.gov/nuccore/NM_005086.4
NM_003213.3	mRNA	TEAD4	protein_coding	24	21	23	42	49	46	21.1441	48.912	2.31327	1.20993	0.00281153	0.0226056	http://www.ncbi.nlm.nih.gov/nuccore/NM_003213.3
NM_001031743.2	mRNA	CFAP206	protein_coding	76	70	35	7	18	22	54.5294	16.1307	0.295816	-1.75723	0.00282859	0.0226837	http://www.ncbi.nlm.nih.gov/nuccore/NM_001031743.2
NM_006729.4	mRNA	DIAPH2	protein_coding	30	61	25	15	13	8	33.1763	13.1437	0.396177	-1.33578	0.00283619	0.0227107	http://www.ncbi.nlm.nih.gov/nuccore/NM_006729.4
NM_015092.4	mRNA	SMG1	protein_coding	7081	17836	6518	1858	4609	3850	8843.92	3516.34	0.3976	-1.33061	0.00283807	0.0227107	http://www.ncbi.nlm.nih.gov/nuccore/NM_015092.4
NM_001319959.1	mRNA	DHDDS	protein_coding	10	10	4	19	33	15	7.1462	23.1328	3.23707	1.69469	0.00285308	0.0228013	http://www.ncbi.nlm.nih.gov/nuccore/NM_001319959.1
NM_016430.3	mRNA	PIGP	protein_coding	34	27	21	57	51	50	25.2632	57.467	2.27473	1.1857	0.00288728	0.0230349	http://www.ncbi.nlm.nih.gov/nuccore/NM_016430.3
NM_002718.4	mRNA	PPP2R3A	protein_coding	274	756	251	39	167	112	357.058	105.149	0.294486	-1.76373	0.00289459	0.0230833	http://www.ncbi.nlm.nih.gov/nuccore/NM_002718.4
NM_174907.3	mRNA	PPP4R2	protein_coding	115	287	126	29	99	66	150.061	64.7555	0.431528	-1.21247	0.00295052	0.0234614	http://www.ncbi.nlm.nih.gov/nuccore/NM_174907.3
NM_001278712.1	mRNA	ATG3	protein_coding	24	69	26	12	14	9	33.3249	12.4819	0.374552	-1.41676	0.00296734	0.023552	http://www.ncbi.nlm.nih.gov/nuccore/NM_001278712.1
NM_198315.2	mRNA	VWA5A	protein_coding	20	21	17	6	5	1	17.6736	4.40745	0.249381	-2.00358	0.00297849	0.0236103	http://www.ncbi.nlm.nih.gov/nuccore/NM_198315.2
NM_207325.2	mRNA	DPY19L3	protein_coding	28	56	23	9	14	9	30.6315	11.1736	0.364776	-1.45492	0.00297695	0.0236103	http://www.ncbi.nlm.nih.gov/nuccore/NM_207325.2
NM_025004.2	mRNA	CCDC15	protein_coding	34	79	25	6	21	11	38.7215	12.5888	0.325113	-1.62099	0.00298166	0.0236253	http://www.ncbi.nlm.nih.gov/nuccore/NM_025004.2
NM_001320484.1	mRNA	TRABD	protein_coding	16	29	10	39	32	52	15.7083	44.9021	2.8585	1.51526	0.00298513	0.0236312	http://www.ncbi.nlm.nih.gov/nuccore/NM_001320484.1
NM_006939.3	mRNA	SOS2	protein_coding	371	1019	315	58	190	155	473.689	135.511	0.286075	-1.80553	0.00298583	0.0236312	http://www.ncbi.nlm.nih.gov/nuccore/NM_006939.3
NM_012097.3	mRNA	ARL5A	protein_coding	646	1228	688	122	577	421	746.933	370.002	0.495361	-1.01345	0.00298623	0.0236312	http://www.ncbi.nlm.nih.gov/nuccore/NM_012097.3
NM_001294335.1	mRNA	ADGRB2	protein_coding	11	27	10	3	2	3	13.5307	2.96159	0.218879	-2.19179	0.00300721	0.0237579	http://www.ncbi.nlm.nih.gov/nuccore/NM_001294335.1
NM_003162.3	mRNA	STRN	protein_coding	1244	3237	1167	370	855	594	1585.39	620.034	0.391092	-1.35442	0.00300736	0.0237579	http://www.ncbi.nlm.nih.gov/nuccore/NM_003162.3
NM_014639.3	mRNA	TTC37	protein_coding	991	2709	923	153	562	499	1290.85	407.338	0.315557	-1.66403	0.00302086	0.0238544	http://www.ncbi.nlm.nih.gov/nuccore/NM_014639.3
NM_006380.3	mRNA	APPBP2	protein_coding	232	366	138	37	141	94	212.682	90.351	0.424817	-1.23509	0.00304955	0.0240502	http://www.ncbi.nlm.nih.gov/nuccore/NM_006380.3
NM_007086.3	mRNA	WDHD1	protein_coding	133	363	98	19	50	49	164.057	40.2491	0.245336	-2.02717	0.00306883	0.0241509	http://www.ncbi.nlm.nih.gov/nuccore/NM_007086.3
NM_001163280.1	mRNA	HTATSF1	protein_coding	247	412	195	19	178	123	248.436	103.538	0.416759	-1.26271	0.00307137	0.0241607	http://www.ncbi.nlm.nih.gov/nuccore/NM_001163280.1
NM_001034850.2	mRNA	FAM134B	protein_coding	5	9	4	0	0	0	5.20052	0	0	#NAME?	0.00309014	0.0242569	http://www.ncbi.nlm.nih.gov/nuccore/NM_001034850.2
NM_004058.4	mRNA	CAPS	protein_coding	18	29	24	4	9	4	21.2927	5.7608	0.270553	-1.88602	0.00308858	0.0242569	http://www.ncbi.nlm.nih.gov/nuccore/NM_004058.4
NM_005065.5	mRNA	SEL1L	protein_coding	2072	4501	1844	504	1696	1090	2399.21	1097.83	0.45758	-1.1279	0.00308643	0.0242569	http://www.ncbi.nlm.nih.gov/nuccore/NM_005065.5
NM_001258374.1	mRNA	EPS15L1	protein_coding	11	6	8	15	25	28	7.96105	23.7843	2.98759	1.57898	0.00309261	0.024266	http://www.ncbi.nlm.nih.gov/nuccore/NM_001258374.1
NM_017892.3	mRNA	PRPF40A	protein_coding	3216	9821	3823	650	2367	1547	4717.49	1518.16	0.321816	-1.63569	0.00309438	0.0242696	http://www.ncbi.nlm.nih.gov/nuccore/NM_017892.3
NM_003503.3	mRNA	CDC7	protein_coding	60	113	51	12	45	30	64.6155	28.9189	0.447554	-1.15987	0.0030973	0.0242823	http://www.ncbi.nlm.nih.gov/nuccore/NM_003503.3
NM_001039888.3	mRNA	ANKRD34A	protein_coding	45	94	50	26	21	24	54.7182	25.9954	0.475079	-1.07376	0.00312653	0.0244804	http://www.ncbi.nlm.nih.gov/nuccore/NM_001039888.3
NM_000722.3	mRNA	CACNA2D1	protein_coding	244	691	297	61	216	113	347.798	129.122	0.371256	-1.42951	0.00313514	0.0245265	http://www.ncbi.nlm.nih.gov/nuccore/NM_000722.3
NM_001322464.1	mRNA	SH3BP5L	protein_coding	26	45	44	45	99	62	34.7434	70.2915	2.02316	1.01661	0.00315122	0.0246113	http://www.ncbi.nlm.nih.gov/nuccore/NM_001322464.1
NM_144778.3	mRNA	MBNL2	protein_coding	24	87	29	2	15	5	38.5487	6.96562	0.180697	-2.46836	0.00315667	0.0246436	http://www.ncbi.nlm.nih.gov/nuccore/NM_144778.3
NM_015571.3	mRNA	SENP6	protein_coding	18	68	17	3	3	4	27.8871	3.60807	0.129381	-2.9503	0.00317093	0.0247341	http://www.ncbi.nlm.nih.gov/nuccore/NM_015571.3
NM_015295.2	mRNA	SMCHD1	protein_coding	1506	5093	1840	250	936	675	2341.09	620.067	0.264863	-1.91668	0.00318924	0.0248455	http://www.ncbi.nlm.nih.gov/nuccore/NM_015295.2
NM_001319243.1	mRNA	RILPL1	protein_coding	25	22	14	40	40	45	18.5695	45.1045	2.42896	1.28034	0.00319098	0.0248487	http://www.ncbi.nlm.nih.gov/nuccore/NM_001319243.1
NM_016343.3	mRNA	CENPF	protein_coding	5497	21460	6350	719	2402	1431	9082.6	1516.46	0.166964	-2.58239	0.00319628	0.0248785	http://www.ncbi.nlm.nih.gov/nuccore/NM_016343.3
NM_001144769.2	mRNA	DST	protein_coding	175	558	197	45	113	67	258.314	76.0988	0.294598	-1.76318	0.00320434	0.0249109	http://www.ncbi.nlm.nih.gov/nuccore/NM_001144769.2
NM_003884.4	mRNA	KAT2B	protein_coding	200	456	201	35	158	124	244.63	105.154	0.429849	-1.2181	0.00320771	0.0249266	http://www.ncbi.nlm.nih.gov/nuccore/NM_003884.4
NM_021629.3	mRNA	GNB4	protein_coding	988	2277	985	294	834	613	1211.34	587.729	0.485189	-1.04338	0.00321246	0.0249531	http://www.ncbi.nlm.nih.gov/nuccore/NM_021629.3
NM_031304.4	mRNA	DOHH	protein_coding	24	19	22	46	56	29	20.3304	46.5328	2.28883	1.19461	0.00322901	0.0250563	http://www.ncbi.nlm.nih.gov/nuccore/NM_031304.4
NM_052945.3	mRNA	TNFRSF13C	protein_coding	24	62	40	8	21	12	36.6005	13.8214	0.377629	-1.40496	0.00322981	0.0250563	http://www.ncbi.nlm.nih.gov/nuccore/NM_052945.3
NM_001042749.2	mRNA	STAG2	protein_coding	84	264	81	22	39	29	118.355	31.2028	0.263637	-1.92338	0.00324573	0.0251693	http://www.ncbi.nlm.nih.gov/nuccore/NM_001042749.2
NM_005322.2	mRNA	HIST1H1B	protein_coding	3	2	2	14	10	29	2.1919	19.417	8.85854	3.14707	0.0032606	0.025274	http://www.ncbi.nlm.nih.gov/nuccore/NM_005322.2
NM_001271848.1	mRNA	ZNF700	protein_coding	6	21	3	0	0	0	7.9761	0	0	#NAME?	0.00327823	0.0253895	http://www.ncbi.nlm.nih.gov/nuccore/NM_001271848.1
NM_015325.2	mRNA	ICE1	protein_coding	3648	9305	3438	634	2582	1830	4611.19	1674.68	0.363178	-1.46125	0.0032903	0.0254507	http://www.ncbi.nlm.nih.gov/nuccore/NM_015325.2
NM_001172774.1	mRNA	DPY19L3	protein_coding	30	81	45	8	24	23	44.8126	18.6438	0.416038	-1.26521	0.00329605	0.0254638	http://www.ncbi.nlm.nih.gov/nuccore/NM_001172774.1
NM_014819.4	mRNA	PJA2	protein_coding	1960	5171	2077	448	1516	1095	2597.72	1023.71	0.394081	-1.34344	0.00330549	0.0254995	http://www.ncbi.nlm.nih.gov/nuccore/NM_014819.4
NM_021145.3	mRNA	DMTF1	protein_coding	23	65	22	5	15	8	30.6548	9.355	0.305172	-1.71231	0.00331435	0.0255307	http://www.ncbi.nlm.nih.gov/nuccore/NM_021145.3
NM_001289009.1	mRNA	SLFN12	protein_coding	48	155	75	17	37	33	78.6401	29.8916	0.380107	-1.39552	0.0033226	0.0255836	http://www.ncbi.nlm.nih.gov/nuccore/NM_001289009.1
NM_001304947.1	mRNA	KRBA2	protein_coding	25	36	17	3	7	10	22.8658	6.9147	0.302404	-1.72545	0.00333269	0.0256294	http://www.ncbi.nlm.nih.gov/nuccore/NM_001304947.1
NM_003262.3	mRNA	SEC62	protein_coding	1929	5133	1952	449	1502	886	2534.54	944.823	0.372779	-1.42361	0.00334449	0.0256882	http://www.ncbi.nlm.nih.gov/nuccore/NM_003262.3
NM_001002880.1	mRNA	CBY1	protein_coding	48	64	42	82	96	84	45.9903	93.4966	2.03297	1.02359	0.00336514	0.0257933	http://www.ncbi.nlm.nih.gov/nuccore/NM_001002880.1
NM_001127393.1	mRNA	C14orf2	protein_coding	67	42	20	63	92	77	39.7027	81.5439	2.05386	1.03834	0.00336381	0.0257933	http://www.ncbi.nlm.nih.gov/nuccore/NM_001127393.1
NM_198892.1	mRNA	BMP2K	protein_coding	396	1042	434	91	348	180	529.232	204.116	0.385683	-1.37451	0.0033639	0.0257933	http://www.ncbi.nlm.nih.gov/nuccore/NM_198892.1
NM_019087.2	mRNA	ARL15	protein_coding	75	144	83	21	76	29	88.143	41.3527	0.469154	-1.09187	0.00336827	0.0258067	http://www.ncbi.nlm.nih.gov/nuccore/NM_019087.2
NM_001112736.1	mRNA	FAM208A	protein_coding	1089	2498	1033	345	912	626	1314	636.971	0.484756	-1.04467	0.00337611	0.0258454	http://www.ncbi.nlm.nih.gov/nuccore/NM_001112736.1
NM_001256686.1	mRNA	CSNK2A3	protein_coding	51	102	40	22	30	21	55.1307	25.7449	0.46698	-1.09857	0.00338252	0.0258731	http://www.ncbi.nlm.nih.gov/nuccore/NM_001256686.1
NM_021903.2	mRNA	GABBR1	protein_coding	46	97	66	22	40	19	61.3554	27.8853	0.454488	-1.13769	0.00338719	0.0258982	http://www.ncbi.nlm.nih.gov/nuccore/NM_021903.2
NM_003712.3	mRNA	PLPP2	protein_coding	24	25	49	53	72	55	31.1696	63.5328	2.03829	1.02736	0.00338999	0.0259089	http://www.ncbi.nlm.nih.gov/nuccore/NM_003712.3
NM_001007072.1	mRNA	ZSCAN2	protein_coding	33	33	26	54	79	38	28.0614	59.8453	2.13265	1.09265	0.00340641	0.0259711	http://www.ncbi.nlm.nih.gov/nuccore/NM_001007072.1
NM_001313941.1	mRNA	RHOA	protein_coding	0	1	1	11	5	7	0.581815	8.75011	15.0393	3.91067	0.00340405	0.0259711	http://www.ncbi.nlm.nih.gov/nuccore/NM_001313941.1
NM_020648.5	mRNA	TWSG1	protein_coding	2959	6510	2791	693	2588	1532	3500.48	1594.74	0.455577	-1.13423	0.00340326	0.0259711	http://www.ncbi.nlm.nih.gov/nuccore/NM_020648.5
NM_032335.3	mRNA	PHF6	protein_coding	5	23	15	1	4	1	12.2962	1.94089	0.157845	-2.66342	0.00340341	0.0259711	http://www.ncbi.nlm.nih.gov/nuccore/NM_032335.3
NM_133484.1	mRNA	TANK	protein_coding	12	20	25	5	3	4	17.499	4.48025	0.256029	-1.96562	0.00340606	0.0259711	http://www.ncbi.nlm.nih.gov/nuccore/NM_133484.1
NM_001256526.1	mRNA	C9orf69	protein_coding	24	51	36	63	62	74	32.6499	71.8796	2.20152	1.1385	0.00343612	0.026143	http://www.ncbi.nlm.nih.gov/nuccore/NM_001256526.1
NM_000916.3	mRNA	OXTR	protein_coding	55	204	72	29	22	10	91.3525	22.5447	0.246788	-2.01866	0.00343998	0.0261579	http://www.ncbi.nlm.nih.gov/nuccore/NM_000916.3
NM_002372.3	mRNA	MAN2A1	protein_coding	2721	6468	2858	723	2436	1558	3432.61	1573.7	0.458457	-1.12514	0.00345819	0.0262445	http://www.ncbi.nlm.nih.gov/nuccore/NM_002372.3
NM_005114.2	mRNA	HS3ST1	protein_coding	56	34	29	13	2	4	37.2265	7.68287	0.206382	-2.27661	0.00345937	0.0262445	http://www.ncbi.nlm.nih.gov/nuccore/NM_005114.2
NM_018365.2	mRNA	MNS1	protein_coding	70	280	83	9	37	8	117.967	17.3937	0.147446	-2.76175	0.0034755	0.0263561	http://www.ncbi.nlm.nih.gov/nuccore/NM_018365.2
NM_016338.4	mRNA	IPO11	protein_coding	86	151	66	22	58	47	87.588	43.1255	0.492368	-1.02219	0.0034851	0.0264136	http://www.ncbi.nlm.nih.gov/nuccore/NM_016338.4
NM_016580.3	mRNA	PCDH12	protein_coding	14	20	7	2	3	1	11.8859	2.09087	0.175911	-2.50708	0.00348593	0.0264136	http://www.ncbi.nlm.nih.gov/nuccore/NM_016580.3
NM_016424.4	mRNA	LUC7L3	protein_coding	32	108	30	7	10	10	46.5105	9.51739	0.204629	-2.28892	0.00349836	0.0264862	http://www.ncbi.nlm.nih.gov/nuccore/NM_016424.4
NM_015132.4	mRNA	SNX13	protein_coding	683	2004	732	171	469	331	954.962	328.037	0.343508	-1.54158	0.00355512	0.026872	http://www.ncbi.nlm.nih.gov/nuccore/NM_015132.4
NM_001286572.2	mRNA	RNF40	protein_coding	41	55	57	96	86	83	46.7527	96.3805	2.0615	1.04369	0.00356383	0.0269269	http://www.ncbi.nlm.nih.gov/nuccore/NM_001286572.2
NM_001198803.2	mRNA	EIF4G3	protein_coding	20	29	19	2	13	1	20.2286	4.95193	0.244799	-2.03033	0.00359213	0.0271186	http://www.ncbi.nlm.nih.gov/nuccore/NM_001198803.2
NM_015454.2	mRNA	LARP7	protein_coding	44	60	19	7	20	5	35.6435	10.5766	0.296733	-1.75276	0.00361125	0.0272408	http://www.ncbi.nlm.nih.gov/nuccore/NM_015454.2
NM_017619.3	mRNA	RNPC3	protein_coding	155	278	109	41	116	74	155.735	77.7354	0.49915	-1.00245	0.00362469	0.0273199	http://www.ncbi.nlm.nih.gov/nuccore/NM_017619.3
NM_016217.2	mRNA	HECA	protein_coding	461	1026	386	76	354	204	531.005	207.94	0.391597	-1.35256	0.00363053	0.0273529	http://www.ncbi.nlm.nih.gov/nuccore/NM_016217.2
NM_001135146.1	mRNA	SLC39A8	protein_coding	279	458	167	38	170	113	260.274	105.931	0.406999	-1.2969	0.00364798	0.027462	http://www.ncbi.nlm.nih.gov/nuccore/NM_001135146.1
NM_001066.2	mRNA	TNFRSF1B	protein_coding	6	5	6	0	0	0	5.31553	0	0	#NAME?	0.00365288	0.0274766	http://www.ncbi.nlm.nih.gov/nuccore/NM_001066.2
NM_018326.2	mRNA	GIMAP4	protein_coding	10	3	6	0	0	0	6.22277	0	0	#NAME?	0.00366028	0.0275211	http://www.ncbi.nlm.nih.gov/nuccore/NM_018326.2
NM_018227.5	mRNA	UBA6	protein_coding	1831	5386	2128	354	1443	897	2621.21	890.478	0.339721	-1.55758	0.00369384	0.0277172	http://www.ncbi.nlm.nih.gov/nuccore/NM_018227.5
NM_001143760.1	mRNA	EIF5A	protein_coding	39	50	44	63	78	89	40.3587	81.8628	2.02838	1.02033	0.00370421	0.0277501	http://www.ncbi.nlm.nih.gov/nuccore/NM_001143760.1
NM_001981.2	mRNA	EPS15	protein_coding	442	1051	437	158	377	259	548.135	270.1	0.492761	-1.02104	0.00370161	0.0277501	http://www.ncbi.nlm.nih.gov/nuccore/NM_001981.2
NM_004446.2	mRNA	EPRS	protein_coding	6778	16624	6274	1454	4917	3703	8373.63	3375.31	0.403088	-1.31083	0.00370355	0.0277501	http://www.ncbi.nlm.nih.gov/nuccore/NM_004446.2
NM_014834.4	mRNA	LRRC37A	protein_coding	61	78	37	19	22	25	51.943	23.5893	0.454138	-1.1388	0.00371146	0.0277596	http://www.ncbi.nlm.nih.gov/nuccore/NM_014834.4
NM_021058.3	mRNA	HIST1H2BJ	protein_coding	14	26	20	26	43	53	17.8263	42.7405	2.39761	1.2616	0.00375572	0.0280454	http://www.ncbi.nlm.nih.gov/nuccore/NM_021058.3
NM_015237.3	mRNA	KIAA1107	protein_coding	3	33	18	0	1	1	14.9794	0.646475	0.0431577	-4.53424	0.00378067	0.0281977	http://www.ncbi.nlm.nih.gov/nuccore/NM_015237.3
NM_001330663.1	mRNA	HMGCS1	protein_coding	15	34	30	6	9	6	23.5234	7.35372	0.312613	-1.67755	0.00379772	0.0283021	http://www.ncbi.nlm.nih.gov/nuccore/NM_001330663.1
NM_018356.2	mRNA	C5orf22	protein_coding	159	340	131	45	126	80	179.182	84.503	0.471604	-1.08435	0.00382597	0.0284669	http://www.ncbi.nlm.nih.gov/nuccore/NM_018356.2
NM_001330450.1	mRNA	MAP2K6	protein_coding	34	161	62	9	22	6	70.6839	12.3814	0.175165	-2.51321	0.00384662	0.0285976	http://www.ncbi.nlm.nih.gov/nuccore/NM_001330450.1
NM_001316969.1	mRNA	C5orf30	protein_coding	8	19	21	1	3	4	14.4964	2.73588	0.188729	-2.40561	0.00385709	0.0286528	http://www.ncbi.nlm.nih.gov/nuccore/NM_001316969.1
NM_001821.3	mRNA	CHML	protein_coding	352	1412	487	45	181	154	618.498	126.906	0.205185	-2.28501	0.00387128	0.0287348	http://www.ncbi.nlm.nih.gov/nuccore/NM_001821.3
NM_015621.2	mRNA	CCDC69	protein_coding	87	93	70	27	41	35	75.8805	36.1177	0.475982	-1.07102	0.00387793	0.0287526	http://www.ncbi.nlm.nih.gov/nuccore/NM_015621.2
NM_001134832.1	mRNA	AHI1	protein_coding	6	16	5	0	1	1	7.51647	0.646475	0.0860079	-3.53939	0.0038954	0.0288562	http://www.ncbi.nlm.nih.gov/nuccore/NM_001134832.1
NM_002048.2	mRNA	GAS1	protein_coding	26	24	28	5	8	8	24.2749	7.35226	0.302875	-1.72321	0.00390622	0.0289017	http://www.ncbi.nlm.nih.gov/nuccore/NM_002048.2
NM_005760.2	mRNA	CEBPZ	protein_coding	1440	4418	1562	221	1010	597	2064.66	600.484	0.290839	-1.78171	0.00391505	0.0289554	http://www.ncbi.nlm.nih.gov/nuccore/NM_005760.2
NM_000333.3	mRNA	ATXN7	protein_coding	36	41	37	5	13	19	34.794	12.7468	0.366352	-1.4487	0.00391874	0.0289596	http://www.ncbi.nlm.nih.gov/nuccore/NM_000333.3
NM_003368.4	mRNA	USP1	protein_coding	1058	2541	1015	187	883	500	1307.05	514.365	0.393531	-1.34545	0.0039725	0.0292536	http://www.ncbi.nlm.nih.gov/nuccore/NM_003368.4
NM_005565.4	mRNA	LCP2	protein_coding	7	7	3	0	0	0	5.07232	0	0	#NAME?	0.00397271	0.0292536	http://www.ncbi.nlm.nih.gov/nuccore/NM_005565.4
NM_153252.4	mRNA	BRWD3	protein_coding	797	2226	720	145	504	316	1041.32	321.307	0.308558	-1.69639	0.00398513	0.0293334	http://www.ncbi.nlm.nih.gov/nuccore/NM_153252.4
NM_001001924.2	mRNA	MTUS1	protein_coding	23	59	10	2	4	3	25.0644	3.09771	0.12359	-3.01637	0.00400386	0.0294315	http://www.ncbi.nlm.nih.gov/nuccore/NM_001001924.2
NM_024629.3	mRNA	CENPU	protein_coding	54	138	64	15	32	45	72.9053	31.9134	0.437737	-1.19186	0.00400396	0.0294315	http://www.ncbi.nlm.nih.gov/nuccore/NM_024629.3
NM_001243328.1	mRNA	RAET1E	protein_coding	41	77	14	56	88	83	36.8079	79.5091	2.16011	1.11111	0.00400709	0.0294366	http://www.ncbi.nlm.nih.gov/nuccore/NM_001243328.1
NM_001322497.1	mRNA	ZNF799	protein_coding	10	30	6	1	2	1	12.4839	1.36867	0.109635	-3.18923	0.00404345	0.0296567	http://www.ncbi.nlm.nih.gov/nuccore/NM_001322497.1
NM_003548.2	mRNA	HIST2H4A	protein_coding	0	0	1	5	5	7	0.349919	6.13357	17.5285	4.13163	0.00404264	0.0296567	http://www.ncbi.nlm.nih.gov/nuccore/NM_003548.2
NM_005938.3	mRNA	FOXO4	protein_coding	37	63	68	21	22	10	51.0859	19.0559	0.373017	-1.42269	0.00408604	0.0298982	http://www.ncbi.nlm.nih.gov/nuccore/NM_005938.3
NM_001244766.1	mRNA	MOB1B	protein_coding	17	10	7	0	2	1	10.5953	0.932582	0.0880188	-3.50604	0.00412104	0.0300956	http://www.ncbi.nlm.nih.gov/nuccore/NM_001244766.1
NM_020961.3	mRNA	METTL14	protein_coding	477	1132	451	84	356	281	583.814	239.749	0.41066	-1.28398	0.00414002	0.0301889	http://www.ncbi.nlm.nih.gov/nuccore/NM_020961.3
NM_153702.3	mRNA	ELMOD2	protein_coding	307	868	404	94	292	175	447.879	187.6	0.418863	-1.25545	0.00414041	0.0301889	http://www.ncbi.nlm.nih.gov/nuccore/NM_153702.3
NM_020773.2	mRNA	TBC1D14	protein_coding	68	137	49	18	45	36	72.2232	33.6977	0.466577	-1.09981	0.00421444	0.0306344	http://www.ncbi.nlm.nih.gov/nuccore/NM_020773.2
NM_001278554.1	mRNA	UBE2E3	protein_coding	93	109	97	19	68	41	91.0952	42.5161	0.466722	-1.09937	0.00424534	0.0308448	http://www.ncbi.nlm.nih.gov/nuccore/NM_001278554.1
NM_001080449.2	mRNA	DNA2	protein_coding	58	119	47	13	41	35	63.9217	30.0124	0.469519	-1.09074	0.0042588	0.0309063	http://www.ncbi.nlm.nih.gov/nuccore/NM_001080449.2
NM_018084.4	mRNA	CCDC88A	protein_coding	8	34	24	1	7	3	19.0246	3.51994	0.185021	-2.43424	0.00429163	0.0310959	http://www.ncbi.nlm.nih.gov/nuccore/NM_018084.4
NM_178509.5	mRNA	STXBP4	protein_coding	248	647	209	54	154	109	308.173	106.889	0.346849	-1.52762	0.00430038	0.031135	http://www.ncbi.nlm.nih.gov/nuccore/NM_178509.5
NM_001270384.1	mRNA	MIGA1	protein_coding	20	29	6	0	6	1	15.6796	2.07701	0.132465	-2.91631	0.004306	0.0311635	http://www.ncbi.nlm.nih.gov/nuccore/NM_001270384.1
NM_024742.2	mRNA	ARMC5	protein_coding	23	25	13	39	33	50	18.2297	44.4675	2.43928	1.28646	0.00432122	0.0312127	http://www.ncbi.nlm.nih.gov/nuccore/NM_024742.2
NM_001136263.1	mRNA	C2CD4C	protein_coding	17	29	18	4	9	2	18.8504	5.04006	0.267372	-1.90308	0.00435536	0.031406	http://www.ncbi.nlm.nih.gov/nuccore/NM_001136263.1
NM_001326.2	mRNA	CSTF3	protein_coding	871	2052	822	255	671	548	1062.02	500.663	0.471423	-1.08491	0.00435644	0.031406	http://www.ncbi.nlm.nih.gov/nuccore/NM_001326.2
NM_021033.6	mRNA	RAP2A	protein_coding	567	1295	653	126	543	360	723.145	340.036	0.470218	-1.0886	0.0043653	0.0314577	http://www.ncbi.nlm.nih.gov/nuccore/NM_021033.6
NM_001177387.1	mRNA	ATXN7	protein_coding	19	28	17	0	7	8	18.9541	4.88569	0.257765	-1.95587	0.00438212	0.0315285	http://www.ncbi.nlm.nih.gov/nuccore/NM_001177387.1
NM_001320961.1	mRNA	MAP3K8	protein_coding	26	40	23	10	6	10	26.2356	9.68123	0.369011	-1.43827	0.00440074	0.031627	http://www.ncbi.nlm.nih.gov/nuccore/NM_001320961.1
NM_181837.2	mRNA	ORC3	protein_coding	35	59	39	5	23	18	39.3252	15.2475	0.38773	-1.36688	0.00441773	0.031732	http://www.ncbi.nlm.nih.gov/nuccore/NM_181837.2
NM_015570.3	mRNA	AUTS2	protein_coding	77	92	73	27	54	19	73.2708	34.0712	0.465004	-1.10468	0.00448313	0.0321196	http://www.ncbi.nlm.nih.gov/nuccore/NM_015570.3
NM_004850.4	mRNA	ROCK2	protein_coding	218	799	273	22	109	115	355.533	82.222	0.231264	-2.11239	0.00449522	0.0321809	http://www.ncbi.nlm.nih.gov/nuccore/NM_004850.4
NM_001973.3	mRNA	ELK4	protein_coding	515	1515	571	120	382	268	727.645	258.202	0.354846	-1.49473	0.00451285	0.0322578	http://www.ncbi.nlm.nih.gov/nuccore/NM_001973.3
NM_002508.2	mRNA	NID1	protein_coding	0	1	0	3	9	5	0.231895	5.68507	24.5157	4.61563	0.00452725	0.0323482	http://www.ncbi.nlm.nih.gov/nuccore/NM_002508.2
NM_024330.1	mRNA	SLC27A3	protein_coding	19	40	19	6	6	9	22.4367	7.5765	0.337684	-1.56625	0.00456696	0.0325692	http://www.ncbi.nlm.nih.gov/nuccore/NM_024330.1
NM_018132.3	mRNA	CENPQ	protein_coding	124	354	149	32	117	46	176.731	64.0063	0.362168	-1.46527	0.00460723	0.0327933	http://www.ncbi.nlm.nih.gov/nuccore/NM_018132.3
NM_004901.4	mRNA	ENTPD4	protein_coding	65	81	55	21	28	31	60.3083	28.3403	0.469924	-1.0895	0.00462843	0.0328838	http://www.ncbi.nlm.nih.gov/nuccore/NM_004901.4
NM_017890.4	mRNA	VPS13B	protein_coding	5	21	11	0	5	0	10.4327	1.43053	0.13712	-2.86649	0.0046288	0.0328838	http://www.ncbi.nlm.nih.gov/nuccore/NM_017890.4
NM_006393.2	mRNA	NEBL	protein_coding	12	30	12	1	5	5	15.269	3.66847	0.240256	-2.05735	0.00464141	0.0329482	http://www.ncbi.nlm.nih.gov/nuccore/NM_006393.2
NM_003539.3	mRNA	HIST1H4D	protein_coding	1	6	4	6	26	28	3.13381	20.1456	6.42849	2.68448	0.00466175	0.0330672	http://www.ncbi.nlm.nih.gov/nuccore/NM_003539.3
NM_181352.1	mRNA	ATF7IP	protein_coding	6	10	1	0	0	0	4.72542	0	0	#NAME?	0.00472757	0.0334829	http://www.ncbi.nlm.nih.gov/nuccore/NM_181352.1
NM_022897.4	mRNA	RANBP17	protein_coding	58	148	62	17	52	31	75.8954	33.4625	0.440903	-1.18147	0.0047339	0.033515	http://www.ncbi.nlm.nih.gov/nuccore/NM_022897.4
NM_024838.4	mRNA	THNSL1	protein_coding	245	503	196	60	202	113	269.203	124.681	0.463147	-1.11046	0.00480444	0.0339237	http://www.ncbi.nlm.nih.gov/nuccore/NM_024838.4
NM_012293.2	mRNA	PXDN	protein_coding	10	13	8	25	36	14	9.24156	26.2473	2.84013	1.50596	0.00483594	0.0341262	http://www.ncbi.nlm.nih.gov/nuccore/NM_012293.2
NM_175873.5	mRNA	SOWAHA	protein_coding	2	12	10	0	1	0	6.96745	0.286107	0.0410633	-4.60601	0.0048368	0.0341262	http://www.ncbi.nlm.nih.gov/nuccore/NM_175873.5
NM_153240.4	mRNA	NPHP3	protein_coding	94	220	100	35	95	33	118.228	54.3355	0.459582	-1.12161	0.00487026	0.0343492	http://www.ncbi.nlm.nih.gov/nuccore/NM_153240.4
NM_024692.5	mRNA	CLIP4	protein_coding	69	81	43	20	43	13	57.4803	25.7092	0.44727	-1.16078	0.00488314	0.034427	http://www.ncbi.nlm.nih.gov/nuccore/NM_024692.5
NM_001310160.1	mRNA	PAX6	protein_coding	26	48	22	2	15	12	27.7409	9.4882	0.34203	-1.54781	0.00490736	0.0345583	http://www.ncbi.nlm.nih.gov/nuccore/NM_001310160.1
NM_020207.4	mRNA	ERCC6L2	protein_coding	245	749	254	44	172	96	346.545	102.994	0.297202	-1.75049	0.00493691	0.0347137	http://www.ncbi.nlm.nih.gov/nuccore/NM_020207.4
NM_001303479.1	mRNA	C20orf196	protein_coding	20	21	9	1	2	7	14.8742	3.53088	0.237383	-2.07471	0.00502607	0.0352071	http://www.ncbi.nlm.nih.gov/nuccore/NM_001303479.1
NM_199077.2	mRNA	CNNM2	protein_coding	11	30	15	37	39	37	15.976	40.6272	2.54301	1.34654	0.00509306	0.0356092	http://www.ncbi.nlm.nih.gov/nuccore/NM_199077.2
NM_001271700.1	mRNA	ANKRD61	protein_coding	72	219	110	49	53	49	113.955	54.1902	0.475541	-1.07236	0.0051171	0.0357503	http://www.ncbi.nlm.nih.gov/nuccore/NM_001271700.1
NM_020921.3	mRNA	NIN	protein_coding	284	1038	380	45	186	142	471.02	124.012	0.263285	-1.92531	0.00513799	0.0358672	http://www.ncbi.nlm.nih.gov/nuccore/NM_020921.3
NM_002842.4	mRNA	PTPRH	protein_coding	17	82	47	2	8	15	41.2885	8.56656	0.207481	-2.26895	0.00514901	0.0358968	http://www.ncbi.nlm.nih.gov/nuccore/NM_002842.4
NM_024829.5	mRNA	PLBD1	protein_coding	43	87	31	14	31	15	45.761	20.3801	0.44536	-1.16696	0.00514667	0.0358968	http://www.ncbi.nlm.nih.gov/nuccore/NM_024829.5
NM_001286790.1	mRNA	CNOT6L	protein_coding	14	27	7	0	3	6	13.5092	3.02053	0.223591	-2.16107	0.00515611	0.0359147	http://www.ncbi.nlm.nih.gov/nuccore/NM_001286790.1
NM_016578.3	mRNA	RSF1	protein_coding	1425	4740	1393	235	792	447	2075.05	490.162	0.236217	-2.08181	0.00515515	0.0359147	http://www.ncbi.nlm.nih.gov/nuccore/NM_016578.3
NM_001728.3	mRNA	BSG	protein_coding	10	26	14	28	49	27	14.3557	35.9597	2.5049	1.32476	0.00516143	0.0359382	http://www.ncbi.nlm.nih.gov/nuccore/NM_001728.3
NM_014607.3	mRNA	UBXN4	protein_coding	1890	4816	1841	432	1498	1023	2408.82	985.636	0.409178	-1.2892	0.00518229	0.0360429	http://www.ncbi.nlm.nih.gov/nuccore/NM_014607.3
NM_019050.2	mRNA	USP53	protein_coding	158	519	148	40	63	62	226.297	57.8112	0.255466	-1.9688	0.00519691	0.0361212	http://www.ncbi.nlm.nih.gov/nuccore/NM_019050.2
NM_018489.2	mRNA	ASH1L	protein_coding	2555	6440	2367	755	1865	1453	3197.41	1386.45	0.433617	-1.20551	0.00520589	0.0361663	http://www.ncbi.nlm.nih.gov/nuccore/NM_018489.2
NM_001317901.1	mRNA	FAM72A	protein_coding	39	75	45	21	15	24	46.506	22.0984	0.475172	-1.07348	0.00522515	0.0362865	http://www.ncbi.nlm.nih.gov/nuccore/NM_001317901.1
NM_032142.3	mRNA	CEP192	protein_coding	1135	3303	1201	290	812	603	1575.23	576.087	0.365716	-1.45121	0.0052683	0.036544	http://www.ncbi.nlm.nih.gov/nuccore/NM_032142.3
NM_213654.3	mRNA	ARMC8	protein_coding	18	43	14	6	7	7	21.04	7.14187	0.339443	-1.55876	0.00530491	0.0367167	http://www.ncbi.nlm.nih.gov/nuccore/NM_213654.3
NM_003472.3	mRNA	DEK	protein_coding	1441	3813	1156	212	918	518	1782.64	541.768	0.303914	-1.71827	0.00531681	0.0367579	http://www.ncbi.nlm.nih.gov/nuccore/NM_003472.3
NM_025081.2	mRNA	NYNRIN	protein_coding	14	25	23	6	6	3	18.6441	5.41429	0.290402	-1.78388	0.00532716	0.0368021	http://www.ncbi.nlm.nih.gov/nuccore/NM_025081.2
NM_004385.4	mRNA	VCAN	protein_coding	41	131	30	2	14	11	54.9289	8.84173	0.160967	-2.63517	0.00533032	0.0368102	http://www.ncbi.nlm.nih.gov/nuccore/NM_004385.4
NM_003532.2	mRNA	HIST1H3E	protein_coding	1	1	1	10	7	5	0.924572	8.1655	8.83165	3.14268	0.00534185	0.0368623	http://www.ncbi.nlm.nih.gov/nuccore/NM_003532.2
NM_001130918.1	mRNA	TTLL6	protein_coding	5	14	10	0	1	2	8.45951	1.00684	0.119019	-3.07074	0.00534428	0.0368654	http://www.ncbi.nlm.nih.gov/nuccore/NM_001130918.1
NM_001040454.1	mRNA	SLC26A6	protein_coding	37	95	34	15	27	17	46.6093	20.3925	0.43752	-1.19258	0.00535673	0.0369375	http://www.ncbi.nlm.nih.gov/nuccore/NM_001040454.1
NM_017738.3	mRNA	CNTLN	protein_coding	99	275	105	11	87	32	134.446	41.2201	0.306593	-1.70561	0.00538507	0.0370916	http://www.ncbi.nlm.nih.gov/nuccore/NM_017738.3
NM_018003.2	mRNA	UACA	protein_coding	114	447	135	15	67	26	189.971	35.0801	0.184661	-2.43705	0.00540875	0.0371857	http://www.ncbi.nlm.nih.gov/nuccore/NM_018003.2
NM_001184742.1	mRNA	ZBTB33	protein_coding	3	25	22	0	2	0	14.5239	0.572213	0.0393981	-4.66573	0.00542477	0.0372707	http://www.ncbi.nlm.nih.gov/nuccore/NM_001184742.1
NM_003298.4	mRNA	NR2C2	protein_coding	52	93	41	18	38	17	53.7363	24.8479	0.462405	-1.11277	0.00550414	0.0377156	http://www.ncbi.nlm.nih.gov/nuccore/NM_003298.4
NM_016150.4	mRNA	ASB2	protein_coding	2	4	2	8	13	25	2.31293	16.2173	7.01158	2.80974	0.00553234	0.0378669	http://www.ncbi.nlm.nih.gov/nuccore/NM_016150.4
NM_145061.5	mRNA	SKA3	protein_coding	75	207	98	39	48	64	108.001	53.8042	0.498182	-1.00526	0.00554205	0.0379194	http://www.ncbi.nlm.nih.gov/nuccore/NM_145061.5
NM_031912.4	mRNA	SYT15	protein_coding	12	35	25	6	12	1	20.9774	6.41019	0.305576	-1.7104	0.00554651	0.0379359	http://www.ncbi.nlm.nih.gov/nuccore/NM_031912.4
NM_001278209.1	mRNA	NUP153	protein_coding	3	15	11	0	2	1	8.35581	0.932582	0.111609	-3.16348	0.00556106	0.0380074	http://www.ncbi.nlm.nih.gov/nuccore/NM_001278209.1
NM_001178017.1	mRNA	DBI	protein_coding	11	19	11	5	1	1	12.0255	2.82693	0.235079	-2.08878	0.00558338	0.0381178	http://www.ncbi.nlm.nih.gov/nuccore/NM_001178017.1
NM_003513.2	mRNA	HIST1H2AB	protein_coding	8	1	5	14	12	19	4.72355	16.3856	3.46891	1.79448	0.00559265	0.038139	http://www.ncbi.nlm.nih.gov/nuccore/NM_003513.2
NM_033051.3	mRNA	SLC46A2	protein_coding	2	11	8	1	0	0	6.03572	0.436091	0.0722517	-3.79082	0.00559063	0.038139	http://www.ncbi.nlm.nih.gov/nuccore/NM_033051.3
NM_005320.2	mRNA	HIST1H1D	protein_coding	2	3	4	7	13	22	2.78088	14.7001	5.28615	2.40222	0.00560379	0.038201	http://www.ncbi.nlm.nih.gov/nuccore/NM_005320.2
NM_002996.4	mRNA	CX3CL1	protein_coding	209	164	160	69	94	62	165.654	79.3271	0.478872	-1.06229	0.00561394	0.038256	http://www.ncbi.nlm.nih.gov/nuccore/NM_002996.4
NM_017658.4	mRNA	KLHL28	protein_coding	56	92	23	5	21	16	48.5769	13.9546	0.287268	-1.79953	0.00564419	0.0384199	http://www.ncbi.nlm.nih.gov/nuccore/NM_017658.4
NM_001127217.2	mRNA	SMAD9	protein_coding	16	25	9	0	6	4	14.4308	3.15811	0.218846	-2.19201	0.00565894	0.0384779	http://www.ncbi.nlm.nih.gov/nuccore/NM_001127217.2
NM_003528.2	mRNA	HIST2H2BE	protein_coding	19	27	14	21	55	42	17.6724	40.0292	2.26507	1.17955	0.00568126	0.0386013	http://www.ncbi.nlm.nih.gov/nuccore/NM_003528.2
NM_000889.2	mRNA	ITGB7	protein_coding	52	50	49	17	25	15	46.5642	19.9717	0.428908	-1.22126	0.00570485	0.0386766	http://www.ncbi.nlm.nih.gov/nuccore/NM_000889.2
NM_006036.4	mRNA	PREPL	protein_coding	10	8	10	1	0	2	8.78193	1.15683	0.131728	-2.92436	0.00570351	0.0386766	http://www.ncbi.nlm.nih.gov/nuccore/NM_006036.4
NM_018530.2	mRNA	GSDMB	protein_coding	32	39	12	9	6	6	24.2112	7.80367	0.322317	-1.63345	0.00571725	0.0387183	http://www.ncbi.nlm.nih.gov/nuccore/NM_018530.2
NM_006346.2	mRNA	PIBF1	protein_coding	59	165	93	17	68	21	91.0279	34.4365	0.378307	-1.40237	0.00572164	0.0387338	http://www.ncbi.nlm.nih.gov/nuccore/NM_006346.2
NM_014363.5	mRNA	SACS	protein_coding	66	193	64	17	45	27	89.7726	30.0183	0.334381	-1.58043	0.00572947	0.0387727	http://www.ncbi.nlm.nih.gov/nuccore/NM_014363.5
NM_002740.5	mRNA	PRKCI	protein_coding	2071	4628	1971	589	1840	1254	2472.75	1235.2	0.499523	-1.00138	0.00575708	0.0389311	http://www.ncbi.nlm.nih.gov/nuccore/NM_002740.5
NM_000463.2	mRNA	UGT1A1	protein_coding	12	19	18	3	5	2	14.8176	3.45954	0.233475	-2.09866	0.00579675	0.0391423	http://www.ncbi.nlm.nih.gov/nuccore/NM_000463.2
NM_003054.4	mRNA	SLC18A2	protein_coding	118	340	138	41	97	71	167.579	71.2182	0.424984	-1.23452	0.00580622	0.0391807	http://www.ncbi.nlm.nih.gov/nuccore/NM_003054.4
NM_017657.4	mRNA	AFTPH	protein_coding	20	50	16	4	11	10	24.0486	8.49522	0.353252	-1.50123	0.00580666	0.0391807	http://www.ncbi.nlm.nih.gov/nuccore/NM_017657.4
NM_001198812.1	mRNA	MSANTD3-TMEFF1	protein_coding	8	32	13	2	4	5	14.7117	3.81845	0.259553	-1.9459	0.00582168	0.0392254	http://www.ncbi.nlm.nih.gov/nuccore/NM_001198812.1
NM_001324115.1	mRNA	UAP1	protein_coding	58	108	55	16	40	35	64.1702	31.0346	0.48363	-1.04802	0.00581573	0.0392254	http://www.ncbi.nlm.nih.gov/nuccore/NM_001324115.1
NM_014810.4	mRNA	CEP350	protein_coding	943	3407	987	135	446	363	1458.66	317.29	0.217522	-2.20077	0.00582385	0.0392254	http://www.ncbi.nlm.nih.gov/nuccore/NM_014810.4
NM_172027.2	mRNA	ABTB1	protein_coding	33	49	45	7	19	19	38.4202	15.3357	0.399156	-1.32498	0.00582252	0.0392254	http://www.ncbi.nlm.nih.gov/nuccore/NM_172027.2
NM_001190467.1	mRNA	PRR36	protein_coding	12	26	5	1	4	1	11.892	1.94089	0.16321	-2.6152	0.00584331	0.0393136	http://www.ncbi.nlm.nih.gov/nuccore/NM_001190467.1
NM_015054.1	mRNA	UHRF1BP1L	protein_coding	275	780	282	51	214	128	373.814	129.595	0.346682	-1.52831	0.0058546	0.0393753	http://www.ncbi.nlm.nih.gov/nuccore/NM_015054.1
NM_016113.4	mRNA	TRPV2	protein_coding	17	15	7	22	32	32	11.7547	30.2812	2.57609	1.36518	0.0058924	0.0396151	http://www.ncbi.nlm.nih.gov/nuccore/NM_016113.4
NM_001319958.1	mRNA	ECHDC2	protein_coding	84	121	76	19	53	50	83.4448	41.4678	0.496949	-1.00883	0.00590414	0.039651	http://www.ncbi.nlm.nih.gov/nuccore/NM_001319958.1
NM_024650.3	mRNA	C11orf80	protein_coding	35	89	33	81	84	91	44.1825	92.1499	2.08566	1.06051	0.00590077	0.039651	http://www.ncbi.nlm.nih.gov/nuccore/NM_024650.3
NM_016541.2	mRNA	GNG13	protein_coding	20	28	13	35	52	32	17.8972	41.6725	2.32844	1.21937	0.00590747	0.039659	http://www.ncbi.nlm.nih.gov/nuccore/NM_016541.2
NM_017564.9	mRNA	STAB2	protein_coding	28	25	13	6	7	4	19.9435	6.06077	0.303896	-1.71835	0.00591766	0.039713	http://www.ncbi.nlm.nih.gov/nuccore/NM_017564.9
NM_183357.2	mRNA	ADCY5	protein_coding	4	12	5	0	0	1	5.90337	0.360369	0.0610446	-4.03399	0.00594966	0.0398413	http://www.ncbi.nlm.nih.gov/nuccore/NM_183357.2
NM_001303143.1	mRNA	HAUS3	protein_coding	14	27	9	0	8	2	14.209	3.00959	0.211808	-2.23917	0.00598069	0.0400057	http://www.ncbi.nlm.nih.gov/nuccore/NM_001303143.1
NM_023034.1	mRNA	NSD3	protein_coding	284	903	287	53	187	105	407.171	114.453	0.281094	-1.83088	0.00602864	0.0402539	http://www.ncbi.nlm.nih.gov/nuccore/NM_023034.1
NM_001114132.1	mRNA	NBEAL1	protein_coding	259	1068	296	37	114	73	440.015	75.0584	0.170582	-2.55147	0.00603955	0.0402977	http://www.ncbi.nlm.nih.gov/nuccore/NM_001114132.1
NM_001290076.1	mRNA	URGCP	protein_coding	10	6	8	15	22	25	7.6183	21.8449	2.86743	1.51976	0.00604656	0.040301	http://www.ncbi.nlm.nih.gov/nuccore/NM_001290076.1
NM_001290185.1	mRNA	VPS11	protein_coding	7	13	7	21	27	19	7.86337	23.7298	3.01776	1.59348	0.00604493	0.040301	http://www.ncbi.nlm.nih.gov/nuccore/NM_001290185.1
NM_018169.3	mRNA	KIAA1551	protein_coding	148	760	222	18	68	32	304.651	38.8367	0.127479	-2.97166	0.00607377	0.0404533	http://www.ncbi.nlm.nih.gov/nuccore/NM_018169.3
NM_001316968.1	mRNA	C5orf30	protein_coding	25	45	24	4	20	5	27.4023	9.26834	0.338232	-1.56391	0.00609968	0.0405967	http://www.ncbi.nlm.nih.gov/nuccore/NM_001316968.1
NM_001199758.1	mRNA	MTHFS	protein_coding	9	4	0	13	19	11	4.01239	15.0693	3.75568	1.90907	0.00611733	0.040685	http://www.ncbi.nlm.nih.gov/nuccore/NM_001199758.1
NM_001934.3	mRNA	DLX4	protein_coding	5	14	6	0	1	1	7.05984	0.646475	0.0915708	-3.44897	0.00613469	0.0407858	http://www.ncbi.nlm.nih.gov/nuccore/NM_001934.3
NM_001242865.2	mRNA	PRMT2	protein_coding	60	174	68	25	46	35	84.7097	36.6761	0.432962	-1.20769	0.00614726	0.0408547	http://www.ncbi.nlm.nih.gov/nuccore/NM_001242865.2
NM_019858.1	mRNA	GPR162	protein_coding	17	51	22	13	5	7	25.3518	9.62229	0.379551	-1.39763	0.00615007	0.0408588	http://www.ncbi.nlm.nih.gov/nuccore/NM_019858.1
NM_001330190.1	mRNA	HMGA2	protein_coding	9	25	7	19	44	26	11.3316	30.244	2.66899	1.41629	0.00615378	0.0408688	http://www.ncbi.nlm.nih.gov/nuccore/NM_001330190.1
NM_001206947.1	mRNA	PICALM	protein_coding	14	22	15	7	2	2	15.1491	4.34559	0.286855	-1.80161	0.00616047	0.0408986	http://www.ncbi.nlm.nih.gov/nuccore/NM_001206947.1
NM_133644.3	mRNA	GTPBP3	protein_coding	20	11	12	30	56	19	13.605	35.9517	2.64253	1.40192	0.00618391	0.0409872	http://www.ncbi.nlm.nih.gov/nuccore/NM_133644.3
NM_198968.3	mRNA	DZIP1	protein_coding	18	50	20	4	17	4	24.7628	8.04965	0.32507	-1.62118	0.00618151	0.0409872	http://www.ncbi.nlm.nih.gov/nuccore/NM_198968.3
NM_024753.4	mRNA	TTC21B	protein_coding	507	1208	342	76	273	212	573.58	187.648	0.327153	-1.61196	0.00621446	0.0411392	http://www.ncbi.nlm.nih.gov/nuccore/NM_024753.4
NM_005496.3	mRNA	SMC4	protein_coding	146	582	180	19	61	72	247.991	51.6848	0.208414	-2.26248	0.00622231	0.0411765	http://www.ncbi.nlm.nih.gov/nuccore/NM_005496.3
NM_173814.5	mRNA	PRTG	protein_coding	192	577	251	81	171	118	287.443	126.771	0.441031	-1.18105	0.00625454	0.0413548	http://www.ncbi.nlm.nih.gov/nuccore/NM_173814.5
NM_030661.4	mRNA	HOXA3	protein_coding	26	45	16	7	13	6	24.9457	8.93423	0.358147	-1.48137	0.00627547	0.0414691	http://www.ncbi.nlm.nih.gov/nuccore/NM_030661.4
NM_001300813.2	mRNA	SEC24B	protein_coding	13	33	25	3	11	5	20.8564	6.25729	0.300018	-1.73688	0.00631199	0.0416956	http://www.ncbi.nlm.nih.gov/nuccore/NM_001300813.2
NM_001347666.1	mRNA	ACVR1	protein_coding	14	22	13	0	6	4	14.4492	3.15811	0.218566	-2.19386	0.00637274	0.0420369	http://www.ncbi.nlm.nih.gov/nuccore/NM_001347666.1
NM_001197026.1	mRNA	PLEKHA8	protein_coding	429	1199	417	140	316	200	571.002	223.536	0.391481	-1.35299	0.00638493	0.0421024	http://www.ncbi.nlm.nih.gov/nuccore/NM_001197026.1
NM_001134651.1	mRNA	EIF4E3	protein_coding	20	38	22	2	10	11	23.3654	7.6973	0.329432	-1.60195	0.00640092	0.0421779	http://www.ncbi.nlm.nih.gov/nuccore/NM_001134651.1
NM_001128430.1	mRNA	SMARCAD1	protein_coding	18	49	20	1	12	12	24.5309	8.19379	0.334019	-1.582	0.00641988	0.0422728	http://www.ncbi.nlm.nih.gov/nuccore/NM_001128430.1
NM_001173524.1	mRNA	TROVE2	protein_coding	54	143	52	11	46	19	69.8657	24.8049	0.355037	-1.49396	0.00642247	0.0422748	http://www.ncbi.nlm.nih.gov/nuccore/NM_001173524.1
NM_001323564.1	mRNA	CRLS1	protein_coding	17	11	7	28	32	19	10.8272	28.213	2.60576	1.3817	0.00646809	0.0425298	http://www.ncbi.nlm.nih.gov/nuccore/NM_001323564.1
NM_003106.3	mRNA	SOX2	protein_coding	9	11	14	2	1	2	10.5345	1.87903	0.178368	-2.48707	0.00647518	0.0425614	http://www.ncbi.nlm.nih.gov/nuccore/NM_003106.3
NM_020406.3	mRNA	CD177	protein_coding	30	28	46	48	60	79	32.8721	66.5679	2.02506	1.01796	0.00649046	0.0426165	http://www.ncbi.nlm.nih.gov/nuccore/NM_020406.3
NM_001251845.1	mRNA	TRPC1	protein_coding	7	19	12	0	5	1	11.0043	1.7909	0.162745	-2.61932	0.00653025	0.0428207	http://www.ncbi.nlm.nih.gov/nuccore/NM_001251845.1
NM_173566.2	mRNA	PRR14L	protein_coding	2397	5875	2048	687	1817	1163	2900.61	1238.56	0.427	-1.22769	0.00653079	0.0428207	http://www.ncbi.nlm.nih.gov/nuccore/NM_173566.2
NM_001130004.1	mRNA	ACTN1	protein_coding	0	0	0	4	5	3	0	4.256	Inf	Inf	0.00654276	0.0428836	http://www.ncbi.nlm.nih.gov/nuccore/NM_001130004.1
NM_032581.3	mRNA	FAM126A	protein_coding	2363	5649	2317	768	1987	1554	2930.68	1463.42	0.499347	-1.00189	0.00660679	0.043212	http://www.ncbi.nlm.nih.gov/nuccore/NM_032581.3
NM_015110.3	mRNA	SMC5	protein_coding	669	2082	658	134	429	280	942.358	282.079	0.299333	-1.74018	0.00661171	0.043229	http://www.ncbi.nlm.nih.gov/nuccore/NM_015110.3
NM_001278736.1	mRNA	CCL5	protein_coding	0	0	0	3	5	4	0	4.18028	Inf	Inf	0.00665905	0.0435078	http://www.ncbi.nlm.nih.gov/nuccore/NM_001278736.1
NM_001312872.1	mRNA	COX20	protein_coding	1	6	2	7	13	15	2.43397	12.1775	5.00317	2.32284	0.00676553	0.0441258	http://www.ncbi.nlm.nih.gov/nuccore/NM_001312872.1
NM_001320036.1	mRNA	GRAMD1A	protein_coding	16	18	34	2	2	5	21.5555	3.24624	0.150599	-2.73121	0.00677085	0.044145	http://www.ncbi.nlm.nih.gov/nuccore/NM_001320036.1
NM_014781.4	mRNA	RB1CC1	protein_coding	15	46	14	0	11	2	20.7074	3.86791	0.186789	-2.42052	0.00679861	0.044272	http://www.ncbi.nlm.nih.gov/nuccore/NM_014781.4
NM_203406.1	mRNA	MBLAC2	protein_coding	94	272	175	62	99	52	156.531	74.1013	0.473398	-1.07887	0.00681474	0.0443376	http://www.ncbi.nlm.nih.gov/nuccore/NM_203406.1
NM_201269.2	mRNA	ZNF644	protein_coding	288	1124	385	35	227	73	494.083	106.516	0.215584	-2.21368	0.00686062	0.0445663	http://www.ncbi.nlm.nih.gov/nuccore/NM_201269.2
NM_005961.2	mRNA	MUC6	protein_coding	10	15	3	1	1	1	7.95576	1.08257	0.136073	-2.87754	0.00689975	0.0447651	http://www.ncbi.nlm.nih.gov/nuccore/NM_005961.2
NM_001283060.1	mRNA	C14orf105	protein_coding	22	55	14	7	9	6	25.1938	7.78981	0.309196	-1.69341	0.00692023	0.0448354	http://www.ncbi.nlm.nih.gov/nuccore/NM_001283060.1
NM_198279.3	mRNA	CXorf23	protein_coding	118	379	132	26	93	43	174.523	53.4421	0.306218	-1.70737	0.00692025	0.0448354	http://www.ncbi.nlm.nih.gov/nuccore/NM_198279.3
NM_001277325.1	mRNA	NPIPA5	protein_coding	54	135	74	186	196	116	75.7088	178.993	2.36422	1.24137	0.00692511	0.0448512	http://www.ncbi.nlm.nih.gov/nuccore/NM_001277325.1
NM_001321235.1	mRNA	LYPD1	protein_coding	15	8	6	24	22	23	9.09603	25.049	2.75384	1.46144	0.00694808	0.0449529	http://www.ncbi.nlm.nih.gov/nuccore/NM_001321235.1
NM_054034.2	mRNA	FN1	protein_coding	17	52	19	8	7	11	24.5339	9.45553	0.385407	-1.37555	0.00696708	0.0450444	http://www.ncbi.nlm.nih.gov/nuccore/NM_054034.2
NM_014547.4	mRNA	TMOD3	protein_coding	1952	4254	1688	462	1662	1056	2246.21	1057.53	0.470808	-1.08679	0.00698395	0.0451177	http://www.ncbi.nlm.nih.gov/nuccore/NM_014547.4
NM_001172477.1	mRNA	RRM2B	protein_coding	28	81	25	10	9	16	37.1287	12.7018	0.342101	-1.54751	0.00700101	0.0452008	http://www.ncbi.nlm.nih.gov/nuccore/NM_001172477.1
NM_001329630.1	mRNA	PLEKHA7	protein_coding	71	172	53	26	41	32	82.7675	34.6005	0.418045	-1.25827	0.00701851	0.0452537	http://www.ncbi.nlm.nih.gov/nuccore/NM_001329630.1
NM_003526.2	mRNA	HIST1H2BC	protein_coding	23	53	24	49	57	67	28.5719	61.8212	2.1637	1.1135	0.00707174	0.045517	http://www.ncbi.nlm.nih.gov/nuccore/NM_003526.2
NM_138930.3	mRNA	DIABLO	protein_coding	5	12	10	16	30	20	7.99572	22.768	2.84752	1.50971	0.00710597	0.0456559	http://www.ncbi.nlm.nih.gov/nuccore/NM_138930.3
NM_203401.1	mRNA	STMN1	protein_coding	29	56	62	5	18	18	44.6211	13.817	0.309652	-1.69128	0.00716697	0.0459549	http://www.ncbi.nlm.nih.gov/nuccore/NM_203401.1
NM_017654.3	mRNA	SAMD9	protein_coding	5	20	7	0	4	0	8.80113	1.14443	0.130032	-2.94306	0.00717892	0.0459972	http://www.ncbi.nlm.nih.gov/nuccore/NM_017654.3
NM_001142308.2	mRNA	MALRD1	protein_coding	16	15	3	0	1	1	10.0123	0.646475	0.0645681	-3.95304	0.0071876	0.0460308	http://www.ncbi.nlm.nih.gov/nuccore/NM_001142308.2
NM_001161577.1	mRNA	SAMD4A	protein_coding	21	76	41	14	11	17	39.1686	15.3787	0.392628	-1.34876	0.0072058	0.0460898	http://www.ncbi.nlm.nih.gov/nuccore/NM_001161577.1
NM_020780.1	mRNA	DISP3	protein_coding	11	20	9	1	1	5	11.5575	2.52404	0.21839	-2.19502	0.00724568	0.0462651	http://www.ncbi.nlm.nih.gov/nuccore/NM_020780.1
NM_012120.2	mRNA	CD2AP	protein_coding	2335	7670	2395	339	1579	856	3417.03	908.072	0.265749	-1.91186	0.00724964	0.0462744	http://www.ncbi.nlm.nih.gov/nuccore/NM_012120.2
NM_023073.3	mRNA	C5orf42	protein_coding	556	1951	604	121	287	268	854.352	231.458	0.270917	-1.88408	0.00726901	0.0463821	http://www.ncbi.nlm.nih.gov/nuccore/NM_023073.3
NM_002977.3	mRNA	SCN9A	protein_coding	434	1386	473	93	261	255	635.675	207.124	0.325833	-1.61779	0.00734293	0.0468055	http://www.ncbi.nlm.nih.gov/nuccore/NM_002977.3
NM_001081550.1	mRNA	THOC2	protein_coding	1396	4674	1454	308	861	571	2071.15	586.424	0.283139	-1.82042	0.00735436	0.0468301	http://www.ncbi.nlm.nih.gov/nuccore/NM_001081550.1
NM_032290.3	mRNA	SLF1	protein_coding	97	458	185	14	78	43	204.191	43.9174	0.215081	-2.21705	0.00739919	0.0470348	http://www.ncbi.nlm.nih.gov/nuccore/NM_032290.3
NM_000334.4	mRNA	SCN4A	protein_coding	1	0	1	2	18	8	0.692676	8.90505	12.856	3.68437	0.00742341	0.047102	http://www.ncbi.nlm.nih.gov/nuccore/NM_000334.4
NM_003823.3	mRNA	TNFRSF6B	protein_coding	24	29	37	12	7	10	27.8981	10.8395	0.388539	-1.36387	0.007425	0.047102	http://www.ncbi.nlm.nih.gov/nuccore/NM_003823.3
NM_005815.4	mRNA	ZNF443	protein_coding	65	179	64	38	41	19	86.1833	35.1488	0.407838	-1.29393	0.00743474	0.0471477	http://www.ncbi.nlm.nih.gov/nuccore/NM_005815.4
NM_005385.3	mRNA	NKTR	protein_coding	1520	5222	1432	250	780	518	2233.03	518.857	0.232355	-2.1056	0.00744425	0.0471919	http://www.ncbi.nlm.nih.gov/nuccore/NM_005385.3
NM_004617.3	mRNA	TM4SF4	protein_coding	7	13	4	1	0	1	6.81362	0.796459	0.116892	-3.09675	0.0074559	0.0472317	http://www.ncbi.nlm.nih.gov/nuccore/NM_004617.3
NM_015306.2	mRNA	USP24	protein_coding	4983	11796	4648	1339	4111	3075	6069.82	2868.24	0.472542	-1.08149	0.0074868	0.0473968	http://www.ncbi.nlm.nih.gov/nuccore/NM_015306.2
NM_001173431.1	mRNA	OBSL1	protein_coding	84	61	64	27	29	26	65.332	29.4411	0.450638	-1.14996	0.00758166	0.0479547	http://www.ncbi.nlm.nih.gov/nuccore/NM_001173431.1
NM_012096.2	mRNA	APPL1	protein_coding	1857	4610	1841	481	1604	1102	2349.74	1065.8	0.453583	-1.14056	0.00758268	0.0479547	http://www.ncbi.nlm.nih.gov/nuccore/NM_012096.2
NM_001278531.1	mRNA	ERMARD	protein_coding	0	2	0	2	11	14	0.463791	9.06451	19.5444	4.28868	0.00759823	0.0480284	http://www.ncbi.nlm.nih.gov/nuccore/NM_001278531.1
NM_001286106.1	mRNA	ATG5	protein_coding	32	56	27	4	21	15	33.4022	13.1581	0.39393	-1.34399	0.00759952	0.0480284	http://www.ncbi.nlm.nih.gov/nuccore/NM_001286106.1
NM_001270436.1	mRNA	CDC42EP3	protein_coding	25	37	21	1	14	10	24.4974	8.04527	0.328414	-1.60641	0.00762209	0.0481383	http://www.ncbi.nlm.nih.gov/nuccore/NM_001270436.1
NM_152357.2	mRNA	ZNF440	protein_coding	162	418	178	58	145	110	214.745	106.419	0.495562	-1.01286	0.00765715	0.0483433	http://www.ncbi.nlm.nih.gov/nuccore/NM_152357.2
NM_001017420.2	mRNA	ESCO2	protein_coding	148	557	163	30	79	52	236.931	54.4243	0.229706	-2.12214	0.00772061	0.0486942	http://www.ncbi.nlm.nih.gov/nuccore/NM_001017420.2
NM_001145053.1	mRNA	EFCAB5	protein_coding	19	26	28	5	8	8	22.3394	7.35226	0.329116	-1.60333	0.00772479	0.048704	http://www.ncbi.nlm.nih.gov/nuccore/NM_001145053.1
NM_013448.2	mRNA	BAZ1A	protein_coding	44	119	43	12	33	25	57.7234	23.6838	0.410298	-1.28525	0.00773637	0.0487439	http://www.ncbi.nlm.nih.gov/nuccore/NM_013448.2
NM_148894.2	mRNA	BOD1L1	protein_coding	1347	4930	1608	262	926	509	2167.61	562.618	0.259557	-1.94588	0.00774178	0.0487612	http://www.ncbi.nlm.nih.gov/nuccore/NM_148894.2
NM_001159702.2	mRNA	FHL1	protein_coding	27	36	19	12	10	3	24.2511	9.17526	0.378343	-1.40223	0.00776379	0.0488502	http://www.ncbi.nlm.nih.gov/nuccore/NM_001159702.2
NM_001330069.1	mRNA	PRKD1	protein_coding	25	59	59	7	19	15	42.896	13.8942	0.323904	-1.62636	0.00776342	0.0488502	http://www.ncbi.nlm.nih.gov/nuccore/NM_001330069.1
NM_178554.4	mRNA	KY	protein_coding	16	42	21	43	51	48	22.572	50.641	2.24353	1.16577	0.00776816	0.0488612	http://www.ncbi.nlm.nih.gov/nuccore/NM_178554.4
NM_020871.3	mRNA	LRCH2	protein_coding	5	12	3	1	0	0	5.54629	0.436091	0.0786275	-3.66882	0.00778758	0.0489628	http://www.ncbi.nlm.nih.gov/nuccore/NM_020871.3
NM_014648.3	mRNA	DZIP3	protein_coding	348	1101	350	62	210	177	497.068	150.905	0.303591	-1.7198	0.00780918	0.0490203	http://www.ncbi.nlm.nih.gov/nuccore/NM_014648.3
NM_001190479.2	mRNA	ANKRD63	protein_coding	2	14	9	0	1	1	7.08132	0.646475	0.091293	-3.45335	0.00783534	0.0491644	http://www.ncbi.nlm.nih.gov/nuccore/NM_001190479.2
NM_022113.5	mRNA	KIF13A	protein_coding	42	62	19	13	19	11	35.4218	15.0693	0.425424	-1.23303	0.0078498	0.0492244	http://www.ncbi.nlm.nih.gov/nuccore/NM_022113.5
NM_001142279.2	mRNA	RNASEH2B	protein_coding	25	64	28	8	21	12	33.208	13.8214	0.416207	-1.26463	0.00785376	0.0492327	http://www.ncbi.nlm.nih.gov/nuccore/NM_001142279.2
NM_001297752.1	mRNA	ZNF283	protein_coding	19	37	10	1	4	10	18.5917	5.1842	0.278845	-1.84247	0.00791931	0.0495765	http://www.ncbi.nlm.nih.gov/nuccore/NM_001297752.1
NM_001098212.1	mRNA	HRH1	protein_coding	13	9	5	0	3	0	8.2925	0.85832	0.103506	-3.27222	0.00792445	0.049592	http://www.ncbi.nlm.nih.gov/nuccore/NM_001098212.1
NM_021165.3	mRNA	BRINP2	protein_coding	0	1	0	4	12	2	0.231895	5.89838	25.4355	4.66877	0.00794553	0.0497071	http://www.ncbi.nlm.nih.gov/nuccore/NM_021165.3
NM_001105578.1	mRNA	SYCE2	protein_coding	17	32	23	54	41	44	21.2957	51.1355	2.40122	1.26377	0.00795226	0.049713	http://www.ncbi.nlm.nih.gov/nuccore/NM_001105578.1
NM_014895.3	mRNA	CEP162	protein_coding	5	15	16	0	3	2	10.7909	1.57906	0.146332	-2.77268	0.00795221	0.049713	http://www.ncbi.nlm.nih.gov/nuccore/NM_014895.3
NM_006101.2	mRNA	NDC80	protein_coding	1604	3913	1493	323	1318	903	1979.62	843.359	0.426021	-1.231	0.007992	0.0498969	http://www.ncbi.nlm.nih.gov/nuccore/NM_006101.2
NM_183043.2	mRNA	RNF6	protein_coding	34	83	20	0	15	12	37.8994	8.61602	0.227339	-2.13708	0.0080138	0.0499993	http://www.ncbi.nlm.nih.gov/nuccore/NM_183043.2

## Sheet: NC_1,NC_2,NC_3--I2_1,I2_2,I2_3.
mRNA	RNA_type	Gene	Gene_type	NC_1	NC_2	NC_3	I2_1	I2_2	I2_3	NC_1,NC_2,NC_3	I2_1,I2_2,I2_3	Fold_change	log2(Fold_change)	p-value	q-value	Website
NM_024103.2	mRNA	SLC25A23	protein_coding	7069	9209	7666	916	979	829	8165.18	866.686	0.106144	-3.2359	9.9808e-53	1.88168e-48	http://www.ncbi.nlm.nih.gov/nuccore/NM_024103.2
NM_000064.3	mRNA	C3	protein_coding	745	1080	1081	5644	5521	5359	997.709	5270.19	5.28229	2.40116	1.79663e-35	1.69359e-31	http://www.ncbi.nlm.nih.gov/nuccore/NM_000064.3
NM_014325.3	mRNA	CORO1C	protein_coding	2429	2924	2342	479	462	423	2627.18	434.082	0.165227	-2.59748	6.68773e-35	4.20279e-31	http://www.ncbi.nlm.nih.gov/nuccore/NM_014325.3
NM_015154.2	mRNA	MESDC2	protein_coding	322	439	373	1732	1940	1584	386.46	1672.03	4.32652	2.11321	2.79434e-23	1.31704e-19	http://www.ncbi.nlm.nih.gov/nuccore/NM_015154.2
NM_173354.4	mRNA	SIK1	protein_coding	2071	2576	2140	7593	7157	7987	2318.48	7279.28	3.13968	1.65062	2.35029e-19	8.86202e-16	http://www.ncbi.nlm.nih.gov/nuccore/NM_173354.4
NM_006606.2	mRNA	RBBP9	protein_coding	1319	2389	1306	494	536	390	1646.58	449.854	0.273206	-1.87194	2.90158e-19	9.11726e-16	http://www.ncbi.nlm.nih.gov/nuccore/NM_006606.2
NM_003290.2	mRNA	TPM4	protein_coding	3158	4289	3156	11848	11332	10919	3585.51	10867.5	3.03095	1.59977	3.59459e-19	9.68127e-16	http://www.ncbi.nlm.nih.gov/nuccore/NM_003290.2
NM_001136485.1	mRNA	C11orf86	protein_coding	99	99	90	459	507	514	99.7058	473.971	4.7537	2.24905	1.06398e-18	2.5074e-15	http://www.ncbi.nlm.nih.gov/nuccore/NM_001136485.1
NM_014974.2	mRNA	DIP2C	protein_coding	1517	2597	1434	6654	6049	5260	1827.81	5699.76	3.11836	1.64079	4.85078e-18	1.01613e-14	http://www.ncbi.nlm.nih.gov/nuccore/NM_014974.2
NM_001124.2	mRNA	ADM	protein_coding	2205	2987	2135	7587	7748	7637	2474.14	7337.41	2.96564	1.56835	1.01796e-17	1.91916e-14	http://www.ncbi.nlm.nih.gov/nuccore/NM_001124.2
NM_000637.3	mRNA	GSR	protein_coding	714	992	680	258	201	191	803.006	206.084	0.256641	-1.96218	3.64303e-17	5.74817e-14	http://www.ncbi.nlm.nih.gov/nuccore/NM_000637.3
NM_002872.4	mRNA	RAC2	protein_coding	17250	20166	17202	5692	6038	6120	18730.5	5711.43	0.304926	-1.71347	3.65873e-17	5.74817e-14	http://www.ncbi.nlm.nih.gov/nuccore/NM_002872.4
NM_001975.2	mRNA	ENO2	protein_coding	3200	4237	3250	1272	1208	1234	3625.89	1185.74	0.327021	-1.61255	1.15667e-16	1.67744e-13	http://www.ncbi.nlm.nih.gov/nuccore/NM_001975.2
NM_005564.4	mRNA	LCN2	protein_coding	40	61	48	273	295	268	50.3367	266.644	5.29722	2.40523	1.37667e-16	1.80302e-13	http://www.ncbi.nlm.nih.gov/nuccore/NM_005564.4
NM_021724.4	mRNA	NR1D1	protein_coding	766	904	856	3205	2980	3462	870.71	3091.74	3.55083	1.82815	1.43453e-16	1.80302e-13	http://www.ncbi.nlm.nih.gov/nuccore/NM_021724.4
NM_144723.2	mRNA	ZMAT2	protein_coding	5273	7066	4099	2180	2280	1727	5495	1960.88	0.356849	-1.48661	1.33586e-15	1.57406e-12	http://www.ncbi.nlm.nih.gov/nuccore/NM_144723.2
NM_030754.4	mRNA	SAA2	protein_coding	196	262	146	804	835	673	201.546	734.028	3.64199	1.86473	2.10124e-15	2.33028e-12	http://www.ncbi.nlm.nih.gov/nuccore/NM_030754.4
NM_001430.4	mRNA	EPAS1	protein_coding	5082	7347	5152	16586	16991	15049	5913.76	15479	2.61746	1.38817	2.45654e-15	2.57295e-12	http://www.ncbi.nlm.nih.gov/nuccore/NM_001430.4
NM_138809.3	mRNA	CMBL	protein_coding	1666	2432	1807	696	686	646	1991.84	646.288	0.324468	-1.62385	2.66464e-15	2.64402e-12	http://www.ncbi.nlm.nih.gov/nuccore/NM_138809.3
NM_002470.3	mRNA	MYH3	protein_coding	69	173	93	556	495	381	108.353	452.498	4.17616	2.06218	3.22752e-15	3.04242e-12	http://www.ncbi.nlm.nih.gov/nuccore/NM_002470.3
NM_006855.3	mRNA	KDELR3	protein_coding	702	1065	557	253	240	202	768.067	220.514	0.287103	-1.80036	3.72683e-15	3.34581e-12	http://www.ncbi.nlm.nih.gov/nuccore/NM_006855.3
NM_005450.4	mRNA	NOG	protein_coding	629	958	574	2234	2243	2394	719.065	2199.62	3.05899	1.61306	4.30692e-15	3.69084e-12	http://www.ncbi.nlm.nih.gov/nuccore/NM_005450.4
NM_014330.3	mRNA	PPP1R15A	protein_coding	3878	4135	3176	14304	13127	15631	3832.34	13808.2	3.60309	1.84923	4.65296e-15	3.81401e-12	http://www.ncbi.nlm.nih.gov/nuccore/NM_014330.3
NM_005560.4	mRNA	LAMA5	protein_coding	2592	4038	2776	9397	8645	8344	3150.28	8402.4	2.66719	1.41532	5.70383e-15	4.4806e-12	http://www.ncbi.nlm.nih.gov/nuccore/NM_005560.4
NM_003966.2	mRNA	SEMA5A	protein_coding	11266	21455	10481	5602	5458	3589	14065.2	4617.02	0.328258	-1.6071	1.70322e-14	1.23503e-11	http://www.ncbi.nlm.nih.gov/nuccore/NM_003966.2
NM_052906.4	mRNA	ELFN2	protein_coding	3503	4622	3731	11420	11487	12682	4034.2	11406.6	2.82747	1.49951	1.63815e-14	1.23503e-11	http://www.ncbi.nlm.nih.gov/nuccore/NM_052906.4
NM_007085.4	mRNA	FSTL1	protein_coding	59753	95514	50435	31406	31247	24164	67835.7	27503.4	0.405442	-1.30243	1.99273e-14	1.39144e-11	http://www.ncbi.nlm.nih.gov/nuccore/NM_007085.4
NM_032283.2	mRNA	ZDHHC18	protein_coding	2171	2802	2258	6369	6674	6944	2462.45	6399.06	2.59866	1.37777	3.58602e-14	2.41455e-11	http://www.ncbi.nlm.nih.gov/nuccore/NM_032283.2
NM_016454.3	mRNA	EMC4	protein_coding	729	964	528	195	286	215	740.93	222.012	0.29964	-1.7387	4.06698e-14	2.64396e-11	http://www.ncbi.nlm.nih.gov/nuccore/NM_016454.3
NM_024830.4	mRNA	LPCAT1	protein_coding	9254	12559	8810	26555	26573	25023	10329.5	24913.7	2.41189	1.27017	1.70591e-13	1.07205e-10	http://www.ncbi.nlm.nih.gov/nuccore/NM_024830.4
NM_007198.3	mRNA	PROSC	protein_coding	1528	2181	1350	680	579	610	1691.42	595.798	0.352246	-1.50534	2.75013e-13	1.67252e-10	http://www.ncbi.nlm.nih.gov/nuccore/NM_007198.3
NM_005226.3	mRNA	S1PR3	protein_coding	1328	1934	1134	491	586	521	1464.25	510.394	0.34857	-1.52048	2.89212e-13	1.70391e-10	http://www.ncbi.nlm.nih.gov/nuccore/NM_005226.3
NM_024508.4	mRNA	ZBED2	protein_coding	113	215	119	35	28	27	146.563	28.5659	0.194905	-2.35916	4.51791e-13	2.5811e-10	http://www.ncbi.nlm.nih.gov/nuccore/NM_024508.4
NM_014282.3	mRNA	HABP4	protein_coding	1067	1562	919	3479	3376	3000	1181.7	3133.73	2.65187	1.40701	6.33189e-13	3.51103e-10	http://www.ncbi.nlm.nih.gov/nuccore/NM_014282.3
NM_014399.3	mRNA	TSPAN13	protein_coding	2822	4617	2670	1443	1395	1256	3346.02	1302.25	0.389195	-1.36143	7.76104e-13	4.18054e-10	http://www.ncbi.nlm.nih.gov/nuccore/NM_014399.3
NM_020311.2	mRNA	ACKR3	protein_coding	93	120	69	344	381	373	94.4102	351.249	3.72046	1.89548	1.28033e-12	6.70499e-10	http://www.ncbi.nlm.nih.gov/nuccore/NM_020311.2
NM_000428.2	mRNA	LTBP2	protein_coding	1420	2207	1559	4838	4498	4411	1739.76	4380.92	2.51811	1.33234	1.57303e-12	8.0152e-10	http://www.ncbi.nlm.nih.gov/nuccore/NM_000428.2
NM_057749.2	mRNA	CCNE2	protein_coding	487	1018	507	260	195	143	652.847	187.98	0.287939	-1.79616	1.6584e-12	8.22783e-10	http://www.ncbi.nlm.nih.gov/nuccore/NM_057749.2
NM_016235.2	mRNA	GPRC5B	protein_coding	125	137	135	18	40	13	137.508	22.2963	0.162145	-2.62464	1.76625e-12	8.53824e-10	http://www.ncbi.nlm.nih.gov/nuccore/NM_016235.2
NM_005319.3	mRNA	HIST1H1C	protein_coding	105	122	144	464	427	460	129.502	431.773	3.3341	1.7373	1.84115e-12	8.6778e-10	http://www.ncbi.nlm.nih.gov/nuccore/NM_005319.3
NM_030797.3	mRNA	FAM49A	protein_coding	790	1259	585	3009	2650	1887	863.232	2378.54	2.75539	1.46226	2.36092e-12	1.08562e-09	http://www.ncbi.nlm.nih.gov/nuccore/NM_030797.3
NM_024068.3	mRNA	NABP2	protein_coding	4326	5008	3959	1766	1881	2003	4542.93	1810.96	0.398634	-1.32686	2.74633e-12	1.23277e-09	http://www.ncbi.nlm.nih.gov/nuccore/NM_024068.3
NM_005318.3	mRNA	H1F0	protein_coding	181	282	139	704	633	646	198.1	632.284	3.19175	1.67435	3.66741e-12	1.60794e-09	http://www.ncbi.nlm.nih.gov/nuccore/NM_005318.3
NM_021021.3	mRNA	SNTB1	protein_coding	1816	3235	1840	1038	968	798	2269.78	888.77	0.391566	-1.35267	6.08564e-12	2.60756e-09	http://www.ncbi.nlm.nih.gov/nuccore/NM_021021.3
NM_007346.3	mRNA	OGFR	protein_coding	3578	4145	3438	10465	11143	12214	3823.45	10851.3	2.83809	1.50492	6.9138e-12	2.83361e-09	http://www.ncbi.nlm.nih.gov/nuccore/NM_007346.3
NM_033102.2	mRNA	SLC45A3	protein_coding	1098	1304	1110	398	465	470	1203.5	427.36	0.355098	-1.49371	6.82131e-12	2.83361e-09	http://www.ncbi.nlm.nih.gov/nuccore/NM_033102.2
NM_001072.3	mRNA	UGT1A6	protein_coding	2053	3223	1718	1046	1015	832	2309.67	917.62	0.397295	-1.33172	1.23082e-11	4.93718e-09	http://www.ncbi.nlm.nih.gov/nuccore/NM_001072.3
NM_020151.3	mRNA	STARD7	protein_coding	11512	15955	10612	6038	6158	5457	12796.5	5618.99	0.439103	-1.18737	1.55504e-11	6.10775e-09	http://www.ncbi.nlm.nih.gov/nuccore/NM_020151.3
NM_001008495.3	mRNA	TMEM64	protein_coding	500	844	481	203	247	198	602.696	206.371	0.342414	-1.54619	2.91127e-11	1.12013e-08	http://www.ncbi.nlm.nih.gov/nuccore/NM_001008495.3
NM_002275.3	mRNA	KRT15	protein_coding	351	411	252	78	124	119	342.173	103.354	0.302054	-1.72712	4.10683e-11	1.54852e-08	http://www.ncbi.nlm.nih.gov/nuccore/NM_002275.3
NM_001025100.1	mRNA	MBP	protein_coding	1040	1817	862	3551	3278	2684	1214.17	3013.99	2.48235	1.31171	4.32859e-11	1.60013e-08	http://www.ncbi.nlm.nih.gov/nuccore/NM_001025100.1
NM_001950.3	mRNA	E2F4	protein_coding	8229	10016	8104	3939	4089	4367	8996.48	3971.05	0.4414	-1.17984	7.0225e-11	2.49802e-08	http://www.ncbi.nlm.nih.gov/nuccore/NM_001950.3
NM_003483.4	mRNA	HMGA2	protein_coding	859	1784	988	3623	3240	2360	1185.95	2909.99	2.45372	1.29497	6.90058e-11	2.49802e-08	http://www.ncbi.nlm.nih.gov/nuccore/NM_003483.4
NM_033089.6	mRNA	ZCCHC3	protein_coding	1042	1693	1157	3196	3328	3267	1300.76	3128.23	2.40493	1.266	7.99248e-11	2.79041e-08	http://www.ncbi.nlm.nih.gov/nuccore/NM_033089.6
NM_015094.2	mRNA	HIC2	protein_coding	1498	1870	1456	3839	3991	4057	1642.05	3802.14	2.31548	1.21131	1.0021e-10	3.43503e-08	http://www.ncbi.nlm.nih.gov/nuccore/NM_015094.2
NM_175617.3	mRNA	MT1E	protein_coding	10984	13428	11202	5500	5629	5947	12177.2	5467.01	0.448957	-1.15535	1.05169e-10	3.54063e-08	http://www.ncbi.nlm.nih.gov/nuccore/NM_175617.3
NM_173561.2	mRNA	UNC5CL	protein_coding	105	200	94	423	476	404	129.628	415.051	3.20185	1.67891	1.19316e-10	3.94043e-08	http://www.ncbi.nlm.nih.gov/nuccore/NM_173561.2
NM_177401.4	mRNA	MIDN	protein_coding	5888	7251	6233	14561	14981	14972	6632.27	14226.9	2.1451	1.10104	1.21225e-10	3.94043e-08	http://www.ncbi.nlm.nih.gov/nuccore/NM_177401.4
NM_020299.4	mRNA	AKR1B10	protein_coding	5081	6499	4780	2594	2395	2655	5546.55	2445.52	0.440908	-1.18145	1.70551e-10	5.44982e-08	http://www.ncbi.nlm.nih.gov/nuccore/NM_020299.4
NM_006187.3	mRNA	OAS3	protein_coding	6596	8759	6366	3157	3551	3614	7347.48	3307.34	0.450132	-1.15158	1.87093e-10	5.87876e-08	http://www.ncbi.nlm.nih.gov/nuccore/NM_006187.3
NM_005730.3	mRNA	CTDSP2	protein_coding	5871	7726	5406	2903	3155	2939	6417.91	2872.29	0.447544	-1.1599	2.18719e-10	6.75984e-08	http://www.ncbi.nlm.nih.gov/nuccore/NM_005730.3
NM_014550.3	mRNA	CARD10	protein_coding	15772	18560	17122	39928	42122	44679	17713.4	40605.9	2.29238	1.19685	2.79745e-10	8.50651e-08	http://www.ncbi.nlm.nih.gov/nuccore/NM_014550.3
NM_001304433.1	mRNA	LOC101928841	protein_coding	82	75	71	272	250	284	79.3671	258.047	3.2513	1.70102	3.63526e-10	1.08787e-07	http://www.ncbi.nlm.nih.gov/nuccore/NM_001304433.1
NM_006516.2	mRNA	SLC2A1	protein_coding	46687	54370	48673	19818	21257	21835	51484.8	20143	0.391242	-1.35387	4.48566e-10	1.32138e-07	http://www.ncbi.nlm.nih.gov/nuccore/NM_006516.2
NM_004843.3	mRNA	IL27RA	protein_coding	1117	1316	1061	530	458	477	1194.38	466.997	0.390995	-1.35478	4.69165e-10	1.3608e-07	http://www.ncbi.nlm.nih.gov/nuccore/NM_004843.3
NM_001335.3	mRNA	CTSW	protein_coding	269	322	314	96	98	95	312.286	92.2574	0.295426	-1.75913	5.07912e-10	1.44579e-07	http://www.ncbi.nlm.nih.gov/nuccore/NM_001335.3
NM_020433.4	mRNA	JPH2	protein_coding	60	77	81	264	334	353	75.3639	305.851	4.05833	2.02089	5.13806e-10	1.44579e-07	http://www.ncbi.nlm.nih.gov/nuccore/NM_020433.4
NM_017907.2	mRNA	LAMTOR1	protein_coding	8071	9516	8251	3701	4158	4072	8865.3	3817.92	0.430658	-1.21538	5.86418e-10	1.62584e-07	http://www.ncbi.nlm.nih.gov/nuccore/NM_017907.2
NM_016642.3	mRNA	SPTBN5	protein_coding	161	258	170	592	609	523	196.557	548.313	2.78958	1.48005	7.05564e-10	1.92783e-07	http://www.ncbi.nlm.nih.gov/nuccore/NM_016642.3
NM_001486.3	mRNA	GCKR	protein_coding	83	182	93	34	39	15	116.085	27.458	0.236533	-2.07988	7.17506e-10	1.93245e-07	http://www.ncbi.nlm.nih.gov/nuccore/NM_001486.3
NM_003810.3	mRNA	TNFSF10	protein_coding	257	532	244	141	108	76	333.775	102.095	0.305879	-1.70897	7.43699e-10	1.97478e-07	http://www.ncbi.nlm.nih.gov/nuccore/NM_003810.3
NM_000393.4	mRNA	COL5A2	protein_coding	27	89	19	287	207	165	40.9428	207.459	5.06705	2.34115	9.61987e-10	2.51894e-07	http://www.ncbi.nlm.nih.gov/nuccore/NM_000393.4
NM_000029.3	mRNA	AGT	protein_coding	59	68	40	193	208	211	56.2951	195.893	3.47975	1.79899	1.29378e-09	3.29617e-07	http://www.ncbi.nlm.nih.gov/nuccore/NM_000029.3
NM_005261.3	mRNA	GEM	protein_coding	164	237	140	580	479	521	180.337	503.836	2.79386	1.48226	1.28636e-09	3.29617e-07	http://www.ncbi.nlm.nih.gov/nuccore/NM_005261.3
NM_004091.3	mRNA	E2F2	protein_coding	1672	2142	1482	823	754	797	1789.77	758.161	0.423609	-1.2392	1.32883e-09	3.34032e-07	http://www.ncbi.nlm.nih.gov/nuccore/NM_004091.3
NM_032482.2	mRNA	DOT1L	protein_coding	5856	7779	6127	15029	15295	17059	6713.53	15195.9	2.26347	1.17854	1.55218e-09	3.85043e-07	http://www.ncbi.nlm.nih.gov/nuccore/NM_032482.2
NM_080660.3	mRNA	ZC3HAV1L	protein_coding	367	666	439	1510	1315	944	488.657	1187.99	2.43114	1.28163	1.86896e-09	4.57604e-07	http://www.ncbi.nlm.nih.gov/nuccore/NM_080660.3
NM_004759.4	mRNA	MAPKAPK2	protein_coding	456	559	404	160	176	209	481.562	175.46	0.364356	-1.45658	2.16595e-09	5.2352e-07	http://www.ncbi.nlm.nih.gov/nuccore/NM_004759.4
NM_024518.2	mRNA	ULBP3	protein_coding	1158	1963	1085	753	628	484	1386.41	588.49	0.424472	-1.23626	2.21422e-09	5.28414e-07	http://www.ncbi.nlm.nih.gov/nuccore/NM_024518.2
NM_004724.3	mRNA	ZW10	protein_coding	377	693	420	1621	1251	988	491.893	1216.73	2.47357	1.30659	2.48452e-09	5.85509e-07	http://www.ncbi.nlm.nih.gov/nuccore/NM_004724.3
NM_001130677.1	mRNA	EPOP	protein_coding	1204	1447	1280	545	563	640	1349.17	561.14	0.415914	-1.26564	3.04117e-09	7.07841e-07	http://www.ncbi.nlm.nih.gov/nuccore/NM_001130677.1
NM_013276.2	mRNA	SHPK	protein_coding	1684	2045	1685	908	740	844	1850.46	795.662	0.429981	-1.21765	3.59368e-09	8.2624e-07	http://www.ncbi.nlm.nih.gov/nuccore/NM_013276.2
NM_152367.2	mRNA	MAB21L3	protein_coding	84	194	98	25	49	20	121.557	29.6223	0.24369	-2.03688	3.6509e-09	8.29283e-07	http://www.ncbi.nlm.nih.gov/nuccore/NM_152367.2
NM_006219.2	mRNA	PIK3CB	protein_coding	768	1516	824	492	548	312	1016.29	425.595	0.418774	-1.25575	3.72003e-09	8.34924e-07	http://www.ncbi.nlm.nih.gov/nuccore/NM_006219.2
NM_015600.4	mRNA	ABHD12	protein_coding	43	53	41	197	173	140	46.6433	161.346	3.45915	1.79042	4.00369e-09	8.88019e-07	http://www.ncbi.nlm.nih.gov/nuccore/NM_015600.4
NM_005195.3	mRNA	CEBPD	protein_coding	2591	3755	3172	7213	7072	6667	3235.09	6676.49	2.06377	1.04528	4.08063e-09	8.9456e-07	http://www.ncbi.nlm.nih.gov/nuccore/NM_005195.3
NM_018024.2	mRNA	WDYHV1	protein_coding	230	309	186	72	79	95	242.764	79.2286	0.326361	-1.61546	4.35154e-09	9.42983e-07	http://www.ncbi.nlm.nih.gov/nuccore/NM_018024.2
NM_001037675.3	mRNA	NBPF9	protein_coding	305	664	335	1298	1134	873	422.65	1043.92	2.46993	1.30447	4.89489e-09	1.04867e-06	http://www.ncbi.nlm.nih.gov/nuccore/NM_001037675.3
NM_001206736.1	mRNA	NSFL1C	protein_coding	459	487	394	183	174	168	460.193	167.309	0.363562	-1.45973	5.7087e-09	1.20928e-06	http://www.ncbi.nlm.nih.gov/nuccore/NM_001206736.1
NM_022835.2	mRNA	PLEKHG2	protein_coding	1835	2606	1995	1050	1128	862	2177.04	964.282	0.442932	-1.17484	5.85341e-09	1.22616e-06	http://www.ncbi.nlm.nih.gov/nuccore/NM_022835.2
NM_000937.4	mRNA	POLR2A	protein_coding	35545	45575	36608	20308	21655	20254	40095	19857.3	0.495256	-1.01375	6.07665e-09	1.24525e-06	http://www.ncbi.nlm.nih.gov/nuccore/NM_000937.4
NM_002193.3	mRNA	INHBB	protein_coding	559	773	585	1650	1586	1421	648.747	1480.92	2.28274	1.19077	6.02676e-09	1.24525e-06	http://www.ncbi.nlm.nih.gov/nuccore/NM_002193.3
NM_001042465.2	mRNA	PSAP	protein_coding	668	997	560	280	345	328	738.604	305.248	0.413277	-1.27482	8.88122e-09	1.77558e-06	http://www.ncbi.nlm.nih.gov/nuccore/NM_001042465.2
NM_203304.3	mRNA	MEX3D	protein_coding	354	479	347	1003	998	971	398.759	948.327	2.37819	1.24987	8.94712e-09	1.77558e-06	http://www.ncbi.nlm.nih.gov/nuccore/NM_203304.3
NM_002166.4	mRNA	ID2	protein_coding	2852	4592	2960	1785	1721	1642	3466.94	1640.46	0.473174	-1.07956	9.24049e-09	1.8147e-06	http://www.ncbi.nlm.nih.gov/nuccore/NM_002166.4
NM_173854.5	mRNA	SLC41A1	protein_coding	6285	8077	5449	3441	3409	3335	6685.58	3250.17	0.486146	-1.04054	1.00813e-08	1.9594e-06	http://www.ncbi.nlm.nih.gov/nuccore/NM_173854.5
NM_001284389.1	mRNA	NOLC1	protein_coding	294	495	324	958	952	902	370.491	896.475	2.41969	1.27482	1.02968e-08	1.98087e-06	http://www.ncbi.nlm.nih.gov/nuccore/NM_001284389.1
NM_030648.3	mRNA	SETD7	protein_coding	1289	3003	1230	7692	6506	4322	1762.73	5821.29	3.30243	1.72353	1.08881e-08	2.07347e-06	http://www.ncbi.nlm.nih.gov/nuccore/NM_030648.3
NM_005189.2	mRNA	CBX2	protein_coding	1704	2271	1753	818	930	977	1943.53	874.263	0.449833	-1.15254	1.14171e-08	2.15247e-06	http://www.ncbi.nlm.nih.gov/nuccore/NM_005189.2
NM_001292034.2	mRNA	TAB2	protein_coding	307	485	288	152	152	110	358.576	130.911	0.365087	-1.45369	1.1641e-08	2.17295e-06	http://www.ncbi.nlm.nih.gov/nuccore/NM_001292034.2
NM_020896.3	mRNA	OSBPL5	protein_coding	171	243	205	547	550	574	210.533	534.554	2.53905	1.34429	1.209e-08	2.23464e-06	http://www.ncbi.nlm.nih.gov/nuccore/NM_020896.3
NM_000692.4	mRNA	ALDH1B1	protein_coding	9502	11823	8691	4938	5354	5497	10188.4	5056.54	0.496302	-1.01071	1.37525e-08	2.49304e-06	http://www.ncbi.nlm.nih.gov/nuccore/NM_000692.4
NM_178448.3	mRNA	SAPCD2	protein_coding	17762	21058	19532	8052	8252	8738	20088.2	8018.24	0.399151	-1.32499	1.37066e-08	2.49304e-06	http://www.ncbi.nlm.nih.gov/nuccore/NM_178448.3
NM_005257.5	mRNA	GATA6	protein_coding	1485	2039	1603	926	770	735	1739.21	772.051	0.443909	-1.17166	1.45943e-08	2.62045e-06	http://www.ncbi.nlm.nih.gov/nuccore/NM_005257.5
NM_015711.3	mRNA	GLTSCR1	protein_coding	1314	1594	1583	3471	3299	3232	1550.51	3188.95	2.05671	1.04034	1.5879e-08	2.79783e-06	http://www.ncbi.nlm.nih.gov/nuccore/NM_015711.3
NM_005568.4	mRNA	LHX1	protein_coding	1280	2002	1226	3503	3490	3050	1499.92	3193.68	2.12924	1.09034	1.6159e-08	2.82079e-06	http://www.ncbi.nlm.nih.gov/nuccore/NM_005568.4
NM_024536.5	mRNA	CHPF	protein_coding	2255	2542	2747	594	598	708	2623.17	610.432	0.232708	-2.10341	1.64759e-08	2.84972e-06	http://www.ncbi.nlm.nih.gov/nuccore/NM_024536.5
NM_004939.2	mRNA	DDX1	protein_coding	7783	14646	6565	4701	4348	3284	9401.82	3898.19	0.414621	-1.27013	1.68449e-08	2.88707e-06	http://www.ncbi.nlm.nih.gov/nuccore/NM_004939.2
NM_022823.2	mRNA	FNDC4	protein_coding	380	447	447	104	132	159	440.491	127.616	0.289712	-1.78731	1.91726e-08	3.25641e-06	http://www.ncbi.nlm.nih.gov/nuccore/NM_022823.2
NM_001007156.2	mRNA	NTRK3	protein_coding	85	148	74	31	28	24	100.521	26.3208	0.261845	-1.93322	2.07348e-08	3.46997e-06	http://www.ncbi.nlm.nih.gov/nuccore/NM_001007156.2
NM_138720.2	mRNA	HIST1H2BD	protein_coding	9	22	16	77	82	73	15.5319	73.9259	4.75961	2.25084	2.07981e-08	3.46997e-06	http://www.ncbi.nlm.nih.gov/nuccore/NM_138720.2
NM_005952.3	mRNA	MT1X	protein_coding	1359	1765	1419	709	687	759	1546.48	690.128	0.446256	-1.16406	2.2018e-08	3.64128e-06	http://www.ncbi.nlm.nih.gov/nuccore/NM_005952.3
NM_004055.4	mRNA	CAPN5	protein_coding	4935	5958	5229	2502	2655	2811	5530	2553.24	0.461707	-1.11495	2.25604e-08	3.69854e-06	http://www.ncbi.nlm.nih.gov/nuccore/NM_004055.4
NM_014737.2	mRNA	RASSF2	protein_coding	207	370	201	108	95	82	255.561	90.3443	0.353514	-1.50016	2.39993e-08	3.90051e-06	http://www.ncbi.nlm.nih.gov/nuccore/NM_014737.2
NM_003378.3	mRNA	VGF	protein_coding	137	170	146	408	385	462	155.037	402.796	2.59807	1.37744	2.50994e-08	4.04443e-06	http://www.ncbi.nlm.nih.gov/nuccore/NM_003378.3
NM_001304525.1	mRNA	MAD1L1	protein_coding	112	98	128	307	393	383	119.644	347.44	2.90396	1.53802	2.61519e-08	4.17833e-06	http://www.ncbi.nlm.nih.gov/nuccore/NM_001304525.1
NM_198149.2	mRNA	SHISA4	protein_coding	359	523	467	170	192	194	459.919	178.124	0.387295	-1.3685	2.77933e-08	4.40326e-06	http://www.ncbi.nlm.nih.gov/nuccore/NM_198149.2
NM_006378.3	mRNA	SEMA4D	protein_coding	871	1532	936	557	540	451	1104.95	491.277	0.444614	-1.16937	2.90894e-08	4.57019e-06	http://www.ncbi.nlm.nih.gov/nuccore/NM_006378.3
NM_003068.4	mRNA	SNAI2	protein_coding	491	828	487	1655	1307	1285	597.49	1348.41	2.25679	1.17427	2.9685e-08	4.62522e-06	http://www.ncbi.nlm.nih.gov/nuccore/NM_003068.4
NM_006818.3	mRNA	MLLT11	protein_coding	1122	1809	1215	662	641	665	1384.72	628.906	0.454176	-1.13868	3.18136e-08	4.91624e-06	http://www.ncbi.nlm.nih.gov/nuccore/NM_006818.3
NM_002657.3	mRNA	PLAGL2	protein_coding	2783	3974	2710	1799	1578	1427	3181.34	1524.97	0.479347	-1.06086	3.46776e-08	5.27239e-06	http://www.ncbi.nlm.nih.gov/nuccore/NM_002657.3
NM_203403.1	mRNA	LURAP1L	protein_coding	18	38	7	90	85	99	19.5405	87.8529	4.49593	2.16862	3.651e-08	5.50659e-06	http://www.ncbi.nlm.nih.gov/nuccore/NM_203403.1
NM_032806.5	mRNA	POMGNT2	protein_coding	2651	3266	2803	1358	1464	1597	2985.11	1417.93	0.475	-1.074	3.99703e-08	5.98064e-06	http://www.ncbi.nlm.nih.gov/nuccore/NM_032806.5
NM_001039703.5	mRNA	NBPF10	protein_coding	171	416	149	994	871	563	232.725	763.19	3.27936	1.71341	4.07161e-08	6.04425e-06	http://www.ncbi.nlm.nih.gov/nuccore/NM_001039703.5
NM_003512.3	mRNA	HIST1H2AC	protein_coding	45	68	66	178	200	201	61.2575	185.439	3.0272	1.59799	4.29043e-08	6.27034e-06	http://www.ncbi.nlm.nih.gov/nuccore/NM_003512.3
NM_001286835.1	mRNA	CBWD5	protein_coding	13	44	22	113	120	82	25.1385	99.5652	3.96067	1.98575	5.41741e-08	7.79653e-06	http://www.ncbi.nlm.nih.gov/nuccore/NM_001286835.1
NM_004148.3	mRNA	NINJ1	protein_coding	1504	1880	1711	766	686	844	1748.73	736.639	0.421242	-1.24728	5.57364e-08	7.96059e-06	http://www.ncbi.nlm.nih.gov/nuccore/NM_004148.3
NM_015567.1	mRNA	SLITRK5	protein_coding	268	454	261	135	142	114	324.732	124.156	0.382332	-1.3871	5.91866e-08	8.38982e-06	http://www.ncbi.nlm.nih.gov/nuccore/NM_015567.1
NM_001009984.2	mRNA	C20orf194	protein_coding	1009	1789	938	3102	2746	2322	1225.3	2588.61	2.11263	1.07904	6.36933e-08	8.89488e-06	http://www.ncbi.nlm.nih.gov/nuccore/NM_001009984.2
NM_173475.3	mRNA	DCUN1D3	protein_coding	394	714	367	1232	1133	1089	482.722	1099.74	2.27821	1.1879	7.10281e-08	9.84627e-06	http://www.ncbi.nlm.nih.gov/nuccore/NM_173475.3
NM_018240.6	mRNA	KIRREL	protein_coding	4648	5848	4637	2688	2644	2704	5154.37	2567.73	0.498165	-1.00531	7.27518e-08	1.00116e-05	http://www.ncbi.nlm.nih.gov/nuccore/NM_018240.6
NM_021170.3	mRNA	HES4	protein_coding	8	4	13	64	53	37	9.31308	48.4498	5.20234	2.37916	7.64938e-08	1.04503e-05	http://www.ncbi.nlm.nih.gov/nuccore/NM_021170.3
NM_022121.4	mRNA	PERP	protein_coding	1487	2399	1497	3918	4143	3353	1790.37	3625.63	2.02508	1.01798	8.76452e-08	1.1719e-05	http://www.ncbi.nlm.nih.gov/nuccore/NM_022121.4
NM_145799.3	mRNA	2021-09-06	protein_coding	191	302	185	96	95	62	225.477	79.7487	0.353688	-1.49945	8.74146e-08	1.1719e-05	http://www.ncbi.nlm.nih.gov/nuccore/NM_145799.3
NM_007076.2	mRNA	FICD	protein_coding	103	171	102	374	339	321	124.581	328.955	2.64049	1.4008	9.51788e-08	1.26367e-05	http://www.ncbi.nlm.nih.gov/nuccore/NM_007076.2
NM_015512.4	mRNA	DNAH1	protein_coding	91	188	103	386	330	329	124.716	332.556	2.66651	1.41495	1.05679e-07	1.39326e-05	http://www.ncbi.nlm.nih.gov/nuccore/NM_015512.4
NM_080826.1	mRNA	ISM1	protein_coding	509	821	435	276	270	244	581.895	251.386	0.432012	-1.21086	1.11405e-07	1.44849e-05	http://www.ncbi.nlm.nih.gov/nuccore/NM_080826.1
NM_000565.3	mRNA	IL6R	protein_coding	6	21	10	73	59	56	11.7192	59.6556	5.09041	2.34778	1.20087e-07	1.52974e-05	http://www.ncbi.nlm.nih.gov/nuccore/NM_000565.3
NM_001145536.1	mRNA	C17orf107	protein_coding	22	34	30	92	112	119	29.238	103.817	3.55075	1.82813	1.19485e-07	1.52974e-05	http://www.ncbi.nlm.nih.gov/nuccore/NM_001145536.1
NM_006084.4	mRNA	IRF9	protein_coding	682	997	739	1656	1822	1878	815.465	1716.07	2.1044	1.07341	1.2515e-07	1.58353e-05	http://www.ncbi.nlm.nih.gov/nuccore/NM_006084.4
NM_003520.3	mRNA	HIST1H2BN	protein_coding	13	34	26	100	94	94	24.1602	91.8619	3.80219	1.92683	1.27974e-07	1.60846e-05	http://www.ncbi.nlm.nih.gov/nuccore/NM_003520.3
NM_014997.3	mRNA	KLHDC10	protein_coding	971	1527	910	2829	2473	2067	1131.97	2333.33	2.06131	1.04356	1.30171e-07	1.62524e-05	http://www.ncbi.nlm.nih.gov/nuccore/NM_014997.3
NM_031910.3	mRNA	C1QTNF6	protein_coding	732	962	757	1756	1776	1878	832.978	1731.65	2.07886	1.0558	1.37649e-07	1.69614e-05	http://www.ncbi.nlm.nih.gov/nuccore/NM_031910.3
NM_001278141.1	mRNA	NBPF12	protein_coding	394	835	361	1296	1327	996	511.482	1146.17	2.24088	1.16406	1.68661e-07	2.03831e-05	http://www.ncbi.nlm.nih.gov/nuccore/NM_001278141.1
NM_002589.2	mRNA	PCDH7	protein_coding	42	64	33	10	12	4	45.8957	8.09508	0.17638	-2.50324	1.85886e-07	2.21804e-05	http://www.ncbi.nlm.nih.gov/nuccore/NM_002589.2
NM_007227.3	mRNA	GPR45	protein_coding	86	154	112	316	353	286	117.62	303.713	2.58216	1.36858	2.06469e-07	2.43285e-05	http://www.ncbi.nlm.nih.gov/nuccore/NM_007227.3
NM_018009.4	mRNA	TAPBPL	protein_coding	474	621	542	262	236	244	559.569	236.699	0.423003	-1.24126	2.11253e-07	2.47377e-05	http://www.ncbi.nlm.nih.gov/nuccore/NM_018009.4
NM_001170631.1	mRNA	FCAMR	protein_coding	76	99	76	23	28	20	85.2215	22.5325	0.2644	-1.91921	2.28722e-07	2.66179e-05	http://www.ncbi.nlm.nih.gov/nuccore/NM_001170631.1
NM_001080428.2	mRNA	TENM2	protein_coding	76	68	53	168	217	204	68.0595	188.768	2.77357	1.47175	2.44277e-07	2.79113e-05	http://www.ncbi.nlm.nih.gov/nuccore/NM_001080428.2
NM_013390.2	mRNA	TMEM2	protein_coding	532	785	363	1565	1429	950	552.784	1241.75	2.24635	1.16758	2.85354e-07	3.19784e-05	http://www.ncbi.nlm.nih.gov/nuccore/NM_013390.2
NM_182491.2	mRNA	ZFAND2A	protein_coding	876	1060	797	1891	1866	2102	929.875	1878.33	2.01998	1.01434	3.18442e-07	3.51915e-05	http://www.ncbi.nlm.nih.gov/nuccore/NM_182491.2
NM_145305.2	mRNA	SLC25A43	protein_coding	1109	1905	1099	747	766	567	1358.11	658.502	0.484868	-1.04434	3.34264e-07	3.66389e-05	http://www.ncbi.nlm.nih.gov/nuccore/NM_145305.2
NM_024697.2	mRNA	ZNF385D	protein_coding	400	551	312	178	214	167	421.121	177.836	0.422293	-1.24369	3.4456e-07	3.75491e-05	http://www.ncbi.nlm.nih.gov/nuccore/NM_024697.2
NM_152487.2	mRNA	TMEM56	protein_coding	181	366	167	115	91	78	230.904	89.7902	0.388864	-1.36266	3.49788e-07	3.77282e-05	http://www.ncbi.nlm.nih.gov/nuccore/NM_152487.2
NM_152637.2	mRNA	METTL7B	protein_coding	123	130	95	30	36	49	118.966	37.27	0.313282	-1.67447	3.50206e-07	3.77282e-05	http://www.ncbi.nlm.nih.gov/nuccore/NM_152637.2
NM_015253.1	mRNA	WSCD1	protein_coding	4934	5852	5309	2643	2688	2840	5534.25	2615.65	0.472629	-1.08122	3.83729e-07	4.11048e-05	http://www.ncbi.nlm.nih.gov/nuccore/NM_015253.1
NM_012230.3	mRNA	POMZP3	protein_coding	24	61	45	163	128	128	42.9505	133.086	3.09858	1.63161	4.10245e-07	4.32087e-05	http://www.ncbi.nlm.nih.gov/nuccore/NM_012230.3
NM_032827.6	mRNA	ATOH8	protein_coding	2067	2572	2214	1152	1196	1282	2345.44	1163.11	0.495902	-1.01187	4.29004e-07	4.49334e-05	http://www.ncbi.nlm.nih.gov/nuccore/NM_032827.6
NM_001852.3	mRNA	COL9A2	protein_coding	145	215	179	68	85	51	182.889	64.4503	0.352401	-1.50471	4.41719e-07	4.60096e-05	http://www.ncbi.nlm.nih.gov/nuccore/NM_001852.3
NM_173832.5	mRNA	ZFP41	protein_coding	795	1033	797	1853	1746	2075	891.592	1820.42	2.04176	1.02981	4.58646e-07	4.75102e-05	http://www.ncbi.nlm.nih.gov/nuccore/NM_173832.5
NM_024031.3	mRNA	PRR14	protein_coding	170	204	155	51	78	72	180.148	64.5883	0.35853	-1.47983	5.24534e-07	5.34543e-05	http://www.ncbi.nlm.nih.gov/nuccore/NM_024031.3
NM_032367.3	mRNA	ZBED3	protein_coding	43	99	44	10	20	17	59.6848	15.1311	0.253516	-1.97985	5.75667e-07	5.83497e-05	http://www.ncbi.nlm.nih.gov/nuccore/NM_032367.3
NM_001105562.2	mRNA	UBE4B	protein_coding	154	266	136	86	86	43	182.339	67.3172	0.369187	-1.43758	6.65343e-07	6.67219e-05	http://www.ncbi.nlm.nih.gov/nuccore/NM_001105562.2
NM_000067.2	mRNA	CA2	protein_coding	577	878	480	375	311	244	640.835	293.572	0.458109	-1.12624	7.11271e-07	7.02073e-05	http://www.ncbi.nlm.nih.gov/nuccore/NM_000067.2
NM_006896.3	mRNA	HOXA7	protein_coding	168	221	228	79	71	43	212.888	60.5924	0.284621	-1.81289	7.23588e-07	7.1051e-05	http://www.ncbi.nlm.nih.gov/nuccore/NM_006896.3
NM_033104.3	mRNA	STON2	protein_coding	24	114	36	326	331	170	53.0047	259.182	4.88979	2.28977	7.31616e-07	7.14671e-05	http://www.ncbi.nlm.nih.gov/nuccore/NM_033104.3
NM_003476.4	mRNA	CSRP3	protein_coding	3	6	5	31	47	27	4.70095	33.2488	7.07279	2.82228	7.80895e-07	7.54986e-05	http://www.ncbi.nlm.nih.gov/nuccore/NM_003476.4
NM_001940.3	mRNA	ATN1	protein_coding	306	427	360	150	167	171	371.993	156.361	0.420332	-1.2504	8.04304e-07	7.55602e-05	http://www.ncbi.nlm.nih.gov/nuccore/NM_001940.3
NM_002982.3	mRNA	CCL2	protein_coding	610	674	612	347	278	290	653.76	291.165	0.445371	-1.16692	8.0558e-07	7.55602e-05	http://www.ncbi.nlm.nih.gov/nuccore/NM_002982.3
NM_015714.3	mRNA	G0S2	protein_coding	4450	4928	4045	2135	2474	2541	4604.62	2293.12	0.498005	-1.00577	8.03886e-07	7.55602e-05	http://www.ncbi.nlm.nih.gov/nuccore/NM_015714.3
NM_024040.2	mRNA	CUEDC2	protein_coding	4339	5045	4564	2165	2356	2520	4798.96	2258.21	0.470562	-1.08754	7.94757e-07	7.55602e-05	http://www.ncbi.nlm.nih.gov/nuccore/NM_024040.2
NM_024080.4	mRNA	TRPM8	protein_coding	110	196	111	374	419	264	137.318	333.689	2.43005	1.28098	7.92575e-07	7.55602e-05	http://www.ncbi.nlm.nih.gov/nuccore/NM_024080.4
NM_199204.1	mRNA	DHRS9	protein_coding	124	226	129	73	55	52	157.642	57.015	0.361674	-1.46724	7.89293e-07	7.55602e-05	http://www.ncbi.nlm.nih.gov/nuccore/NM_199204.1
NM_004496.3	mRNA	FOXA1	protein_coding	108	166	114	50	54	34	130.017	43.5333	0.334827	-1.57851	8.22566e-07	7.67714e-05	http://www.ncbi.nlm.nih.gov/nuccore/NM_004496.3
NM_000758.3	mRNA	CSF2	protein_coding	377	477	335	166	179	194	402.351	172.912	0.429754	-1.21842	8.52752e-07	7.91967e-05	http://www.ncbi.nlm.nih.gov/nuccore/NM_000758.3
NM_001174072.2	mRNA	SERINC5	protein_coding	778	1243	640	504	454	373	876.423	421.513	0.480947	-1.05605	8.57371e-07	7.92354e-05	http://www.ncbi.nlm.nih.gov/nuccore/NM_001174072.2
NM_012137.3	mRNA	DDAH1	protein_coding	637	1131	707	535	410	286	819.789	386.615	0.471604	-1.08435	8.9862e-07	8.22411e-05	http://www.ncbi.nlm.nih.gov/nuccore/NM_012137.3
NM_017742.5	mRNA	ZCCHC2	protein_coding	80	182	103	386	311	242	118.916	296.149	2.4904	1.31638	9.39144e-07	8.47162e-05	http://www.ncbi.nlm.nih.gov/nuccore/NM_017742.5
NM_152914.2	mRNA	NATD1	protein_coding	235	422	266	146	130	126	305.724	127.935	0.418466	-1.25682	9.44306e-07	8.47762e-05	http://www.ncbi.nlm.nih.gov/nuccore/NM_152914.2
NM_006645.2	mRNA	STARD10	protein_coding	1958	2040	2111	799	783	770	2125.19	750.5	0.353145	-1.50167	1.01789e-06	9.0949e-05	http://www.ncbi.nlm.nih.gov/nuccore/NM_006645.2
NM_080593.2	mRNA	HIST1H2BK	protein_coding	31	96	61	178	177	185	61.0561	172.712	2.82874	1.50016	1.05141e-06	9.30622e-05	http://www.ncbi.nlm.nih.gov/nuccore/NM_080593.2
NM_031215.2	mRNA	CABLES2	protein_coding	648	725	684	266	363	315	710.327	302.079	0.425268	-1.23356	1.17178e-06	0.000103231	http://www.ncbi.nlm.nih.gov/nuccore/NM_031215.2
NM_001122679.1	mRNA	TENM2	protein_coding	111	131	74	329	270	225	106.2	260.515	2.45305	1.29458	1.18228e-06	0.000103672	http://www.ncbi.nlm.nih.gov/nuccore/NM_001122679.1
NM_003417.4	mRNA	ZNF264	protein_coding	644	1189	674	1820	1919	1474	824.259	1653.16	2.00564	1.00406	1.31978e-06	0.000114663	http://www.ncbi.nlm.nih.gov/nuccore/NM_003417.4
NM_015163.5	mRNA	TRIM9	protein_coding	47	105	47	220	215	126	63.9742	176.276	2.75542	1.46227	1.36788e-06	0.000118296	http://www.ncbi.nlm.nih.gov/nuccore/NM_015163.5
NM_001291366.1	mRNA	PERM1	protein_coding	2	2	2	33	33	13	2.08683	24.6027	11.7895	3.55943	1.42571e-06	0.000121624	http://www.ncbi.nlm.nih.gov/nuccore/NM_001291366.1
NM_003898.3	mRNA	SYNJ2	protein_coding	1316	1655	1410	804	752	776	1497.94	744.51	0.497023	-1.00861	1.56874e-06	0.000132625	http://www.ncbi.nlm.nih.gov/nuccore/NM_003898.3
NM_001135055.2	mRNA	TKT	protein_coding	1014	1228	1046	556	586	571	1125.89	547.316	0.486116	-1.04063	1.62487e-06	0.000136149	http://www.ncbi.nlm.nih.gov/nuccore/NM_001135055.2
NM_006472.5	mRNA	TXNIP	protein_coding	567	920	545	1509	1382	1369	673.725	1357.56	2.01501	1.01079	1.64069e-06	0.000136452	http://www.ncbi.nlm.nih.gov/nuccore/NM_006472.5
NM_002281.3	mRNA	KRT81	protein_coding	1319	1400	1407	454	509	635	1432.24	515.563	0.359969	-1.47406	1.85928e-06	0.000151745	http://www.ncbi.nlm.nih.gov/nuccore/NM_002281.3
NM_001040146.3	mRNA	CHTF8	protein_coding	196	190	130	47	44	70	176.621	52.1807	0.295438	-1.75907	1.90189e-06	0.000154553	http://www.ncbi.nlm.nih.gov/nuccore/NM_001040146.3
NM_001037582.2	mRNA	SCD5	protein_coding	563	805	482	345	314	258	617.422	290.471	0.470458	-1.08786	2.06614e-06	0.000166541	http://www.ncbi.nlm.nih.gov/nuccore/NM_001037582.2
NM_001193331.2	mRNA	C9orf3	protein_coding	223	251	131	81	73	58	203.17	67.0711	0.330123	-1.59893	2.06708e-06	0.000166541	http://www.ncbi.nlm.nih.gov/nuccore/NM_001193331.2
NM_021158.4	mRNA	TRIB3	protein_coding	917	965	1012	2091	2512	2637	1007.09	2325.45	2.30908	1.20732	2.28678e-06	0.000183458	http://www.ncbi.nlm.nih.gov/nuccore/NM_021158.4
NM_014047.2	mRNA	C19orf53	protein_coding	9840	10040	9487	3916	4206	4746	10177.8	4133.38	0.406117	-1.30003	2.34337e-06	0.000185628	http://www.ncbi.nlm.nih.gov/nuccore/NM_014047.2
NM_000947.4	mRNA	PRIM2	protein_coding	597	1053	443	391	289	236	678.861	288.731	0.425317	-1.23339	2.5038e-06	0.000197507	http://www.ncbi.nlm.nih.gov/nuccore/NM_000947.4
NM_032331.3	mRNA	ECE2	protein_coding	740	775	780	296	307	345	797.104	304.233	0.381673	-1.38959	2.51525e-06	0.000197583	http://www.ncbi.nlm.nih.gov/nuccore/NM_032331.3
NM_000594.3	mRNA	TNF	protein_coding	170	214	155	49	84	88	182.722	71.4626	0.391099	-1.35439	2.62734e-06	0.000204683	http://www.ncbi.nlm.nih.gov/nuccore/NM_000594.3
NM_006985.2	mRNA	NPIPA1	protein_coding	24	63	34	125	122	122	39.075	117.798	3.01467	1.592	2.6398e-06	0.000204807	http://www.ncbi.nlm.nih.gov/nuccore/NM_006985.2
NM_022036.2	mRNA	GPRC5C	protein_coding	285	330	289	123	127	161	310.556	132.435	0.426444	-1.22957	2.85355e-06	0.000219584	http://www.ncbi.nlm.nih.gov/nuccore/NM_022036.2
NM_014584.2	mRNA	ERO1A	protein_coding	1889	3692	1652	6340	5572	3828	2340.65	4956.12	2.11742	1.0823	2.88124e-06	0.000219919	http://www.ncbi.nlm.nih.gov/nuccore/NM_014584.2
NM_001142683.2	mRNA	CCDC121	protein_coding	10	30	7	69	73	46	14.3863	59.283	4.12079	2.04292	3.33998e-06	0.000251874	http://www.ncbi.nlm.nih.gov/nuccore/NM_001142683.2
NM_001206540.2	mRNA	CAPZB	protein_coding	159	264	140	82	79	75	185.355	75.1905	0.405658	-1.30167	3.71953e-06	0.000278231	http://www.ncbi.nlm.nih.gov/nuccore/NM_001206540.2
NM_002192.3	mRNA	INHBA	protein_coding	2160	4367	1796	8082	6943	4711	2676.74	6209.18	2.31968	1.21392	3.73375e-06	0.000278231	http://www.ncbi.nlm.nih.gov/nuccore/NM_002192.3
NM_005539.4	mRNA	INPP5A	protein_coding	333	387	373	954	1066	622	377.326	832.27	2.2057	1.14124	4.3272e-06	0.000313772	http://www.ncbi.nlm.nih.gov/nuccore/NM_005539.4
NM_178868.4	mRNA	CMTM8	protein_coding	100	160	85	49	44	36	113.803	40.8449	0.358908	-1.47831	4.44964e-06	0.000320187	http://www.ncbi.nlm.nih.gov/nuccore/NM_178868.4
NM_006912.5	mRNA	RIT1	protein_coding	171	222	161	511	419	344	187.564	402.599	2.14647	1.10196	4.53917e-06	0.000325388	http://www.ncbi.nlm.nih.gov/nuccore/NM_006912.5
NM_005686.2	mRNA	SOX13	protein_coding	652	973	674	383	415	401	771.738	383.213	0.496559	-1.00996	4.66413e-06	0.000331822	http://www.ncbi.nlm.nih.gov/nuccore/NM_005686.2
NM_001291459.1	mRNA	TBC1D3L	protein_coding	85	252	99	387	336	312	137.277	328.744	2.39475	1.25987	4.76048e-06	0.000337403	http://www.ncbi.nlm.nih.gov/nuccore/NM_001291459.1
NM_032237.4	mRNA	POMK	protein_coding	101	130	73	26	49	35	101.676	35.1845	0.346045	-1.53097	4.80781e-06	0.000339482	http://www.ncbi.nlm.nih.gov/nuccore/NM_032237.4
NM_020946.1	mRNA	DENND1A	protein_coding	312	448	351	169	183	180	376.129	170.13	0.452319	-1.14459	4.86422e-06	0.000341992	http://www.ncbi.nlm.nih.gov/nuccore/NM_020946.1
NM_032928.3	mRNA	TMEM141	protein_coding	8955	9702	9264	3985	4414	4816	9659.44	4242.83	0.439241	-1.18691	5.04778e-06	0.000349874	http://www.ncbi.nlm.nih.gov/nuccore/NM_032928.3
NM_001191061.1	mRNA	SLC25A22	protein_coding	202	216	198	104	80	84	212.778	85.2156	0.400491	-1.32016	5.15223e-06	0.000354507	http://www.ncbi.nlm.nih.gov/nuccore/NM_001191061.1
NM_000229.1	mRNA	LCAT	protein_coding	195	225	186	457	409	504	207.598	439.562	2.11737	1.08227	5.20488e-06	0.000355535	http://www.ncbi.nlm.nih.gov/nuccore/NM_000229.1
NM_001080471.1	mRNA	PEAR1	protein_coding	206	288	213	615	454	497	238.851	498.115	2.08547	1.06037	5.81512e-06	0.000395785	http://www.ncbi.nlm.nih.gov/nuccore/NM_001080471.1
NM_001040023.1	mRNA	SIRPA	protein_coding	706	977	815	420	461	444	849.933	423.556	0.498341	-1.0048	6.02415e-06	0.000407073	http://www.ncbi.nlm.nih.gov/nuccore/NM_001040023.1
NM_001856.3	mRNA	COL16A1	protein_coding	156	198	113	379	383	325	156.424	345.455	2.20845	1.14304	6.06196e-06	0.000408165	http://www.ncbi.nlm.nih.gov/nuccore/NM_001856.3
NM_001257281.1	mRNA	DIS3L2	protein_coding	17	17	12	90	65	41	15.7424	61.314	3.89484	1.96156	6.35604e-06	0.00042493	http://www.ncbi.nlm.nih.gov/nuccore/NM_001257281.1
NM_000603.4	mRNA	NOS3	protein_coding	22	56	43	5	13	5	40.0913	7.2649	0.181209	-2.46427	6.57345e-06	0.000436371	http://www.ncbi.nlm.nih.gov/nuccore/NM_000603.4
NM_001317982.1	mRNA	RPL26L1	protein_coding	38	63	48	138	141	137	50.0781	132.812	2.6521	1.40714	7.0857e-06	0.000468725	http://www.ncbi.nlm.nih.gov/nuccore/NM_001317982.1
NM_005546.3	mRNA	ITK	protein_coding	3	8	4	37	33	26	4.81677	30.3572	6.3024	2.6559	7.15602e-06	0.000471722	http://www.ncbi.nlm.nih.gov/nuccore/NM_005546.3
NM_001964.2	mRNA	EGR1	protein_coding	2562	2108	1582	515	567	428	2165.18	479.035	0.221245	-2.17628	7.92531e-06	0.00051701	http://www.ncbi.nlm.nih.gov/nuccore/NM_001964.2
NM_003825.3	mRNA	SNAP23	protein_coding	299	457	257	189	145	153	335.899	154.866	0.461049	-1.11701	7.90126e-06	0.00051701	http://www.ncbi.nlm.nih.gov/nuccore/NM_003825.3
NM_002463.1	mRNA	MX2	protein_coding	8	14	11	66	39	39	11.0896	45.4187	4.09562	2.03408	8.37955e-06	0.000544758	http://www.ncbi.nlm.nih.gov/nuccore/NM_002463.1
NM_001253384.1	mRNA	RPL15	protein_coding	44	64	35	15	12	11	47.4676	12.042	0.253689	-1.97887	8.59069e-06	0.000554659	http://www.ncbi.nlm.nih.gov/nuccore/NM_001253384.1
NM_002609.3	mRNA	PDGFRB	protein_coding	102	154	68	254	279	248	106.246	249.015	2.34375	1.22882	9.52962e-06	0.000611095	http://www.ncbi.nlm.nih.gov/nuccore/NM_002609.3
NM_001017971.2	mRNA	ATP6AP1L	protein_coding	18	14	5	62	40	64	12.5628	53.3092	4.24343	2.08523	9.90043e-06	0.000630584	http://www.ncbi.nlm.nih.gov/nuccore/NM_001017971.2
NM_005227.2	mRNA	EFNA4	protein_coding	262	279	242	135	139	92	269.769	115.507	0.428171	-1.22374	1.00126e-05	0.000633448	http://www.ncbi.nlm.nih.gov/nuccore/NM_005227.2
NM_005953.3	mRNA	MT2A	protein_coding	46216	50041	50441	20608	21980	23758	50893.6	21276.9	0.418066	-1.2582	9.99321e-06	0.000633448	http://www.ncbi.nlm.nih.gov/nuccore/NM_005953.3
NM_001304944.1	mRNA	DNAJC22	protein_coding	176	253	135	106	93	49	187.102	77.5487	0.414473	-1.27065	1.0356e-05	0.000652985	http://www.ncbi.nlm.nih.gov/nuccore/NM_001304944.1
NM_015213.3	mRNA	DENND5A	protein_coding	134	212	137	406	352	338	161.098	348.479	2.16314	1.11313	1.10394e-05	0.000691449	http://www.ncbi.nlm.nih.gov/nuccore/NM_015213.3
NM_022492.4	mRNA	TTC31	protein_coding	329	390	354	211	162	156	368.968	167.733	0.4546	-1.13733	1.13367e-05	0.000705385	http://www.ncbi.nlm.nih.gov/nuccore/NM_022492.4
NM_001011663.1	mRNA	PCGF6	protein_coding	47	79	68	244	180	127	65.6617	172.958	2.63407	1.3973	1.18788e-05	0.000731865	http://www.ncbi.nlm.nih.gov/nuccore/NM_001011663.1
NM_030949.2	mRNA	PPP1R14C	protein_coding	111	217	130	62	86	46	150.695	61.2164	0.406226	-1.29964	1.20121e-05	0.000737668	http://www.ncbi.nlm.nih.gov/nuccore/NM_030949.2
NM_144666.2	mRNA	DNHD1	protein_coding	215	596	219	872	795	584	324.03	710.694	2.1933	1.1331	1.28279e-05	0.000777636	http://www.ncbi.nlm.nih.gov/nuccore/NM_144666.2
NM_004733.3	mRNA	SLC33A1	protein_coding	19	59	44	132	106	109	40.1024	110.375	2.75232	1.46065	1.29218e-05	0.000780818	http://www.ncbi.nlm.nih.gov/nuccore/NM_004733.3
NM_016167.4	mRNA	NOL7	protein_coding	115	203	143	370	342	332	153.827	332.551	2.16185	1.11227	1.37047e-05	0.000812499	http://www.ncbi.nlm.nih.gov/nuccore/NM_016167.4
NM_022164.2	mRNA	TINAGL1	protein_coding	668	772	731	380	420	370	748.924	372.986	0.498029	-1.0057	1.3655e-05	0.000812499	http://www.ncbi.nlm.nih.gov/nuccore/NM_022164.2
NM_022337.2	mRNA	RAB38	protein_coding	234	334	211	162	100	106	260.727	116.409	0.446478	-1.16334	1.36376e-05	0.000812499	http://www.ncbi.nlm.nih.gov/nuccore/NM_022337.2
NM_002736.2	mRNA	PRKAR2B	protein_coding	276	533	274	211	187	139	353.356	169.497	0.479678	-1.05986	1.37667e-05	0.000813616	http://www.ncbi.nlm.nih.gov/nuccore/NM_002736.2
NM_152742.2	mRNA	GPC2	protein_coding	98	98	81	28	38	38	95.4693	33.432	0.350186	-1.51381	1.41393e-05	0.00083043	http://www.ncbi.nlm.nih.gov/nuccore/NM_152742.2
NM_004004.5	mRNA	GJB2	protein_coding	423	590	407	275	213	244	477.977	233.462	0.488438	-1.03375	1.41953e-05	0.000831031	http://www.ncbi.nlm.nih.gov/nuccore/NM_004004.5
NM_001099652.1	mRNA	GPR137C	protein_coding	95	191	81	57	63	27	118.254	45.9461	0.388536	-1.36388	1.45638e-05	0.000847443	http://www.ncbi.nlm.nih.gov/nuccore/NM_001099652.1
NM_015993.2	mRNA	PLLP	protein_coding	172	222	161	79	63	106	187.951	80.2279	0.426856	-1.22818	1.46372e-05	0.000849095	http://www.ncbi.nlm.nih.gov/nuccore/NM_015993.2
NM_001039374.4	mRNA	CCDC183	protein_coding	247	378	264	148	144	139	298.238	137.422	0.460781	-1.11785	1.5238e-05	0.000881232	http://www.ncbi.nlm.nih.gov/nuccore/NM_001039374.4
NM_022658.3	mRNA	HOXC8	protein_coding	117	256	119	394	410	297	158.667	348.448	2.19609	1.13494	1.58204e-05	0.000912117	http://www.ncbi.nlm.nih.gov/nuccore/NM_022658.3
NM_020125.2	mRNA	SLAMF8	protein_coding	26	43	32	6	9	7	33.9007	7.02797	0.20731	-2.27014	1.63426e-05	0.000933558	http://www.ncbi.nlm.nih.gov/nuccore/NM_020125.2
NM_001199041.1	mRNA	STRA6	protein_coding	5	20	12	0	1	0	11.8732	0.30922	0.0260435	-5.26293	1.82139e-05	0.00101895	http://www.ncbi.nlm.nih.gov/nuccore/NM_001199041.1
NM_013437.4	mRNA	LRP12	protein_coding	212	372	177	136	142	84	248.431	113.925	0.458581	-1.12475	1.81618e-05	0.00101895	http://www.ncbi.nlm.nih.gov/nuccore/NM_013437.4
NM_007069.3	mRNA	PLA2G16	protein_coding	261	325	265	120	142	152	290.406	133.02	0.458049	-1.12643	1.86822e-05	0.00103899	http://www.ncbi.nlm.nih.gov/nuccore/NM_007069.3
NM_015299.2	mRNA	KHNYN	protein_coding	96	142	95	290	263	226	111.613	247.077	2.2137	1.14646	1.86567e-05	0.00103899	http://www.ncbi.nlm.nih.gov/nuccore/NM_015299.2
NM_022843.3	mRNA	PCDH20	protein_coding	46	111	53	21	31	20	67.5271	22.8641	0.338591	-1.56239	1.93425e-05	0.00106627	http://www.ncbi.nlm.nih.gov/nuccore/NM_022843.3
NM_130802.2	mRNA	MEN1	protein_coding	345	290	299	86	111	117	327.456	101.017	0.308491	-1.6967	1.98377e-05	0.00109038	http://www.ncbi.nlm.nih.gov/nuccore/NM_130802.2
NM_030622.7	mRNA	CYP2S1	protein_coding	61	116	113	21	32	15	98.5647	21.4186	0.217305	-2.20221	2.03551e-05	0.00111556	http://www.ncbi.nlm.nih.gov/nuccore/NM_030622.7
NM_000242.2	mRNA	MBL2	protein_coding	22	38	20	3	9	2	26.2765	4.37907	0.166653	-2.58508	2.04803e-05	0.00111917	http://www.ncbi.nlm.nih.gov/nuccore/NM_000242.2
NM_001177701.2	mRNA	IFT27	protein_coding	69	104	71	163	222	210	81.8056	190.929	2.33394	1.22277	2.09396e-05	0.00113516	http://www.ncbi.nlm.nih.gov/nuccore/NM_001177701.2
NM_005321.2	mRNA	HIST1H1E	protein_coding	30	43	46	117	100	114	41.0358	105.803	2.57831	1.36643	2.27698e-05	0.00122351	http://www.ncbi.nlm.nih.gov/nuccore/NM_005321.2
NM_001127380.2	mRNA	SAA2	protein_coding	34	104	40	471	419	180	55.8944	333.122	5.95985	2.57528	2.36606e-05	0.00126725	http://www.ncbi.nlm.nih.gov/nuccore/NM_001127380.2
NM_000674.2	mRNA	ADORA1	protein_coding	183	177	187	61	70	84	190.996	69.3065	0.362868	-1.46248	2.38193e-05	0.00127214	http://www.ncbi.nlm.nih.gov/nuccore/NM_000674.2
NM_018979.3	mRNA	WNK1	protein_coding	186	360	156	145	110	79	226.902	104.958	0.462571	-1.11225	2.4859e-05	0.00132019	http://www.ncbi.nlm.nih.gov/nuccore/NM_018979.3
NM_138295.3	mRNA	PKD1L1	protein_coding	11	26	15	51	71	58	16.9363	57.5106	3.3957	1.76371	2.71653e-05	0.001407	http://www.ncbi.nlm.nih.gov/nuccore/NM_138295.3
NM_001282391.1	mRNA	EPC1	protein_coding	0	3	0	17	31	12	0.772436	18.8643	24.4218	4.6101	2.81295e-05	0.00144898	http://www.ncbi.nlm.nih.gov/nuccore/NM_001282391.1
NM_001303098.1	mRNA	TMEM198	protein_coding	18	34	26	9	3	2	26.0942	4.31215	0.165253	-2.59725	2.85362e-05	0.00146592	http://www.ncbi.nlm.nih.gov/nuccore/NM_001303098.1
NM_017780.3	mRNA	CHD7	protein_coding	4099	8436	3739	13671	12291	8127	5249.95	10727.6	2.04337	1.03095	2.8751e-05	0.00146895	http://www.ncbi.nlm.nih.gov/nuccore/NM_017780.3
NM_001293237.1	mRNA	MED15	protein_coding	31	28	20	86	104	53	27.1829	76.3926	2.81032	1.49073	2.95875e-05	0.0014995	http://www.ncbi.nlm.nih.gov/nuccore/NM_001293237.1
NM_014553.2	mRNA	TFCP2L1	protein_coding	111	152	122	42	67	56	130.766	52.8893	0.404457	-1.30594	3.01739e-05	0.00151698	http://www.ncbi.nlm.nih.gov/nuccore/NM_014553.2
NM_031308.3	mRNA	EPPK1	protein_coding	12	18	14	56	44	58	14.8641	50.652	3.40767	1.76879	3.8032e-05	0.00189187	http://www.ncbi.nlm.nih.gov/nuccore/NM_031308.3
NM_001322028.1	mRNA	GPATCH2L	protein_coding	8	8	10	55	31	29	9.14559	36.1568	3.95347	1.98312	3.84509e-05	0.00190049	http://www.ncbi.nlm.nih.gov/nuccore/NM_001322028.1
NM_030647.1	mRNA	KDM7A	protein_coding	34	90	24	197	161	101	45.9035	143.949	3.1359	1.64888	3.85078e-05	0.00190049	http://www.ncbi.nlm.nih.gov/nuccore/NM_030647.1
NM_018176.3	mRNA	LGI2	protein_coding	74	128	67	36	37	33	88.3225	33.7526	0.382152	-1.38778	4.00351e-05	0.00197071	http://www.ncbi.nlm.nih.gov/nuccore/NM_018176.3
NM_024786.2	mRNA	ZDHHC11	protein_coding	28	36	11	81	96	51	24.4901	71.7266	2.9288	1.55031	4.13606e-05	0.00203066	http://www.ncbi.nlm.nih.gov/nuccore/NM_024786.2
NM_021258.3	mRNA	IL22RA1	protein_coding	41	75	66	14	25	24	61.5127	20.326	0.330436	-1.59756	4.43049e-05	0.00215278	http://www.ncbi.nlm.nih.gov/nuccore/NM_021258.3
NM_178545.3	mRNA	TMEM52	protein_coding	34	52	42	16	10	11	43.3038	11.7216	0.270684	-1.88532	4.60354e-05	0.00222805	http://www.ncbi.nlm.nih.gov/nuccore/NM_178545.3
NM_130439.3	mRNA	MXI1	protein_coding	51	98	63	167	216	129	70.1053	161.84	2.30853	1.20698	4.71181e-05	0.00227191	http://www.ncbi.nlm.nih.gov/nuccore/NM_130439.3
NM_003764.3	mRNA	STX11	protein_coding	265	349	257	159	144	140	294.94	141.052	0.47824	-1.06419	4.8425e-05	0.00231894	http://www.ncbi.nlm.nih.gov/nuccore/NM_003764.3
NM_001946.3	mRNA	DUSP6	protein_coding	87	113	96	42	43	37	101.064	38.8001	0.383917	-1.38113	4.90161e-05	0.0023395	http://www.ncbi.nlm.nih.gov/nuccore/NM_001946.3
NM_005649.2	mRNA	ZNF354A	protein_coding	14	57	37	120	108	69	34.8595	93.3788	2.67872	1.42154	5.0215e-05	0.00238464	http://www.ncbi.nlm.nih.gov/nuccore/NM_005649.2
NM_153374.2	mRNA	LYSMD2	protein_coding	284	318	281	150	165	138	303.886	144.161	0.474392	-1.07585	5.50971e-05	0.0025852	http://www.ncbi.nlm.nih.gov/nuccore/NM_153374.2
NM_152879.2	mRNA	DGKD	protein_coding	68	77	73	195	167	153	75.2652	163.457	2.17175	1.11886	6.72329e-05	0.00306911	http://www.ncbi.nlm.nih.gov/nuccore/NM_152879.2
NM_001334.2	mRNA	CTSO	protein_coding	39	101	65	234	149	140	67.0344	164.953	2.46073	1.29908	6.86582e-05	0.00311984	http://www.ncbi.nlm.nih.gov/nuccore/NM_001334.2
NM_006877.3	mRNA	GMPR	protein_coding	70	90	85	38	34	26	84.1756	30.9645	0.367856	-1.44279	7.27105e-05	0.00324837	http://www.ncbi.nlm.nih.gov/nuccore/NM_006877.3
NM_022154.5	mRNA	SLC39A8	protein_coding	148	249	150	108	91	65	181.229	83.1415	0.458765	-1.12417	7.74519e-05	0.00343577	http://www.ncbi.nlm.nih.gov/nuccore/NM_022154.5
NM_019593.3	mRNA	GPCPD1	protein_coding	398	918	410	1655	1363	912	553.957	1234.83	2.2291	1.15646	7.86063e-05	0.00346254	http://www.ncbi.nlm.nih.gov/nuccore/NM_019593.3
NM_001550.3	mRNA	IFRD1	protein_coding	105	163	88	272	297	209	117.707	246.259	2.09214	1.06498	8.19364e-05	0.0035841	http://www.ncbi.nlm.nih.gov/nuccore/NM_001550.3
NM_001166167.1	mRNA	NEK6	protein_coding	40	59	51	130	117	166	51.0192	133.184	2.61046	1.38431	8.36645e-05	0.00365122	http://www.ncbi.nlm.nih.gov/nuccore/NM_001166167.1
NM_000396.3	mRNA	CTSK	protein_coding	31	58	19	105	96	88	34.5081	91.865	2.66213	1.41258	8.56757e-05	0.00371321	http://www.ncbi.nlm.nih.gov/nuccore/NM_000396.3
NM_001316337.1	mRNA	MECP2	protein_coding	1	4	1	17	23	15	1.81585	17.4433	9.60615	3.26396	8.56346e-05	0.00371321	http://www.ncbi.nlm.nih.gov/nuccore/NM_001316337.1
NM_004973.3	mRNA	JARID2	protein_coding	83	146	66	249	235	176	96.0392	208.651	2.17256	1.1194	8.68595e-05	0.00373872	http://www.ncbi.nlm.nih.gov/nuccore/NM_004973.3
NM_001010917.2	mRNA	GOLGA7B	protein_coding	84	115	98	55	31	41	101.217	40.3681	0.398829	-1.32616	8.81637e-05	0.00378622	http://www.ncbi.nlm.nih.gov/nuccore/NM_001010917.2
NM_001321876.1	mRNA	HDAC9	protein_coding	6	4	2	31	20	41	4.14898	29.8131	7.18564	2.84512	8.91685e-05	0.00381201	http://www.ncbi.nlm.nih.gov/nuccore/NM_001321876.1
NM_153322.2	mRNA	PMP22	protein_coding	58	89	89	20	31	35	80.8731	27.8301	0.34412	-1.53901	9.1023e-05	0.00386499	http://www.ncbi.nlm.nih.gov/nuccore/NM_153322.2
NM_000142.4	mRNA	FGFR3	protein_coding	61	36	52	128	110	140	53.6191	121.299	2.26223	1.17774	9.34417e-05	0.00392351	http://www.ncbi.nlm.nih.gov/nuccore/NM_000142.4
NM_024570.3	mRNA	RNASEH2B	protein_coding	17	36	34	103	84	56	29.4155	76.3281	2.59483	1.37564	9.78382e-05	0.0040899	http://www.ncbi.nlm.nih.gov/nuccore/NM_024570.3
NM_001029954.2	mRNA	CDNF	protein_coding	8	19	1	46	44	24	8.38562	35.7394	4.26198	2.09153	0.000100347	0.00418549	http://www.ncbi.nlm.nih.gov/nuccore/NM_001029954.2
NM_001165967.1	mRNA	HES7	protein_coding	64	69	61	18	17	39	66.8685	24.3086	0.363529	-1.45986	0.00010954	0.00447973	http://www.ncbi.nlm.nih.gov/nuccore/NM_001165967.1
NM_001329745.1	mRNA	DPCD	protein_coding	6	18	6	32	43	42	9.35023	37.5741	4.01852	2.00667	0.000114548	0.00464425	http://www.ncbi.nlm.nih.gov/nuccore/NM_001329745.1
NM_001321350.1	mRNA	LRRC37B	protein_coding	49	96	56	155	159	156	66.0228	150.113	2.27366	1.18502	0.000115569	0.00467558	http://www.ncbi.nlm.nih.gov/nuccore/NM_001321350.1
NM_001855.4	mRNA	COL15A1	protein_coding	41	38	16	85	86	86	32.0291	82.1096	2.56359	1.35817	0.000116301	0.00468671	http://www.ncbi.nlm.nih.gov/nuccore/NM_001855.4
NM_014464.3	mRNA	TINAG	protein_coding	166	302	122	125	85	79	190.662	91.2665	0.478682	-1.06286	0.000116341	0.00468671	http://www.ncbi.nlm.nih.gov/nuccore/NM_014464.3
NM_001142964.1	mRNA	C22orf46	protein_coding	564	1110	390	1822	1664	1060	659.619	1429.62	2.16734	1.11593	0.000116807	0.00469546	http://www.ncbi.nlm.nih.gov/nuccore/NM_001142964.1
NM_001308139.1	mRNA	ZBTB8OS	protein_coding	41	63	43	133	125	104	49.2428	114.793	2.33117	1.22105	0.000123309	0.0049149	http://www.ncbi.nlm.nih.gov/nuccore/NM_001308139.1
NM_173683.3	mRNA	XKR6	protein_coding	38	96	32	19	14	8	52.1887	12.7999	0.245262	-2.02761	0.000123765	0.00492265	http://www.ncbi.nlm.nih.gov/nuccore/NM_173683.3
NM_001197181.1	mRNA	TUBB3	protein_coding	47	61	52	106	149	132	54.6409	123.993	2.26924	1.18221	0.000125146	0.00495668	http://www.ncbi.nlm.nih.gov/nuccore/NM_001197181.1
NM_001323507.1	mRNA	OSMR	protein_coding	10	12	1	38	41	21	7.35686	31.3744	4.26464	2.09242	0.000125997	0.00496949	http://www.ncbi.nlm.nih.gov/nuccore/NM_001323507.1
NM_024616.2	mRNA	C3orf52	protein_coding	58	98	50	156	176	146	67.6241	152.159	2.25007	1.16997	0.000125875	0.00496949	http://www.ncbi.nlm.nih.gov/nuccore/NM_024616.2
NM_001144944.1	mRNA	MYL12B	protein_coding	53	53	35	108	109	131	48.1165	111.869	2.32497	1.21721	0.000133265	0.00521562	http://www.ncbi.nlm.nih.gov/nuccore/NM_001144944.1
NM_001083913.1	mRNA	WBP1L	protein_coding	143	230	119	70	82	88	162.03	77.1035	0.475861	-1.07139	0.000135029	0.0052706	http://www.ncbi.nlm.nih.gov/nuccore/NM_001083913.1
NM_001098845.2	mRNA	ANXA8L1	protein_coding	20	20	24	5	6	1	22.4648	3.6966	0.164551	-2.6034	0.000142265	0.00542939	http://www.ncbi.nlm.nih.gov/nuccore/NM_001098845.2
NM_001166237.1	mRNA	GSDMD	protein_coding	17	24	11	60	52	52	17.1456	52.2124	3.04524	1.60656	0.000144036	0.0054859	http://www.ncbi.nlm.nih.gov/nuccore/NM_001166237.1
NM_001043229.1	mRNA	METTL12	protein_coding	199	263	218	103	111	138	231.702	113.454	0.489656	-1.03016	0.000147693	0.00559126	http://www.ncbi.nlm.nih.gov/nuccore/NM_001043229.1
NM_003082.3	mRNA	SNAPC1	protein_coding	704	1591	706	3031	2564	1578	963.745	2250.07	2.33471	1.22324	0.000149328	0.00564183	http://www.ncbi.nlm.nih.gov/nuccore/NM_003082.3
NM_001257389.1	mRNA	CD63	protein_coding	46	63	47	110	137	128	52.7733	120.071	2.27522	1.18601	0.000157131	0.00585452	http://www.ncbi.nlm.nih.gov/nuccore/NM_001257389.1
NM_001282131.1	mRNA	SSH2	protein_coding	43	64	60	17	20	25	57.0592	20.0251	0.350952	-1.51065	0.000167181	0.00616258	http://www.ncbi.nlm.nih.gov/nuccore/NM_001282131.1
NM_172212.2	mRNA	CSF1	protein_coding	169	205	180	87	125	68	189.997	88.4484	0.465526	-1.10307	0.000172308	0.00629557	http://www.ncbi.nlm.nih.gov/nuccore/NM_172212.2
NM_032712.2	mRNA	C19orf48	protein_coding	55	59	45	25	15	18	54.4263	18.4069	0.338199	-1.56406	0.000174745	0.00637229	http://www.ncbi.nlm.nih.gov/nuccore/NM_032712.2
NM_206963.1	mRNA	RARRES1	protein_coding	8	12	4	37	44	19	7.78068	31.3021	4.02305	2.00829	0.00017865	0.00648957	http://www.ncbi.nlm.nih.gov/nuccore/NM_206963.1
NM_198504.2	mRNA	PAQR9	protein_coding	89	115	100	41	42	54	103.949	44.1588	0.424813	-1.2351	0.000182807	0.00661508	http://www.ncbi.nlm.nih.gov/nuccore/NM_198504.2
NM_001012753.1	mRNA	ZNF763	protein_coding	2	9	5	36	22	22	5.08659	25.254	4.96481	2.31174	0.00018435	0.00665813	http://www.ncbi.nlm.nih.gov/nuccore/NM_001012753.1
NM_001521.3	mRNA	GTF3C2	protein_coding	59	67	72	30	36	13	68.81	24.6362	0.358032	-1.48184	0.000185081	0.00667175	http://www.ncbi.nlm.nih.gov/nuccore/NM_001521.3
NM_018257.2	mRNA	PCMTD2	protein_coding	28	44	15	105	65	65	28.1465	74.2076	2.63648	1.39861	0.000185778	0.00668411	http://www.ncbi.nlm.nih.gov/nuccore/NM_018257.2
NM_003544.2	mRNA	HIST1H4B	protein_coding	2	2	5	20	25	15	3.28424	18.956	5.7718	2.52902	0.000202598	0.00719319	http://www.ncbi.nlm.nih.gov/nuccore/NM_003544.2
NM_020532.4	mRNA	RTN4	protein_coding	12	41	24	9	5	3	24.7775	5.28153	0.213158	-2.23	0.000204972	0.00725017	http://www.ncbi.nlm.nih.gov/nuccore/NM_020532.4
NM_020384.3	mRNA	CLDN2	protein_coding	11	15	14	1	2	1	13.7049	1.26745	0.0924815	-3.43469	0.000205969	0.00726399	http://www.ncbi.nlm.nih.gov/nuccore/NM_020384.3
NM_206876.1	mRNA	PPP1CB	protein_coding	92	114	52	29	46	37	85.6931	35.8529	0.418387	-1.25709	0.000206133	0.00726399	http://www.ncbi.nlm.nih.gov/nuccore/NM_206876.1
NM_017848.5	mRNA	FAM120C	protein_coding	42	97	38	29	25	10	56.3882	19.8839	0.352625	-1.50379	0.000206897	0.00727728	http://www.ncbi.nlm.nih.gov/nuccore/NM_017848.5
NM_001163380.1	mRNA	RAB2B	protein_coding	36	44	48	6	13	22	44.4124	13.529	0.304621	-1.71491	0.00020945	0.00735338	http://www.ncbi.nlm.nih.gov/nuccore/NM_001163380.1
NM_001135812.1	mRNA	FAM60A	protein_coding	28	38	26	10	9	6	30.9921	7.8693	0.253913	-1.97759	0.000214803	0.00749939	http://www.ncbi.nlm.nih.gov/nuccore/NM_001135812.1
NM_007210.3	mRNA	GALNT6	protein_coding	124	182	103	70	69	59	135.935	62.9064	0.462768	-1.11164	0.000216792	0.00755485	http://www.ncbi.nlm.nih.gov/nuccore/NM_007210.3
NM_001244014.1	mRNA	PIANP	protein_coding	19	16	24	4	2	5	21.0481	3.56541	0.169393	-2.56155	0.00022112	0.00766317	http://www.ncbi.nlm.nih.gov/nuccore/NM_001244014.1
NM_001308293.1	mRNA	SH2B1	protein_coding	69	82	68	129	196	164	74.9437	156.612	2.08973	1.06332	0.000222683	0.00768683	http://www.ncbi.nlm.nih.gov/nuccore/NM_001308293.1
NM_006382.3	mRNA	CDRT1	protein_coding	0	12	1	40	17	29	3.48888	27.3567	7.84112	2.97106	0.000222805	0.00768683	http://www.ncbi.nlm.nih.gov/nuccore/NM_006382.3
NM_001330617.1	mRNA	ZNF17	protein_coding	2	7	4	34	20	17	4.1725	22.2847	5.34085	2.41707	0.000226956	0.00780802	http://www.ncbi.nlm.nih.gov/nuccore/NM_001330617.1
NM_001142386.2	mRNA	PDK3	protein_coding	300	788	349	230	205	76	458.232	158.617	0.346151	-1.53053	0.000228087	0.00783265	http://www.ncbi.nlm.nih.gov/nuccore/NM_001142386.2
NM_025248.2	mRNA	SRCIN1	protein_coding	24	35	28	6	8	9	29.4708	7.42063	0.251796	-1.98967	0.000233856	0.0080016	http://www.ncbi.nlm.nih.gov/nuccore/NM_025248.2
NM_001323071.1	mRNA	PFKP	protein_coding	12	15	13	40	49	44	13.6925	42.5159	3.10504	1.63461	0.000241807	0.00822941	http://www.ncbi.nlm.nih.gov/nuccore/NM_001323071.1
NM_002996.4	mRNA	CX3CL1	protein_coding	209	164	160	71	61	68	186.929	63.8892	0.341783	-1.54885	0.000246081	0.00835921	http://www.ncbi.nlm.nih.gov/nuccore/NM_002996.4
NM_018566.3	mRNA	YOD1	protein_coding	117	193	103	459	357	219	136.06	324.061	2.38175	1.25202	0.00024897	0.00842699	http://www.ncbi.nlm.nih.gov/nuccore/NM_018566.3
NM_001282770.1	mRNA	KIAA1217	protein_coding	76	131	66	228	180	180	89.4694	186.788	2.08773	1.06194	0.000253821	0.00856044	http://www.ncbi.nlm.nih.gov/nuccore/NM_001282770.1
NM_003500.3	mRNA	ACOX2	protein_coding	32	46	41	11	13	15	40.5862	12.5627	0.309532	-1.69184	0.000253406	0.00856044	http://www.ncbi.nlm.nih.gov/nuccore/NM_003500.3
NM_000331.5	mRNA	SAA1	protein_coding	2	22	12	33	54	54	11.2278	45.4849	4.05111	2.01832	0.000255782	0.00859583	http://www.ncbi.nlm.nih.gov/nuccore/NM_000331.5
NM_001823.4	mRNA	CKB	protein_coding	4	13	15	42	47	26	10.8815	36.1766	3.32461	1.73318	0.0002682	0.00891777	http://www.ncbi.nlm.nih.gov/nuccore/NM_001823.4
NM_001284333.1	mRNA	TLK2	protein_coding	0	0	1	9	10	11	0.399137	9.63515	24.14	4.59335	0.000271474	0.0089949	http://www.ncbi.nlm.nih.gov/nuccore/NM_001284333.1
NM_001322027.1	mRNA	GPATCH2L	protein_coding	38	44	22	111	88	64	34.8084	82.7571	2.3775	1.24945	0.000287133	0.00948043	http://www.ncbi.nlm.nih.gov/nuccore/NM_001322027.1
NM_002781.3	mRNA	PSG5	protein_coding	0	1	0	14	6	10	0.257479	9.53767	37.0426	5.21111	0.000289622	0.00952921	http://www.ncbi.nlm.nih.gov/nuccore/NM_002781.3
NM_004827.2	mRNA	ABCG2	protein_coding	42	91	57	23	26	28	62.4269	24.7216	0.396009	-1.3364	0.000294683	0.00967886	http://www.ncbi.nlm.nih.gov/nuccore/NM_004827.2
NM_001145319.1	mRNA	PLS1	protein_coding	85	144	79	63	42	38	101.487	45.1013	0.444406	-1.17005	0.000296171	0.00969396	http://www.ncbi.nlm.nih.gov/nuccore/NM_001145319.1
NM_001142285.1	mRNA	RPS24	protein_coding	13	17	5	33	60	63	11.4012	50.4987	4.42924	2.14706	0.000299945	0.00976661	http://www.ncbi.nlm.nih.gov/nuccore/NM_001142285.1
NM_001284388.1	mRNA	NOLC1	protein_coding	53	81	56	165	155	107	63.7078	134.661	2.11373	1.07979	0.000317707	0.0102214	http://www.ncbi.nlm.nih.gov/nuccore/NM_001284388.1
NM_001098540.2	mRNA	HPSE	protein_coding	90	129	113	57	44	58	113.129	50.9501	0.450371	-1.15081	0.000351338	0.0110765	http://www.ncbi.nlm.nih.gov/nuccore/NM_001098540.2
NM_015093.5	mRNA	TAB2	protein_coding	39	64	35	17	18	15	45.5336	15.8972	0.349132	-1.51816	0.000356234	0.0111748	http://www.ncbi.nlm.nih.gov/nuccore/NM_015093.5
NM_002758.3	mRNA	MAP2K6	protein_coding	48	83	35	18	25	22	53.9069	20.8164	0.386155	-1.37275	0.000361413	0.0113008	http://www.ncbi.nlm.nih.gov/nuccore/NM_002758.3
NM_002660.2	mRNA	PLCG1	protein_coding	70	83	80	166	153	184	80.3776	161.363	2.00756	1.00544	0.000366267	0.0114014	http://www.ncbi.nlm.nih.gov/nuccore/NM_002660.2
NM_153717.2	mRNA	EVC	protein_coding	82	94	54	182	148	168	77.4739	158.971	2.05193	1.03698	0.000366479	0.0114014	http://www.ncbi.nlm.nih.gov/nuccore/NM_153717.2
NM_001030007.1	mRNA	AP1G1	protein_coding	21	35	24	7	7	7	26.7138	6.7076	0.251091	-1.99372	0.000380572	0.0117429	http://www.ncbi.nlm.nih.gov/nuccore/NM_001030007.1
NM_013280.4	mRNA	FLRT1	protein_coding	12	54	20	87	64	94	26.5282	78.7104	2.96705	1.56903	0.000386469	0.011886	http://www.ncbi.nlm.nih.gov/nuccore/NM_013280.4
NM_004753.6	mRNA	DHRS3	protein_coding	190	196	175	78	114	105	193.807	95.3491	0.491981	-1.02333	0.000387773	0.0119066	http://www.ncbi.nlm.nih.gov/nuccore/NM_004753.6
NM_032587.3	mRNA	CARD6	protein_coding	85	187	92	78	66	34	117.747	55.5898	0.472112	-1.0828	0.000392107	0.0120006	http://www.ncbi.nlm.nih.gov/nuccore/NM_032587.3
NM_001134340.1	mRNA	PSMG3	protein_coding	236	253	253	105	113	154	257.408	120.284	0.467288	-1.09762	0.000405754	0.0123581	http://www.ncbi.nlm.nih.gov/nuccore/NM_001134340.1
NM_001123065.1	mRNA	C7orf65	protein_coding	11	22	11	2	4	0	14.3098	1.83302	0.128095	-2.96471	0.00041407	0.0125814	http://www.ncbi.nlm.nih.gov/nuccore/NM_001123065.1
NM_001317994.1	mRNA	FAM114A2	protein_coding	47	65	36	133	120	89	49.2846	107.983	2.19101	1.1316	0.000419613	0.0127186	http://www.ncbi.nlm.nih.gov/nuccore/NM_001317994.1
NM_002373.5	mRNA	MAP1A	protein_coding	81	121	97	57	33	52	101.202	45.443	0.449033	-1.15511	0.00044349	0.0133778	http://www.ncbi.nlm.nih.gov/nuccore/NM_002373.5
NM_001193388.3	mRNA	UNKL	protein_coding	67	100	69	172	157	222	79.2038	177.724	2.24388	1.166	0.000449816	0.0135253	http://www.ncbi.nlm.nih.gov/nuccore/NM_001193388.3
NM_013358.2	mRNA	PADI1	protein_coding	112	182	85	49	70	70	124.109	60.8166	0.490025	-1.02907	0.000458472	0.0137637	http://www.ncbi.nlm.nih.gov/nuccore/NM_013358.2
NM_001308632.1	mRNA	POLD1	protein_coding	56	107	61	29	40	30	73.5583	31.541	0.428789	-1.22166	0.000469865	0.014054	http://www.ncbi.nlm.nih.gov/nuccore/NM_001308632.1
NM_139056.3	mRNA	ADAMTS16	protein_coding	34	40	20	83	81	71	31.433	74.7032	2.37658	1.24889	0.000508247	0.0151135	http://www.ncbi.nlm.nih.gov/nuccore/NM_139056.3
NM_145719.2	mRNA	TIGD3	protein_coding	36	45	40	19	17	7	41.4768	13.3766	0.322509	-1.63259	0.000524604	0.0155509	http://www.ncbi.nlm.nih.gov/nuccore/NM_145719.2
NM_001258373.1	mRNA	SPATA20	protein_coding	113	130	145	68	68	47	135.055	57.7898	0.427897	-1.22466	0.000553295	0.0163153	http://www.ncbi.nlm.nih.gov/nuccore/NM_001258373.1
NM_023938.5	mRNA	C1orf116	protein_coding	36	42	44	14	13	17	42.3009	14.1588	0.334716	-1.57899	0.000557334	0.0163667	http://www.ncbi.nlm.nih.gov/nuccore/NM_023938.5
NM_001282540.1	mRNA	CDRT1	protein_coding	0	0	0	8	4	10	0	7.13083	Inf	Inf	0.000565834	0.0165647	http://www.ncbi.nlm.nih.gov/nuccore/NM_001282540.1
NM_133447.1	mRNA	AGAP11	protein_coding	4	12	6	26	31	30	7.03176	27.8638	3.96256	1.98643	0.000573415	0.0167088	http://www.ncbi.nlm.nih.gov/nuccore/NM_133447.1
NM_001195032.1	mRNA	C6orf99	protein_coding	68	96	72	33	25	50	79.7581	35.1138	0.440253	-1.1836	0.000588977	0.0170046	http://www.ncbi.nlm.nih.gov/nuccore/NM_001195032.1
NM_198989.3	mRNA	DLEU7	protein_coding	3	8	3	24	41	16	4.41764	25.4467	5.76025	2.52613	0.000588553	0.0170046	http://www.ncbi.nlm.nih.gov/nuccore/NM_198989.3
NM_020828.1	mRNA	ZFP28	protein_coding	67	133	62	239	176	130	84.9067	171.283	2.01731	1.01243	0.000596277	0.0171366	http://www.ncbi.nlm.nih.gov/nuccore/NM_020828.1
NM_000350.2	mRNA	ABCA4	protein_coding	56	65	55	28	23	23	60.3494	23.5296	0.38989	-1.35886	0.000600746	0.0172125	http://www.ncbi.nlm.nih.gov/nuccore/NM_000350.2
NM_006340.2	mRNA	BAIAP2	protein_coding	23	45	41	71	93	97	36.8475	83.9615	2.27862	1.18816	0.000605078	0.017258	http://www.ncbi.nlm.nih.gov/nuccore/NM_006340.2
NM_024657.4	mRNA	MORC4	protein_coding	130	209	143	80	113	62	161.173	80.5456	0.499745	-1.00074	0.000604217	0.017258	http://www.ncbi.nlm.nih.gov/nuccore/NM_024657.4
NM_001317136.1	mRNA	PFKFB4	protein_coding	21	42	15	78	80	44	24.9239	63.4283	2.54487	1.34759	0.000610142	0.0173238	http://www.ncbi.nlm.nih.gov/nuccore/NM_001317136.1
NM_000613.2	mRNA	HPX	protein_coding	7	5	4	30	33	12	5.59153	23.3576	4.17732	2.06258	0.000616358	0.0174216	http://www.ncbi.nlm.nih.gov/nuccore/NM_000613.2
NM_001286687.1	mRNA	CKAP2	protein_coding	1	1	0	31	13	9	0.644277	16.4184	25.4835	4.67149	0.000620506	0.0174864	http://www.ncbi.nlm.nih.gov/nuccore/NM_001286687.1
NM_183353.2	mRNA	RLIM	protein_coding	51	98	51	171	157	103	65.3156	135.664	2.07705	1.05454	0.000626771	0.017558	http://www.ncbi.nlm.nih.gov/nuccore/NM_183353.2
NM_001271.3	mRNA	CHD2	protein_coding	1925	4451	1746	7907	6753	4041	2587.52	5863.14	2.26593	1.1801	0.000640216	0.0178286	http://www.ncbi.nlm.nih.gov/nuccore/NM_001271.3
NM_004994.2	mRNA	MMP9	protein_coding	129	140	99	50	73	64	125.459	59.9366	0.47774	-1.0657	0.000647925	0.0180167	http://www.ncbi.nlm.nih.gov/nuccore/NM_004994.2
NM_000899.4	mRNA	KITLG	protein_coding	84	180	71	59	66	39	107.176	51.6812	0.482209	-1.05227	0.000664562	0.0183441	http://www.ncbi.nlm.nih.gov/nuccore/NM_000899.4
NM_031469.3	mRNA	SH3BGRL2	protein_coding	75	197	81	61	42	45	112.063	46.9617	0.419064	-1.25476	0.000670354	0.0184769	http://www.ncbi.nlm.nih.gov/nuccore/NM_031469.3
NM_001288584.1	mRNA	FAM133B	protein_coding	0	1	0	10	10	7	0.257479	8.52946	33.1269	5.04993	0.000691988	0.0189899	http://www.ncbi.nlm.nih.gov/nuccore/NM_001288584.1
NM_001024732.2	mRNA	MECR	protein_coding	91	108	114	63	47	45	108.508	49.1039	0.452538	-1.14389	0.000700316	0.0191349	http://www.ncbi.nlm.nih.gov/nuccore/NM_001024732.2
NM_182920.1	mRNA	ADAMTS9	protein_coding	23	71	30	124	81	83	39.1515	91.1353	2.32776	1.21894	0.000708777	0.019338	http://www.ncbi.nlm.nih.gov/nuccore/NM_182920.1
NM_001173486.1	mRNA	PRRG1	protein_coding	41	34	28	13	14	8	35.7888	11.0115	0.307679	-1.7005	0.000734175	0.0198301	http://www.ncbi.nlm.nih.gov/nuccore/NM_001173486.1
NM_003220.2	mRNA	TFAP2A	protein_coding	84	116	69	33	52	44	89.8991	41.3571	0.460039	-1.12017	0.000737119	0.0198811	http://www.ncbi.nlm.nih.gov/nuccore/NM_003220.2
NM_177454.3	mRNA	FAM171B	protein_coding	245	714	219	142	66	62	366.016	84.4925	0.230843	-2.11501	0.0007386	0.0198926	http://www.ncbi.nlm.nih.gov/nuccore/NM_177454.3
NM_033066.2	mRNA	MPP4	protein_coding	39	56	45	17	23	15	47.4651	17.4433	0.367498	-1.44419	0.000748115	0.02009	http://www.ncbi.nlm.nih.gov/nuccore/NM_033066.2
NM_152349.2	mRNA	KRT222	protein_coding	31	72	25	17	20	5	40.5076	13.0063	0.321082	-1.63899	0.00075167	0.0201172	http://www.ncbi.nlm.nih.gov/nuccore/NM_152349.2
NM_057088.2	mRNA	KRT3	protein_coding	13	9	6	0	0	2	9.74051	0.70188	0.0720579	-3.7947	0.000759379	0.0202291	http://www.ncbi.nlm.nih.gov/nuccore/NM_057088.2
NM_001144925.2	mRNA	MX1	protein_coding	9	12	10	35	31	38	10.5623	33.3539	3.15783	1.65893	0.000792801	0.0208752	http://www.ncbi.nlm.nih.gov/nuccore/NM_001144925.2
NM_006033.3	mRNA	LIPG	protein_coding	17	44	15	5	12	4	23.8917	6.60474	0.276445	-1.85493	0.000847346	0.0218537	http://www.ncbi.nlm.nih.gov/nuccore/NM_006033.3
NM_001163.3	mRNA	APBA1	protein_coding	94	128	78	60	37	52	100.449	47.5741	0.473614	-1.07821	0.000863398	0.0222372	http://www.ncbi.nlm.nih.gov/nuccore/NM_001163.3
NM_003673.3	mRNA	TCAP	protein_coding	6	13	11	41	22	38	10.0585	32.3594	3.21711	1.68576	0.000900437	0.0230499	http://www.ncbi.nlm.nih.gov/nuccore/NM_003673.3
NM_032646.5	mRNA	TTYH2	protein_coding	28	34	32	12	10	9	32.357	9.82748	0.30372	-1.71919	0.000901065	0.0230499	http://www.ncbi.nlm.nih.gov/nuccore/NM_032646.5
NM_001199040.1	mRNA	STRA6	protein_coding	20	34	34	3	12	13	30.0609	9.16707	0.30495	-1.71336	0.000927997	0.0235471	http://www.ncbi.nlm.nih.gov/nuccore/NM_001199040.1
NM_175872.4	mRNA	ZNF792	protein_coding	121	152	109	70	63	67	129.445	63.8586	0.493325	-1.01939	0.000940333	0.0238281	http://www.ncbi.nlm.nih.gov/nuccore/NM_175872.4
NM_001136263.1	mRNA	C2CD4C	protein_coding	17	29	18	3	6	7	21.2269	5.20611	0.24526	-2.02762	0.000945163	0.0239038	http://www.ncbi.nlm.nih.gov/nuccore/NM_001136263.1
NM_001113475.2	mRNA	NOXRED1	protein_coding	7	2	0	14	21	17	3.22255	16.6326	5.16131	2.36774	0.000955266	0.0241093	http://www.ncbi.nlm.nih.gov/nuccore/NM_001113475.2
NM_001126181.1	mRNA	NRGN	protein_coding	39	66	64	29	26	18	57.6235	23.0006	0.399153	-1.32498	0.000981182	0.0246666	http://www.ncbi.nlm.nih.gov/nuccore/NM_001126181.1
NM_002118.4	mRNA	HLA-DMB	protein_coding	12	12	18	0	3	4	14.9158	2.33142	0.156306	-2.67756	0.000981274	0.0246666	http://www.ncbi.nlm.nih.gov/nuccore/NM_002118.4
NM_080669.5	mRNA	SLC46A1	protein_coding	58	78	40	34	13	30	58.4831	24.6824	0.422043	-1.24454	0.0010032	0.0251508	http://www.ncbi.nlm.nih.gov/nuccore/NM_080669.5
NM_203472.2	mRNA	SELENOS	protein_coding	55	107	48	144	150	143	67.9827	139.489	2.05183	1.03691	0.0010405	0.0258861	http://www.ncbi.nlm.nih.gov/nuccore/NM_203472.2
NM_001318043.1	mRNA	DTD1	protein_coding	36	60	37	18	17	18	44.1415	16.9389	0.38374	-1.3818	0.00111414	0.0275294	http://www.ncbi.nlm.nih.gov/nuccore/NM_001318043.1
NM_006785.3	mRNA	MALT1	protein_coding	107	210	79	89	52	45	126.99	58.3998	0.459878	-1.12068	0.00111913	0.0276165	http://www.ncbi.nlm.nih.gov/nuccore/NM_006785.3
NM_001034077.4	mRNA	HIST2H4B	protein_coding	0	3	1	18	12	7	1.17157	11.5324	9.84356	3.29918	0.00112065	0.0276177	http://www.ncbi.nlm.nih.gov/nuccore/NM_001034077.4
NM_014770.3	mRNA	AGAP2	protein_coding	70	67	59	17	39	34	67.876	29.0587	0.428114	-1.22393	0.0011473	0.0280545	http://www.ncbi.nlm.nih.gov/nuccore/NM_014770.3
NM_020884.4	mRNA	MYH7B	protein_coding	24	35	15	78	54	54	24.282	58.898	2.42558	1.27833	0.00115007	0.0280859	http://www.ncbi.nlm.nih.gov/nuccore/NM_020884.4
NM_001304275.1	mRNA	RAPGEF1	protein_coding	113	113	140	459	356	197	128.683	316.031	2.4559	1.29625	0.00116712	0.0282473	http://www.ncbi.nlm.nih.gov/nuccore/NM_001304275.1
NM_001113380.1	mRNA	RGS4	protein_coding	4	7	7	0	0	0	6.1435	0	0	#NAME?	0.00123999	0.0298184	http://www.ncbi.nlm.nih.gov/nuccore/NM_001113380.1
NM_006459.3	mRNA	ERLIN1	protein_coding	38	44	33	97	77	87	39.1989	83.2543	2.12389	1.08671	0.00125184	0.0300267	http://www.ncbi.nlm.nih.gov/nuccore/NM_006459.3
NM_001317138.1	mRNA	PFKFB4	protein_coding	67	109	65	138	235	156	79.9246	168.547	2.10882	1.07644	0.0012964	0.0308599	http://www.ncbi.nlm.nih.gov/nuccore/NM_001317138.1
NM_001081492.1	mRNA	KRT80	protein_coding	309	279	315	126	137	167	317.085	138.527	0.436875	-1.19471	0.00131481	0.0312194	http://www.ncbi.nlm.nih.gov/nuccore/NM_001081492.1
NM_001008237.2	mRNA	TTC32	protein_coding	43	55	45	107	92	112	48.7548	99.6468	2.04383	1.03128	0.00132015	0.0312991	http://www.ncbi.nlm.nih.gov/nuccore/NM_001008237.2
NM_024090.2	mRNA	ELOVL6	protein_coding	157	374	153	146	104	69	218.092	99.8917	0.458025	-1.1265	0.00134057	0.0316179	http://www.ncbi.nlm.nih.gov/nuccore/NM_024090.2
NM_181304.2	mRNA	MRPL52	protein_coding	52	102	46	133	121	159	64.7366	132.858	2.05229	1.03723	0.00134434	0.0316414	http://www.ncbi.nlm.nih.gov/nuccore/NM_181304.2
NM_001242948.1	mRNA	EPDR1	protein_coding	6	16	15	26	48	45	12.4275	38.3846	3.08868	1.62699	0.00137981	0.0321552	http://www.ncbi.nlm.nih.gov/nuccore/NM_001242948.1
NM_012449.2	mRNA	STEAP1	protein_coding	54	105	41	33	32	28	64.287	29.5576	0.459776	-1.121	0.0013849	0.0321943	http://www.ncbi.nlm.nih.gov/nuccore/NM_012449.2
NM_012297.4	mRNA	G3BP2	protein_coding	48	80	39	89	147	122	54.731	114.798	2.0975	1.06867	0.00143083	0.0328968	http://www.ncbi.nlm.nih.gov/nuccore/NM_012297.4
NM_017573.4	mRNA	PCSK4	protein_coding	12	31	14	42	64	45	18.2113	48.1013	2.64128	1.40124	0.00144228	0.0330393	http://www.ncbi.nlm.nih.gov/nuccore/NM_017573.4
NM_201446.2	mRNA	EGFL7	protein_coding	74	93	99	37	46	51	92.0832	43.1506	0.468604	-1.09356	0.00144784	0.0331055	http://www.ncbi.nlm.nih.gov/nuccore/NM_201446.2
NM_015127.4	mRNA	CLCC1	protein_coding	94	110	92	58	44	51	101.402	48.7916	0.481168	-1.05539	0.00155083	0.0348899	http://www.ncbi.nlm.nih.gov/nuccore/NM_015127.4
NM_001324297.1	mRNA	MLLT10	protein_coding	2	6	1	17	21	12	2.71761	15.7721	5.80366	2.53696	0.00155856	0.0349088	http://www.ncbi.nlm.nih.gov/nuccore/NM_001324297.1
NM_003196.2	mRNA	TCEA3	protein_coding	48	32	30	77	89	82	38.7798	79.2489	2.04356	1.03109	0.00155907	0.0349088	http://www.ncbi.nlm.nih.gov/nuccore/NM_003196.2
NM_144573.3	mRNA	NEXN	protein_coding	1	7	5	30	17	13	4.18483	18.761	4.48309	2.16449	0.00156648	0.0350331	http://www.ncbi.nlm.nih.gov/nuccore/NM_144573.3
NM_001195597.1	mRNA	SMLR1	protein_coding	0	1	0	12	3	9	0.257479	7.66294	29.7614	4.89537	0.00160655	0.0357174	http://www.ncbi.nlm.nih.gov/nuccore/NM_001195597.1
NM_001258309.1	mRNA	NOP2	protein_coding	20	28	9	4	8	2	18.5376	4.36791	0.235624	-2.08544	0.00163232	0.0361624	http://www.ncbi.nlm.nih.gov/nuccore/NM_001258309.1
NM_001300739.2	mRNA	MAGOHB	protein_coding	28	33	12	67	84	40	24.1168	59.9827	2.48717	1.31451	0.00167962	0.0368661	http://www.ncbi.nlm.nih.gov/nuccore/NM_001300739.2
NM_001268284.2	mRNA	LRRC8E	protein_coding	18	19	28	55	51	57	23.0303	52.1676	2.26517	1.17962	0.00177929	0.0385417	http://www.ncbi.nlm.nih.gov/nuccore/NM_001268284.2
NM_005727.3	mRNA	TSPAN1	protein_coding	69	80	68	31	44	31	74.4287	33.7249	0.453117	-1.14204	0.00180725	0.0390287	http://www.ncbi.nlm.nih.gov/nuccore/NM_005727.3
NM_012324.4	mRNA	MAPK8IP2	protein_coding	37	57	56	17	24	25	51.3395	21.2619	0.414144	-1.2718	0.00183846	0.0395667	http://www.ncbi.nlm.nih.gov/nuccore/NM_012324.4
NM_001291379.1	mRNA	AGAP4	protein_coding	16	42	30	67	84	55	28.977	65.2468	2.25167	1.171	0.00184839	0.0397352	http://www.ncbi.nlm.nih.gov/nuccore/NM_001291379.1
NM_001324236.1	mRNA	ITPA	protein_coding	33	49	26	63	88	91	35.7584	77.9252	2.17922	1.12381	0.00186546	0.0399654	http://www.ncbi.nlm.nih.gov/nuccore/NM_001324236.1
NM_001145639.1	mRNA	GPSM1	protein_coding	7	33	15	45	47	52	17.1914	46.1953	2.68711	1.42606	0.00195037	0.0415954	http://www.ncbi.nlm.nih.gov/nuccore/NM_001145639.1
NM_022553.5	mRNA	VPS52	protein_coding	92	98	68	34	55	43	87.9597	42.2318	0.480127	-1.05851	0.0019823	0.0421334	http://www.ncbi.nlm.nih.gov/nuccore/NM_022553.5
NM_001142640.1	mRNA	TNRC6C	protein_coding	12	38	6	48	59	39	16.8206	46.2379	2.74889	1.45885	0.00202198	0.0426773	http://www.ncbi.nlm.nih.gov/nuccore/NM_001142640.1
NM_018039.2	mRNA	KDM4D	protein_coding	71	99	54	28	40	43	74.5065	35.8051	0.480564	-1.0572	0.00201779	0.0426773	http://www.ncbi.nlm.nih.gov/nuccore/NM_018039.2
NM_004796.5	mRNA	NRXN3	protein_coding	0	6	4	14	23	14	3.14142	16.1982	5.15632	2.36634	0.00203781	0.0428877	http://www.ncbi.nlm.nih.gov/nuccore/NM_004796.5
NM_001320010.1	mRNA	POP3	protein_coding	0	0	0	11	16	2	0	8.92815	Inf	Inf	0.0020926	0.0437381	http://www.ncbi.nlm.nih.gov/nuccore/NM_001320010.1
NM_080657.4	mRNA	RSAD2	protein_coding	7	20	2	44	26	23	8.65544	29.2263	3.37664	1.75559	0.00215203	0.0448311	http://www.ncbi.nlm.nih.gov/nuccore/NM_080657.4
NM_002405.3	mRNA	MFNG	protein_coding	37	46	33	101	79	74	39.3271	80.5028	2.04701	1.03352	0.00217994	0.0451668	http://www.ncbi.nlm.nih.gov/nuccore/NM_002405.3
NM_138496.1	mRNA	CYHR1	protein_coding	12	9	8	30	40	22	10.152	29.0315	2.85969	1.51586	0.00219742	0.0454255	http://www.ncbi.nlm.nih.gov/nuccore/NM_138496.1
NM_001003790.3	mRNA	ERLIN2	protein_coding	28	38	23	72	78	55	29.7947	64.8818	2.17763	1.12276	0.00224579	0.0461721	http://www.ncbi.nlm.nih.gov/nuccore/NM_001003790.3
NM_152505.3	mRNA	LCA5L	protein_coding	8	11	9	32	38	20	9.51889	28.3073	2.97381	1.57231	0.00224575	0.0461721	http://www.ncbi.nlm.nih.gov/nuccore/NM_152505.3
NM_003356.3	mRNA	UCP3	protein_coding	6	13	9	30	38	22	9.26025	28.4131	3.06829	1.61743	0.00226873	0.0463908	http://www.ncbi.nlm.nih.gov/nuccore/NM_003356.3
NM_030882.3	mRNA	APOL2	protein_coding	3	10	8	25	19	31	6.92828	24.206	3.4938	1.8048	0.00232482	0.0473835	http://www.ncbi.nlm.nih.gov/nuccore/NM_030882.3
NM_000623.3	mRNA	BDKRB2	protein_coding	10	26	9	38	38	47	14.1547	39.5711	2.79563	1.48317	0.00235527	0.0479525	http://www.ncbi.nlm.nih.gov/nuccore/NM_000623.3
NM_003447.3	mRNA	ZNF165	protein_coding	25	39	25	81	61	62	29.6901	64.7642	2.18134	1.12522	0.00240763	0.0488076	http://www.ncbi.nlm.nih.gov/nuccore/NM_003447.3
NM_017821.4	mRNA	RHBDL2	protein_coding	31	63	50	27	12	25	48.1688	20.532	0.426251	-1.23023	0.00244001	0.0492521	http://www.ncbi.nlm.nih.gov/nuccore/NM_017821.4
NM_001345970.1	mRNA	ZNF629	protein_coding	10	4	5	22	19	29	6.89358	22.6099	3.27985	1.71363	0.00245015	0.0494038	http://www.ncbi.nlm.nih.gov/nuccore/NM_001345970.1
NM_001197.4	mRNA	BIK	protein_coding	44	44	27	19	18	10	39.1249	14.7387	0.376708	-1.40848	0.00246895	0.0496431	http://www.ncbi.nlm.nih.gov/nuccore/NM_001197.4
NM_003510.2	mRNA	HIST1H2AK	protein_coding	9	12	4	25	26	32	8.16748	26.7215	3.2717	1.71004	0.00246991	0.0496431	http://www.ncbi.nlm.nih.gov/nuccore/NM_003510.2

## Sheet: NC_1,NC_2,NC_3--I3_1,I3_2,I3_3.
mRNA	RNA_type	Gene	Gene_type	NC_1	NC_2	NC_3	I3_1	I3_2	I3_3	NC_1,NC_2,NC_3	I3_1,I3_2,I3_3	Fold_change	log2(Fold_change)	p-value	q-value	Website
NM_000089.3	mRNA	COL1A2	protein_coding	0	0	0	172	254	171	0	209.302	Inf	Inf	1.11062e-52	2.0601e-48	http://www.ncbi.nlm.nih.gov/nuccore/NM_000089.3
NM_014214.2	mRNA	IMPA2	protein_coding	3658	4641	3656	382	432	421	3609.34	441.9	0.122432	-3.02994	1.34735e-46	1.2496e-42	http://www.ncbi.nlm.nih.gov/nuccore/NM_014214.2
NM_139314.2	mRNA	ANGPTL4	protein_coding	14	10	28	298	393	357	16.9153	371.047	21.9356	4.4552	2.74064e-41	1.69454e-37	http://www.ncbi.nlm.nih.gov/nuccore/NM_139314.2
NM_014330.3	mRNA	PPP1R15A	protein_coding	3878	4135	3176	19337	27162	28971	3399.44	26644.2	7.8378	2.97045	3.64604e-31	1.69076e-27	http://www.ncbi.nlm.nih.gov/nuccore/NM_014330.3
NM_213602.2	mRNA	SIGLEC15	protein_coding	269	330	294	1244	1882	1353	271.603	1568.53	5.77507	2.52984	7.61978e-29	2.82679e-25	http://www.ncbi.nlm.nih.gov/nuccore/NM_213602.2
NM_002133.2	mRNA	HMOX1	protein_coding	3971	4609	3851	11557	15120	13430	3777.43	14205.6	3.76064	1.91098	1.34778e-27	4.16667e-24	http://www.ncbi.nlm.nih.gov/nuccore/NM_002133.2
NM_000584.3	mRNA	CXCL8	protein_coding	1944	3113	1934	5683	9645	8286	2064.95	8223.82	3.98257	1.9937	2.24762e-27	5.95586e-24	http://www.ncbi.nlm.nih.gov/nuccore/NM_000584.3
NM_024508.4	mRNA	ZBED2	protein_coding	113	215	119	4	9	5	130.229	6.12117	0.0470029	-4.41111	3.09582e-24	7.17805e-21	http://www.ncbi.nlm.nih.gov/nuccore/NM_024508.4
NM_001105576.2	mRNA	SOWAHD	protein_coding	201	299	221	18	7	27	215.563	19.5823	0.0908427	-3.46049	5.04539e-24	1.03985e-20	http://www.ncbi.nlm.nih.gov/nuccore/NM_001105576.2
NM_022780.3	mRNA	RMND5A	protein_coding	3025	5222	2681	500	1006	749	3185.93	775.785	0.243503	-2.03799	1.7896e-23	3.31954e-20	http://www.ncbi.nlm.nih.gov/nuccore/NM_022780.3
NM_003966.2	mRNA	SEMA5A	protein_coding	11266	21455	10481	1297	2750	1722	12504.3	1972.96	0.157782	-2.66399	3.10741e-23	5.23994e-20	http://www.ncbi.nlm.nih.gov/nuccore/NM_003966.2
NM_021724.4	mRNA	NR1D1	protein_coding	766	904	856	3226	5067	5271	771.716	4756.03	6.16293	2.62362	1.63795e-22	2.53187e-19	http://www.ncbi.nlm.nih.gov/nuccore/NM_021724.4
NM_139055.3	mRNA	ADAMTS15	protein_coding	1428	1775	1442	250	347	243	1405.65	295.871	0.210486	-2.2482	1.82172e-22	2.59932e-19	http://www.ncbi.nlm.nih.gov/nuccore/NM_139055.3
NM_138424.1	mRNA	KIF12	protein_coding	1027	1441	1072	207	216	175	1061.29	215.134	0.202711	-2.3025	2.22902e-22	2.95329e-19	http://www.ncbi.nlm.nih.gov/nuccore/NM_138424.1
NM_001124.2	mRNA	ADM	protein_coding	2205	2987	2135	5406	7978	7671	2195.53	7404.45	3.37251	1.75382	1.07665e-21	1.33139e-18	http://www.ncbi.nlm.nih.gov/nuccore/NM_001124.2
NM_001852.3	mRNA	COL9A2	protein_coding	145	215	179	7	16	16	162.193	13.3962	0.0825945	-3.59781	3.87811e-21	4.49595e-18	http://www.ncbi.nlm.nih.gov/nuccore/NM_001852.3
NM_178836.3	mRNA	PLD6	protein_coding	892	1178	804	2518	3381	3120	860.247	3189.75	3.70795	1.89062	1.36584e-20	1.49029e-17	http://www.ncbi.nlm.nih.gov/nuccore/NM_178836.3
NM_020733.1	mRNA	HEG1	protein_coding	8053	12210	7077	1847	3242	2182	8068.04	2519.34	0.312262	-1.67917	2.8342e-20	2.92065e-17	http://www.ncbi.nlm.nih.gov/nuccore/NM_020733.1
NM_001085411.2	mRNA	NADK2	protein_coding	548	945	497	37	139	135	580.882	104.554	0.179992	-2.474	4.44017e-20	4.33478e-17	http://www.ncbi.nlm.nih.gov/nuccore/NM_001085411.2
NM_182981.2	mRNA	OSGIN1	protein_coding	1159	1443	1481	4154	4770	4454	1250.11	4781.33	3.82473	1.93536	6.67642e-20	6.19205e-17	http://www.ncbi.nlm.nih.gov/nuccore/NM_182981.2
NM_001661.3	mRNA	ARL4D	protein_coding	2714	3013	2658	6822	8202	7420	2559.03	7995.59	3.12446	1.64361	8.8699e-20	7.83465e-17	http://www.ncbi.nlm.nih.gov/nuccore/NM_001661.3
NM_014282.3	mRNA	HABP4	protein_coding	1067	1562	919	2834	4250	3382	1049.52	3670.6	3.49742	1.80629	1.2556e-19	1.05864e-16	http://www.ncbi.nlm.nih.gov/nuccore/NM_014282.3
NM_000599.3	mRNA	IGFBP5	protein_coding	2	0	0	48	65	39	0.685514	53.5837	78.1657	6.28846	3.4787e-19	2.80549e-16	http://www.ncbi.nlm.nih.gov/nuccore/NM_000599.3
NM_032283.2	mRNA	ZDHHC18	protein_coding	2171	2802	2258	6774	7831	6783	2184.01	7638.96	3.49767	1.80639	3.72271e-19	2.87719e-16	http://www.ncbi.nlm.nih.gov/nuccore/NM_032283.2
NM_018060.3	mRNA	IARS2	protein_coding	8658	15330	7337	1179	2622	1941	9089.91	1963.8	0.216042	-2.21062	4.40984e-19	3.27193e-16	http://www.ncbi.nlm.nih.gov/nuccore/NM_018060.3
NM_004907.2	mRNA	IER2	protein_coding	2855	3302	2530	6698	8369	7548	2629.59	8035.42	3.05578	1.61154	5.31474e-19	3.79166e-16	http://www.ncbi.nlm.nih.gov/nuccore/NM_004907.2
NM_004781.3	mRNA	VAMP3	protein_coding	7063	10930	6686	1849	3012	1975	7295.07	2379.81	0.326222	-1.61607	9.18219e-19	6.08287e-16	http://www.ncbi.nlm.nih.gov/nuccore/NM_004781.3
NM_174911.4	mRNA	FAM84B	protein_coding	1608	2928	1582	243	649	466	1783.72	459.585	0.257656	-1.95648	9.04942e-19	6.08287e-16	http://www.ncbi.nlm.nih.gov/nuccore/NM_174911.4
NM_001400.4	mRNA	S1PR1	protein_coding	290	398	259	30	43	47	282.323	42.3226	0.149909	-2.73785	9.79405e-19	6.26448e-16	http://www.ncbi.nlm.nih.gov/nuccore/NM_001400.4
NM_005063.4	mRNA	SCD	protein_coding	35037	54393	33070	11068	16149	11400	36194.5	13555.2	0.37451	-1.41693	2.08511e-18	1.28922e-15	http://www.ncbi.nlm.nih.gov/nuccore/NM_005063.4
NM_198896.1	mRNA	RAB6A	protein_coding	253	424	208	40	49	24	257.824	40.1117	0.155578	-2.68429	4.68553e-18	2.80361e-15	http://www.ncbi.nlm.nih.gov/nuccore/NM_198896.1
NM_001304525.1	mRNA	MAD1L1	protein_coding	112	98	128	415	541	475	105.904	506.936	4.78675	2.25904	7.54868e-18	4.37564e-15	http://www.ncbi.nlm.nih.gov/nuccore/NM_001304525.1
NM_006547.2	mRNA	IGF2BP3	protein_coding	2536	5575	2489	94	344	252	3033	230.226	0.0759071	-3.71962	8.27647e-18	4.65213e-15	http://www.ncbi.nlm.nih.gov/nuccore/NM_006547.2
NM_006612.5	mRNA	KIF1C	protein_coding	16325	19723	15442	35545	43593	35902	15572.6	40911	2.62711	1.39348	9.58591e-18	5.22968e-15	http://www.ncbi.nlm.nih.gov/nuccore/NM_006612.5
NM_022767.3	mRNA	AEN	protein_coding	3674	4093	3696	8086	10833	8956	3501.74	9853.08	2.81377	1.4925	1.15949e-17	6.14496e-15	http://www.ncbi.nlm.nih.gov/nuccore/NM_022767.3
NM_152367.2	mRNA	MAB21L3	protein_coding	84	194	98	9	9	6	108.071	8.66199	0.0801506	-3.64114	1.56684e-17	8.07316e-15	http://www.ncbi.nlm.nih.gov/nuccore/NM_152367.2
NM_033414.2	mRNA	ZNF622	protein_coding	3733	4897	3383	8196	10926	9768	3598.88	10220.3	2.83985	1.50581	1.87996e-17	9.42469e-15	http://www.ncbi.nlm.nih.gov/nuccore/NM_033414.2
NM_001300981.1	mRNA	PPIA	protein_coding	539	860	507	1527	2181	1964	561.585	1997.67	3.5572	1.83074	2.61655e-17	1.27722e-14	http://www.ncbi.nlm.nih.gov/nuccore/NM_001300981.1
NM_138426.3	mRNA	GLCCI1	protein_coding	413	903	495	32	120	76	524.17	75.6757	0.144372	-2.79213	4.04619e-17	1.92443e-14	http://www.ncbi.nlm.nih.gov/nuccore/NM_138426.3
NM_006745.4	mRNA	MSMO1	protein_coding	434	842	403	65	109	109	485.03	98.8117	0.203723	-2.29532	4.91298e-17	2.27827e-14	http://www.ncbi.nlm.nih.gov/nuccore/NM_006745.4
NM_004354.2	mRNA	CCNG2	protein_coding	343	705	399	45	118	80	420.67	82.2141	0.195436	-2.35523	6.58662e-17	2.97988e-14	http://www.ncbi.nlm.nih.gov/nuccore/NM_004354.2
NM_000090.3	mRNA	COL3A1	protein_coding	0	2	0	42	49	39	0.463791	46.3894	100.022	6.64418	7.41618e-17	3.2753e-14	http://www.ncbi.nlm.nih.gov/nuccore/NM_000090.3
NM_002089.3	mRNA	CXCL2	protein_coding	351	485	300	978	1480	1130	337.753	1257.15	3.7221	1.89612	9.41076e-17	4.05954e-14	http://www.ncbi.nlm.nih.gov/nuccore/NM_002089.3
NM_007346.3	mRNA	OGFR	protein_coding	3578	4145	3438	10818	12685	10121	3390.61	11994.2	3.53747	1.82272	9.88604e-17	4.16764e-14	http://www.ncbi.nlm.nih.gov/nuccore/NM_007346.3
NM_001278559.1	mRNA	ZNF316	protein_coding	4874	6166	5386	10657	14155	13156	4985.13	13438.3	2.69567	1.43064	1.06326e-16	4.38275e-14	http://www.ncbi.nlm.nih.gov/nuccore/NM_001278559.1
NM_001134437.1	mRNA	PHLDB2	protein_coding	629	965	543	82	176	159	629.379	143.413	0.227864	-2.13376	1.4385e-16	5.80059e-14	http://www.ncbi.nlm.nih.gov/nuccore/NM_001134437.1
NM_001301076.1	mRNA	AP2S1	protein_coding	578	559	477	1472	1771	1537	494.655	1702.51	3.44181	1.78317	1.5893e-16	6.27233e-14	http://www.ncbi.nlm.nih.gov/nuccore/NM_001301076.1
NM_015038.1	mRNA	KIAA0754	protein_coding	5372	9678	4732	910	2152	1339	5741.39	1495.08	0.260403	-1.94118	1.8538e-16	7.16377e-14	http://www.ncbi.nlm.nih.gov/nuccore/NM_015038.1
NM_032208.2	mRNA	ANTXR1	protein_coding	1872	2942	1422	324	643	485	1821.46	500.039	0.274526	-1.86499	2.084e-16	7.88902e-14	http://www.ncbi.nlm.nih.gov/nuccore/NM_032208.2
NM_001304433.1	mRNA	LOC101928841	protein_coding	82	75	71	268	391	437	70.3425	386.221	5.49058	2.45696	3.59394e-16	1.33328e-13	http://www.ncbi.nlm.nih.gov/nuccore/NM_001304433.1
NM_002998.3	mRNA	SDC2	protein_coding	4001	5665	3524	947	1649	1155	3918.17	1300.99	0.332041	-1.59057	5.01854e-16	1.82527e-13	http://www.ncbi.nlm.nih.gov/nuccore/NM_002998.3
NM_001142602.1	mRNA	SPHK1	protein_coding	146	135	218	488	627	665	157.631	631.846	4.00839	2.00302	5.90499e-16	2.10638e-13	http://www.ncbi.nlm.nih.gov/nuccore/NM_001142602.1
NM_182491.2	mRNA	ZFAND2A	protein_coding	876	1060	797	2179	2616	2539	824.95	2613.67	3.16828	1.6637	6.68412e-16	2.33932e-13	http://www.ncbi.nlm.nih.gov/nuccore/NM_182491.2
NM_015332.3	mRNA	NUDCD3	protein_coding	6245	7400	5934	14282	16898	14332	5932.96	16227.7	2.73517	1.45163	7.07119e-16	2.42895e-13	http://www.ncbi.nlm.nih.gov/nuccore/NM_015332.3
NM_152769.2	mRNA	CBARP	protein_coding	357	456	453	1081	1345	1342	386.622	1339.84	3.46551	1.79307	1.01116e-15	3.41019e-13	http://www.ncbi.nlm.nih.gov/nuccore/NM_152769.2
NM_015154.2	mRNA	MESDC2	protein_coding	322	439	373	966	1367	1081	342.69	1201.93	3.50734	1.81038	1.40328e-15	4.64811e-13	http://www.ncbi.nlm.nih.gov/nuccore/NM_015154.2
NM_138383.2	mRNA	MTSS1L	protein_coding	11047	12989	11084	22469	28200	23992	10677	26512.7	2.48315	1.31217	1.47487e-15	4.79955e-13	http://www.ncbi.nlm.nih.gov/nuccore/NM_138383.2
NM_005471.4	mRNA	GNPDA1	protein_coding	2569	3386	2337	5662	7111	6469	2483.5	6834.87	2.75211	1.46054	2.18142e-15	6.97639e-13	http://www.ncbi.nlm.nih.gov/nuccore/NM_005471.4
NM_005319.3	mRNA	HIST1H1C	protein_coding	105	122	144	394	483	493	114.669	487.671	4.25285	2.08843	2.42869e-15	7.63556e-13	http://www.ncbi.nlm.nih.gov/nuccore/NM_005319.3
NM_001080424.1	mRNA	KDM6B	protein_coding	1770	2598	1948	4324	5732	4952	1890.79	5310.16	2.80844	1.48977	2.59616e-15	8.02602e-13	http://www.ncbi.nlm.nih.gov/nuccore/NM_001080424.1
NM_000565.3	mRNA	IL6R	protein_coding	6	21	10	77	96	114	10.4255	102.127	9.79587	3.29217	3.08858e-15	9.39182e-13	http://www.ncbi.nlm.nih.gov/nuccore/NM_000565.3
NM_003272.3	mRNA	GPR137B	protein_coding	735	1042	684	122	251	177	732.906	188.801	0.257606	-1.95676	7.15467e-15	2.14052e-12	http://www.ncbi.nlm.nih.gov/nuccore/NM_003272.3
NM_033445.2	mRNA	HIST3H2A	protein_coding	0	0	0	26	32	36	0	33.467	Inf	Inf	8.46953e-15	2.49367e-12	http://www.ncbi.nlm.nih.gov/nuccore/NM_033445.2
NM_005401.4	mRNA	PTPN14	protein_coding	33787	56863	33801	9995	20523	13723	36594.6	15175.8	0.414701	-1.26986	1.14177e-14	3.30918e-12	http://www.ncbi.nlm.nih.gov/nuccore/NM_005401.4
NM_004603.3	mRNA	STX1A	protein_coding	67	57	57	246	290	234	56.1282	274.575	4.89194	2.29041	1.23285e-14	3.51817e-12	http://www.ncbi.nlm.nih.gov/nuccore/NM_004603.3
NM_001013251.2	mRNA	SLC3A2	protein_coding	2141	2532	2009	4809	5646	5910	2023.99	5842.3	2.88652	1.52933	1.44226e-14	4.05342e-12	http://www.ncbi.nlm.nih.gov/nuccore/NM_001013251.2
NM_001321291.1	mRNA	USP36	protein_coding	7114	9413	6975	13646	19383	16217	7061.89	17340.6	2.45552	1.29603	1.73465e-14	4.80238e-12	http://www.ncbi.nlm.nih.gov/nuccore/NM_001321291.1
NM_007315.3	mRNA	STAT1	protein_coding	7962	16356	9312	1513	3741	2608	9780.36	2669.97	0.272993	-1.87306	1.82043e-14	4.96575e-12	http://www.ncbi.nlm.nih.gov/nuccore/NM_007315.3
NM_052906.4	mRNA	ELFN2	protein_coding	3503	4622	3731	7514	9753	8275	3578.05	9049.23	2.5291	1.33862	3.71155e-14	9.97762e-12	http://www.ncbi.nlm.nih.gov/nuccore/NM_052906.4
NM_003851.2	mRNA	CREG1	protein_coding	2103	3373	2005	437	992	714	2204.59	731.693	0.331895	-1.5912	6.00996e-14	1.59255e-11	http://www.ncbi.nlm.nih.gov/nuccore/NM_003851.2
NM_001924.3	mRNA	GADD45A	protein_coding	1238	1519	1175	2112	3925	3497	1187.74	3304.2	2.78193	1.47609	9.39618e-14	2.45479e-11	http://www.ncbi.nlm.nih.gov/nuccore/NM_001924.3
NM_002901.2	mRNA	RCN1	protein_coding	21250	33585	19348	5988	12163	8497	21842	9153.28	0.419067	-1.25475	1.14062e-13	2.93852e-11	http://www.ncbi.nlm.nih.gov/nuccore/NM_002901.2
NM_000859.2	mRNA	HMGCR	protein_coding	455	812	381	84	149	122	477.573	123.226	0.258027	-1.95441	1.16077e-13	2.94946e-11	http://www.ncbi.nlm.nih.gov/nuccore/NM_000859.2
NM_007085.4	mRNA	FSTL1	protein_coding	59753	95514	50435	18799	33194	25170	60278.2	26765.6	0.444034	-1.17126	1.21681e-13	3.05007e-11	http://www.ncbi.nlm.nih.gov/nuccore/NM_007085.4
NM_032656.3	mRNA	DHX37	protein_coding	7085	8188	6692	15461	18500	14892	6668.85	17402	2.60944	1.38374	1.24449e-13	3.07788e-11	http://www.ncbi.nlm.nih.gov/nuccore/NM_032656.3
NM_004836.6	mRNA	EIF2AK3	protein_coding	269	438	274	38	73	71	289.65	63.0434	0.217654	-2.19989	1.32546e-13	3.235e-11	http://www.ncbi.nlm.nih.gov/nuccore/NM_004836.6
NM_000350.2	mRNA	ABCA4	protein_coding	56	65	55	1	5	2	53.5132	2.58736	0.04835	-4.37034	1.3595e-13	3.27499e-11	http://www.ncbi.nlm.nih.gov/nuccore/NM_000350.2
NM_031921.5	mRNA	ATAD3B	protein_coding	1303	1540	1507	3135	3656	3259	1331.06	3587.59	2.69529	1.43044	1.67851e-13	3.99162e-11	http://www.ncbi.nlm.nih.gov/nuccore/NM_031921.5
NM_021110.3	mRNA	COL14A1	protein_coding	325	523	300	47	100	83	337.653	79.0175	0.23402	-2.0953	3.18266e-13	7.47281e-11	http://www.ncbi.nlm.nih.gov/nuccore/NM_021110.3
NM_006406.1	mRNA	PRDX4	protein_coding	5674	6502	5350	10605	12851	12218	5324.66	12704.5	2.38597	1.25458	3.94764e-13	9.1531e-11	http://www.ncbi.nlm.nih.gov/nuccore/NM_006406.1
NM_012338.3	mRNA	TSPAN12	protein_coding	635	1068	572	143	256	152	665.469	190.38	0.286084	-1.80549	4.11025e-13	9.34114e-11	http://www.ncbi.nlm.nih.gov/nuccore/NM_012338.3
NM_020362.4	mRNA	PITHD1	protein_coding	3021	4107	2795	5821	8189	6843	2965.89	7347.41	2.47731	1.30877	4.12946e-13	9.34114e-11	http://www.ncbi.nlm.nih.gov/nuccore/NM_020362.4
NM_001127671.1	mRNA	LIFR	protein_coding	251	554	249	19	58	41	301.632	39.655	0.131468	-2.92721	4.56191e-13	1.0195e-10	http://www.ncbi.nlm.nih.gov/nuccore/NM_001127671.1
NM_001099652.1	mRNA	GPR137C	protein_coding	95	191	81	5	15	18	105.197	12.9587	0.123184	-3.02111	4.86248e-13	1.03671e-10	http://www.ncbi.nlm.nih.gov/nuccore/NM_001099652.1
NM_001145204.2	mRNA	SHISA9	protein_coding	899	1617	818	151	427	295	969.347	294.326	0.303633	-1.7196	4.77723e-13	1.03671e-10	http://www.ncbi.nlm.nih.gov/nuccore/NM_001145204.2
NM_012454.3	mRNA	TIAM2	protein_coding	147	150	102	14	29	9	120.861	17.6457	0.145999	-2.77597	4.80567e-13	1.03671e-10	http://www.ncbi.nlm.nih.gov/nuccore/NM_012454.3
NM_152487.2	mRNA	TMEM56	protein_coding	181	366	167	9	48	41	205.349	32.433	0.157941	-2.66254	4.86234e-13	1.03671e-10	http://www.ncbi.nlm.nih.gov/nuccore/NM_152487.2
NM_001303241.1	mRNA	CNOT6	protein_coding	1949	3898	1904	363	793	594	2238.21	599.242	0.267733	-1.90113	5.09458e-13	1.07386e-10	http://www.ncbi.nlm.nih.gov/nuccore/NM_001303241.1
NM_003111.4	mRNA	SP3	protein_coding	108	188	92	1	33	15	112.807	15.2831	0.135481	-2.88384	5.78561e-13	1.20581e-10	http://www.ncbi.nlm.nih.gov/nuccore/NM_003111.4
NM_033027.3	mRNA	CSRNP1	protein_coding	157	174	183	609	766	934	158.198	821.321	5.19173	2.37622	5.9604e-13	1.22844e-10	http://www.ncbi.nlm.nih.gov/nuccore/NM_033027.3
NM_002547.2	mRNA	OPHN1	protein_coding	1170	2169	1199	291	598	375	1323.56	433.132	0.327248	-1.61154	6.23711e-13	1.27134e-10	http://www.ncbi.nlm.nih.gov/nuccore/NM_002547.2
NM_003714.2	mRNA	STC2	protein_coding	7132	9383	6384	12284	17405	15736	6854.3	16007.4	2.33538	1.22366	6.66466e-13	1.34373e-10	http://www.ncbi.nlm.nih.gov/nuccore/NM_003714.2
NM_003897.3	mRNA	IER3	protein_coding	6984	8512	6835	13721	16851	13795	6759.41	15776.1	2.33394	1.22277	7.06876e-13	1.40988e-10	http://www.ncbi.nlm.nih.gov/nuccore/NM_003897.3
NM_032353.3	mRNA	VPS25	protein_coding	3764	4246	3525	7520	8851	7622	3508.23	8558.46	2.43954	1.28661	7.48865e-13	1.47773e-10	http://www.ncbi.nlm.nih.gov/nuccore/NM_032353.3
NM_015694.2	mRNA	ZNF777	protein_coding	2177	2443	2189	4332	5589	4714	2078.68	5186.97	2.49533	1.31923	7.92614e-13	1.5476e-10	http://www.ncbi.nlm.nih.gov/nuccore/NM_015694.2
NM_018992.3	mRNA	KCTD5	protein_coding	3598	4414	3549	7123	8849	7701	3498.69	8413.23	2.40468	1.26585	1.00963e-12	1.9508e-10	http://www.ncbi.nlm.nih.gov/nuccore/NM_018992.3
NM_001268284.2	mRNA	LRRC8E	protein_coding	18	19	28	85	128	125	20.3734	118.735	5.82797	2.54299	1.11314e-12	2.12863e-10	http://www.ncbi.nlm.nih.gov/nuccore/NM_001268284.2
NM_024746.3	mRNA	HHIPL2	protein_coding	459	752	484	140	157	99	501.072	141.648	0.28269	-1.82271	1.15971e-12	2.19505e-10	http://www.ncbi.nlm.nih.gov/nuccore/NM_024746.3
NM_001330351.1	mRNA	TPM1	protein_coding	78	161	66	2	12	11	87.1649	8.26951	0.0948721	-3.39787	1.26986e-12	2.37926e-10	http://www.ncbi.nlm.nih.gov/nuccore/NM_001330351.1
NM_199341.3	mRNA	C19orf68	protein_coding	1080	1314	1006	2277	3174	2328	1026.91	2740.02	2.66823	1.41588	1.33424e-12	2.47489e-10	http://www.ncbi.nlm.nih.gov/nuccore/NM_199341.3
NM_000428.2	mRNA	LTBP2	protein_coding	1420	2207	1559	2994	4733	3588	1544.03	3952.8	2.56005	1.35617	1.41547e-12	2.59957e-10	http://www.ncbi.nlm.nih.gov/nuccore/NM_000428.2
NM_152694.2	mRNA	ZCCHC5	protein_coding	62	106	54	9	3	6	64.7275	6.94535	0.107301	-3.22026	1.44948e-12	2.63593e-10	http://www.ncbi.nlm.nih.gov/nuccore/NM_152694.2
NM_001042478.1	mRNA	AJAP1	protein_coding	99	120	80	275	422	305	89.7539	350.574	3.90595	1.96567	1.69713e-12	3.05632e-10	http://www.ncbi.nlm.nih.gov/nuccore/NM_001042478.1
NM_014976.1	mRNA	PDCD11	protein_coding	12997	17251	11782	22811	31670	25178	12578	28082	2.23263	1.15875	1.73592e-12	3.09611e-10	http://www.ncbi.nlm.nih.gov/nuccore/NM_014976.1
NM_005226.3	mRNA	S1PR3	protein_coding	1328	1934	1134	320	596	339	1300.48	432.234	0.332366	-1.58916	1.90355e-12	3.36276e-10	http://www.ncbi.nlm.nih.gov/nuccore/NM_005226.3
NM_006742.2	mRNA	PSKH1	protein_coding	1688	2240	1782	3847	4636	3792	1721.58	4370.55	2.53869	1.34408	2.03457e-12	3.5603e-10	http://www.ncbi.nlm.nih.gov/nuccore/NM_006742.2
NM_001284389.1	mRNA	NOLC1	protein_coding	294	495	324	731	1299	873	328.933	1005.04	3.05545	1.61138	2.436e-12	4.22293e-10	http://www.ncbi.nlm.nih.gov/nuccore/NM_001284389.1
NM_022164.2	mRNA	TINAGL1	protein_coding	668	772	731	171	193	191	663.776	198.62	0.299228	-1.74068	2.64485e-12	4.52589e-10	http://www.ncbi.nlm.nih.gov/nuccore/NM_022164.2
NM_024640.3	mRNA	YRDC	protein_coding	2399	2785	2269	4620	5847	5093	2262.07	5522.96	2.44155	1.2878	2.65956e-12	4.52589e-10	http://www.ncbi.nlm.nih.gov/nuccore/NM_024640.3
NM_014855.2	mRNA	AP5Z1	protein_coding	4347	5218	4694	8729	10519	9047	4342.52	10076.4	2.32042	1.21438	2.73415e-12	4.61053e-10	http://www.ncbi.nlm.nih.gov/nuccore/NM_014855.2
NM_002097.2	mRNA	GTF3A	protein_coding	3797	4844	3348	6493	9645	7863	3596.28	8424.61	2.34259	1.22811	3.11771e-12	5.20994e-10	http://www.ncbi.nlm.nih.gov/nuccore/NM_002097.2
NM_198526.3	mRNA	ZNF710	protein_coding	1114	1448	1254	2347	3365	2770	1156.41	2984.47	2.5808	1.36782	3.14752e-12	5.2128e-10	http://www.ncbi.nlm.nih.gov/nuccore/NM_198526.3
NM_032482.2	mRNA	DOT1L	protein_coding	5856	7779	6127	11552	14720	12278	5955.06	13673.8	2.29617	1.19923	3.31863e-12	5.44754e-10	http://www.ncbi.nlm.nih.gov/nuccore/NM_032482.2
NM_002999.3	mRNA	SDC4	protein_coding	8751	10559	8083	16071	19879	16512	8276.45	18646.3	2.25294	1.17181	3.43674e-12	5.59194e-10	http://www.ncbi.nlm.nih.gov/nuccore/NM_002999.3
NM_001080477.3	mRNA	TENM3	protein_coding	8468	13765	7392	2275	5014	3420	8681.11	3659.11	0.421502	-1.24639	3.78789e-12	6.1097e-10	http://www.ncbi.nlm.nih.gov/nuccore/NM_001080477.3
NM_002653.4	mRNA	PITX1	protein_coding	2046	2260	2276	4977	5621	5124	2021.78	5625.16	2.78228	1.47627	4.21546e-12	6.74075e-10	http://www.ncbi.nlm.nih.gov/nuccore/NM_002653.4
NM_015492.4	mRNA	C15orf39	protein_coding	1741	2043	2054	4224	5020	4069	1789.24	4744.64	2.65177	1.40696	4.30864e-12	6.83085e-10	http://www.ncbi.nlm.nih.gov/nuccore/NM_015492.4
NM_000641.3	mRNA	IL11	protein_coding	788	971	811	1608	2281	2051	779.048	2092.96	2.68656	1.42576	4.37673e-12	6.87999e-10	http://www.ncbi.nlm.nih.gov/nuccore/NM_000641.3
NM_002246.2	mRNA	KCNK3	protein_coding	4571	5269	5399	12152	14071	11551	4677.81	13487.8	2.88336	1.52775	4.88768e-12	7.61863e-10	http://www.ncbi.nlm.nih.gov/nuccore/NM_002246.2
NM_001017371.4	mRNA	SP3	protein_coding	396	658	327	29	133	138	402.743	100.43	0.249364	-2.00367	6.52366e-12	1.00839e-09	http://www.ncbi.nlm.nih.gov/nuccore/NM_001017371.4
NM_078483.3	mRNA	SLC36A1	protein_coding	1065	1388	1066	233	460	313	1059.92	346.014	0.326452	-1.61506	7.58515e-12	1.16278e-09	http://www.ncbi.nlm.nih.gov/nuccore/NM_078483.3
NM_138413.3	mRNA	HOGA1	protein_coding	574	747	553	180	195	101	563.474	170.684	0.302914	-1.72302	7.85237e-12	1.19388e-09	http://www.ncbi.nlm.nih.gov/nuccore/NM_138413.3
NM_003753.3	mRNA	EIF3D	protein_coding	23268	27231	20705	39085	48550	41691	21535.1	45959.2	2.13415	1.09366	8.00912e-12	1.20781e-09	http://www.ncbi.nlm.nih.gov/nuccore/NM_003753.3
NM_003900.4	mRNA	SQSTM1	protein_coding	6217	7286	6724	11089	14294	13416	6173.37	13760.1	2.22895	1.15636	8.59149e-12	1.28519e-09	http://www.ncbi.nlm.nih.gov/nuccore/NM_003900.4
NM_005833.3	mRNA	RABEPK	protein_coding	365	380	290	841	965	847	314.703	948.077	3.01261	1.59101	9.38282e-12	1.39234e-09	http://www.ncbi.nlm.nih.gov/nuccore/NM_005833.3
NM_000147.4	mRNA	FUCA1	protein_coding	461	542	334	103	120	92	400.571	112.404	0.280609	-1.83337	1.08595e-11	1.59867e-09	http://www.ncbi.nlm.nih.gov/nuccore/NM_000147.4
NM_022458.3	mRNA	LMBR1	protein_coding	1901	3369	1719	450	1039	726	2034.35	755.133	0.371192	-1.42976	1.18065e-11	1.7244e-09	http://www.ncbi.nlm.nih.gov/nuccore/NM_022458.3
NM_181713.3	mRNA	UBXN2A	protein_coding	1055	1820	1025	261	550	329	1142.33	389.74	0.341181	-1.55139	1.25568e-11	1.81966e-09	http://www.ncbi.nlm.nih.gov/nuccore/NM_181713.3
NM_020404.2	mRNA	CD248	protein_coding	0	0	0	23	32	15	0	24.591	Inf	Inf	1.3486e-11	1.93916e-09	http://www.ncbi.nlm.nih.gov/nuccore/NM_020404.2
NM_001570.3	mRNA	IRAK2	protein_coding	489	625	497	1107	1497	1247	486.453	1360.43	2.79664	1.4837	1.4152e-11	2.01927e-09	http://www.ncbi.nlm.nih.gov/nuccore/NM_001570.3
NM_004805.3	mRNA	POLR2D	protein_coding	2371	3299	1965	4377	5897	5055	2265.29	5417.6	2.39157	1.25796	2.04033e-11	2.88901e-09	http://www.ncbi.nlm.nih.gov/nuccore/NM_004805.3
NM_181523.2	mRNA	PIK3R1	protein_coding	279	646	303	31	92	33	351.459	51.7328	0.147194	-2.76421	2.22577e-11	3.12772e-09	http://www.ncbi.nlm.nih.gov/nuccore/NM_181523.2
NM_001080414.3	mRNA	CCDC88C	protein_coding	1373	2074	1312	2486	4218	3239	1410.65	3458.15	2.45146	1.29364	2.36331e-11	3.27142e-09	http://www.ncbi.nlm.nih.gov/nuccore/NM_001080414.3
NM_001128636.2	mRNA	ELFN1	protein_coding	1951	2533	2317	585	918	703	2066.87	771.098	0.373075	-1.42246	2.35065e-11	3.27142e-09	http://www.ncbi.nlm.nih.gov/nuccore/NM_001128636.2
NM_001792.4	mRNA	CDH2	protein_coding	2208	3142	1972	549	1042	796	2175.46	824.39	0.378949	-1.39992	2.48612e-11	3.41486e-09	http://www.ncbi.nlm.nih.gov/nuccore/NM_001792.4
NM_013245.2	mRNA	VPS4A	protein_coding	5862	7391	5829	12460	14592	11924	5762.86	13905.6	2.41297	1.27081	2.50375e-11	3.41486e-09	http://www.ncbi.nlm.nih.gov/nuccore/NM_013245.2
NM_022817.2	mRNA	PER2	protein_coding	666	908	757	1175	2242	1838	703.726	1816.22	2.58085	1.36785	2.60391e-11	3.52554e-09	http://www.ncbi.nlm.nih.gov/nuccore/NM_022817.2
NM_004798.3	mRNA	KIF3B	protein_coding	4860	8365	4109	1132	2654	1666	5043.42	1853.36	0.36748	-1.44426	3.14647e-11	4.19883e-09	http://www.ncbi.nlm.nih.gov/nuccore/NM_004798.3
NM_006472.5	mRNA	TXNIP	protein_coding	567	920	545	1518	2443	2653	598.393	2317	3.87204	1.95309	3.14218e-11	4.19883e-09	http://www.ncbi.nlm.nih.gov/nuccore/NM_006472.5
NM_001256405.1	mRNA	KDM2A	protein_coding	156	193	177	416	590	457	160.162	514.905	3.21491	1.68478	3.27658e-11	4.31671e-09	http://www.ncbi.nlm.nih.gov/nuccore/NM_001256405.1
NM_003959.2	mRNA	HIP1R	protein_coding	2839	3380	2684	944	1216	850	2696.08	1065.89	0.395348	-1.33881	3.28135e-11	4.31671e-09	http://www.ncbi.nlm.nih.gov/nuccore/NM_003959.2
NM_022154.5	mRNA	SLC39A8	protein_coding	148	249	150	13	47	40	160.958	33.5309	0.208321	-2.26312	3.38564e-11	4.42255e-09	http://www.ncbi.nlm.nih.gov/nuccore/NM_022154.5
NM_003544.2	mRNA	HIST1H4B	protein_coding	2	2	5	25	46	46	2.8989	40.6401	14.0191	3.80933	3.58094e-11	4.63859e-09	http://www.ncbi.nlm.nih.gov/nuccore/NM_003544.2
NM_199287.2	mRNA	CCDC137	protein_coding	7682	8780	7029	13298	16414	13901	7128.68	15504.8	2.17498	1.121	3.60104e-11	4.63859e-09	http://www.ncbi.nlm.nih.gov/nuccore/NM_199287.2
NM_002296.3	mRNA	LBR	protein_coding	701	1045	509	94	287	197	660.712	194.098	0.29377	-1.76724	3.76379e-11	4.81479e-09	http://www.ncbi.nlm.nih.gov/nuccore/NM_002296.3
NM_032827.6	mRNA	ATOH8	protein_coding	2067	2572	2214	774	832	648	2079.64	809.094	0.389056	-1.36195	3.8278e-11	4.86315e-09	http://www.ncbi.nlm.nih.gov/nuccore/NM_032827.6
NM_006931.2	mRNA	SLC2A3	protein_coding	922	1437	745	1871	2733	2114	909.946	2359.67	2.5932	1.37474	3.97865e-11	5.02041e-09	http://www.ncbi.nlm.nih.gov/nuccore/NM_006931.2
NM_033089.6	mRNA	ZCCHC3	protein_coding	1042	1693	1157	2123	3122	2963	1154.61	2886.82	2.50026	1.32208	4.35802e-11	5.46195e-09	http://www.ncbi.nlm.nih.gov/nuccore/NM_033089.6
NM_020805.2	mRNA	KLHL14	protein_coding	376	729	368	73	190	104	426.699	123.673	0.289837	-1.78668	4.64444e-11	5.78186e-09	http://www.ncbi.nlm.nih.gov/nuccore/NM_020805.2
NM_012230.3	mRNA	POMZP3	protein_coding	24	61	45	140	183	162	38.1182	171.79	4.50677	2.1721	5.37576e-11	6.64766e-09	http://www.ncbi.nlm.nih.gov/nuccore/NM_012230.3
NM_006532.3	mRNA	ELL	protein_coding	1774	2203	1877	3349	4476	3982	1775.72	4176.07	2.35177	1.23375	5.74448e-11	7.05659e-09	http://www.ncbi.nlm.nih.gov/nuccore/NM_006532.3
NM_017634.3	mRNA	KCTD9	protein_coding	829	1791	843	143	305	231	994.452	232.869	0.234168	-2.09439	5.94227e-11	7.25152e-09	http://www.ncbi.nlm.nih.gov/nuccore/NM_017634.3
NM_170713.2	mRNA	RASSF1	protein_coding	545	593	534	1145	1322	1386	511.173	1377.03	2.69386	1.42967	6.49027e-11	7.8685e-09	http://www.ncbi.nlm.nih.gov/nuccore/NM_170713.2
NM_033259.2	mRNA	CAMK2N2	protein_coding	544	623	596	136	191	145	539.483	166.208	0.308088	-1.69859	6.83715e-11	8.23521e-09	http://www.ncbi.nlm.nih.gov/nuccore/NM_033259.2
NM_024313.2	mRNA	NOL12	protein_coding	2469	2646	2392	4891	5610	5034	2296.87	5552.07	2.41724	1.27336	6.89279e-11	8.24867e-09	http://www.ncbi.nlm.nih.gov/nuccore/NM_024313.2
NM_022078.2	mRNA	GPATCH3	protein_coding	1454	1736	1269	2854	3380	2947	1344.99	3273.65	2.43396	1.28331	7.62778e-11	9.06973e-09	http://www.ncbi.nlm.nih.gov/nuccore/NM_022078.2
NM_014371.3	mRNA	AKAP8L	protein_coding	266	338	233	622	785	695	251.085	746.298	2.97229	1.57158	9.30321e-11	1.09914e-08	http://www.ncbi.nlm.nih.gov/nuccore/NM_014371.3
NM_018836.3	mRNA	AJAP1	protein_coding	268	330	289	691	824	693	269.511	786.826	2.91946	1.5457	9.40448e-11	1.10407e-08	http://www.ncbi.nlm.nih.gov/nuccore/NM_018836.3
NM_018660.2	mRNA	ZNF395	protein_coding	7723	10580	7457	2576	4053	3224	7709.91	3444.79	0.4468	-1.1623	1.00589e-10	1.17347e-08	http://www.ncbi.nlm.nih.gov/nuccore/NM_018660.2
NM_139266.2	mRNA	STAT1	protein_coding	245	529	254	51	93	77	295.528	76.5969	0.259187	-1.94793	1.03347e-10	1.19811e-08	http://www.ncbi.nlm.nih.gov/nuccore/NM_139266.2
NM_001408.2	mRNA	CELSR2	protein_coding	4932	7137	5158	1896	2655	1832	5150.4	2246.64	0.436206	-1.19692	1.06359e-10	1.21781e-08	http://www.ncbi.nlm.nih.gov/nuccore/NM_001408.2
NM_080725.2	mRNA	SRXN1	protein_coding	6897	8792	6745	11063	15751	14120	6763.03	14419.3	2.13208	1.09226	1.0614e-10	1.21781e-08	http://www.ncbi.nlm.nih.gov/nuccore/NM_080725.2
NM_001303024.1	mRNA	SSSCA1	protein_coding	183	254	223	822	812	768	199.658	867.548	4.34517	2.11941	1.08778e-10	1.23787e-08	http://www.ncbi.nlm.nih.gov/nuccore/NM_001303024.1
NM_203288.1	mRNA	RP9	protein_coding	824	1113	815	1623	2155	2133	825.716	2093	2.53477	1.34186	1.13944e-10	1.28874e-08	http://www.ncbi.nlm.nih.gov/nuccore/NM_203288.1
NM_003200.3	mRNA	TCF3	protein_coding	2569	3073	2570	4712	6285	4872	2492.45	5608.76	2.2503	1.17012	1.2075e-10	1.35745e-08	http://www.ncbi.nlm.nih.gov/nuccore/NM_003200.3
NM_145804.2	mRNA	ABTB2	protein_coding	4130	5163	4491	7449	9711	8487	4184.35	9085.27	2.17125	1.11853	1.24781e-10	1.39432e-08	http://www.ncbi.nlm.nih.gov/nuccore/NM_145804.2
NM_016235.2	mRNA	GPRC5B	protein_coding	125	137	135	14	32	22	121.853	23.1888	0.190301	-2.39365	1.36877e-10	1.52032e-08	http://www.ncbi.nlm.nih.gov/nuccore/NM_016235.2
NM_001077427.3	mRNA	LYPD1	protein_coding	89	119	81	274	311	283	86.4444	310.452	3.59135	1.84453	1.56221e-10	1.71548e-08	http://www.ncbi.nlm.nih.gov/nuccore/NM_001077427.3
NM_032840.2	mRNA	SPRYD3	protein_coding	2379	2727	2410	6827	7395	6218	2291.1	7333.72	3.20096	1.6785	1.56297e-10	1.71548e-08	http://www.ncbi.nlm.nih.gov/nuccore/NM_032840.2
NM_000064.3	mRNA	C3	protein_coding	745	1080	1081	1826	2468	1870	884.064	2176.3	2.4617	1.29966	1.57472e-10	1.71821e-08	http://www.ncbi.nlm.nih.gov/nuccore/NM_000064.3
NM_144489.3	mRNA	RGS3	protein_coding	459	541	538	1164	1301	1134	471.037	1288.49	2.73543	1.45177	1.59804e-10	1.73345e-08	http://www.ncbi.nlm.nih.gov/nuccore/NM_144489.3
NM_006265.2	mRNA	RAD21	protein_coding	11572	25197	11249	1164	3972	2559	13745.7	2566.21	0.186692	-2.42127	1.74303e-10	1.87974e-08	http://www.ncbi.nlm.nih.gov/nuccore/NM_006265.2
NM_006640.4	mRNA	2021-09-09	other	2476	2832	2331	4387	5154	5184	2321.06	5255.87	2.26443	1.17915	1.92879e-10	2.06804e-08	http://www.ncbi.nlm.nih.gov/nuccore/NM_006640.4
NM_006357.3	mRNA	UBE2E3	protein_coding	1446	1725	1410	409	612	464	1389.03	520.669	0.374843	-1.41564	2.07832e-10	2.21556e-08	http://www.ncbi.nlm.nih.gov/nuccore/NM_006357.3
NM_213606.3	mRNA	SLC16A12	protein_coding	111	209	79	9	22	13	114.156	14.904	0.130558	-2.93724	2.29766e-10	2.43539e-08	http://www.ncbi.nlm.nih.gov/nuccore/NM_213606.3
NM_145018.3	mRNA	DDIAS	protein_coding	430	968	404	34	87	95	513.228	73.9534	0.144095	-2.79491	2.52226e-10	2.65826e-08	http://www.ncbi.nlm.nih.gov/nuccore/NM_145018.3
NM_006351.3	mRNA	TIMM44	protein_coding	5454	6927	5582	10083	12161	10195	5428.99	11550.4	2.12754	1.08919	2.66424e-10	2.79204e-08	http://www.ncbi.nlm.nih.gov/nuccore/NM_006351.3
NM_002608.3	mRNA	PDGFB	protein_coding	447	630	559	124	177	147	494.911	157.69	0.318623	-1.65008	2.70595e-10	2.81981e-08	http://www.ncbi.nlm.nih.gov/nuccore/NM_002608.3
NM_023080.2	mRNA	C8orf33	protein_coding	8601	10351	8467	14995	18193	15557	8311.17	17350.6	2.08762	1.06186	2.75603e-10	2.85595e-08	http://www.ncbi.nlm.nih.gov/nuccore/NM_023080.2
NM_003246.3	mRNA	THBS1	protein_coding	110348	153720	95877	35419	71162	48249	107019	53193.2	0.497046	-1.00855	2.91422e-10	2.98651e-08	http://www.ncbi.nlm.nih.gov/nuccore/NM_003246.3
NM_021158.4	mRNA	TRIB3	protein_coding	917	965	1012	2162	2456	2077	892.206	2393.99	2.68323	1.42397	2.9077e-10	2.98651e-08	http://www.ncbi.nlm.nih.gov/nuccore/NM_021158.4
NM_001193621.1	mRNA	PINLYP	protein_coding	17	12	10	44	83	81	12.1088	72.1247	5.95638	2.57444	3.06613e-10	3.12492e-08	http://www.ncbi.nlm.nih.gov/nuccore/NM_001193621.1
NM_080677.2	mRNA	DYNLL2	protein_coding	4876	6239	4764	9004	10879	8920	4785.09	10253.6	2.14282	1.09951	3.10766e-10	3.14994e-08	http://www.ncbi.nlm.nih.gov/nuccore/NM_080677.2
NM_017813.4	mRNA	IMPAD1	protein_coding	11553	18479	11622	3899	7067	5720	12311.8	5783.54	0.469755	-1.09002	3.4511e-10	3.47905e-08	http://www.ncbi.nlm.nih.gov/nuccore/NM_017813.4
NM_016297.3	mRNA	PCYOX1	protein_coding	4024	7211	3499	1082	2174	1727	4275.82	1716.2	0.401374	-1.31698	3.62281e-10	3.63241e-08	http://www.ncbi.nlm.nih.gov/nuccore/NM_016297.3
NM_015191.2	mRNA	SIK2	protein_coding	1513	2480	1555	437	782	641	1637.82	645.303	0.394002	-1.34372	3.76217e-10	3.75186e-08	http://www.ncbi.nlm.nih.gov/nuccore/NM_015191.2
NM_002090.2	mRNA	CXCL3	protein_coding	85	115	102	193	394	289	91.4941	301.038	3.29025	1.7182	4.01511e-10	3.98269e-08	http://www.ncbi.nlm.nih.gov/nuccore/NM_002090.2
NM_178140.3	mRNA	PDZD2	protein_coding	201	396	205	31	105	48	232.458	60.8577	0.261801	-1.93346	4.48654e-10	4.42664e-08	http://www.ncbi.nlm.nih.gov/nuccore/NM_178140.3
NM_003683.5	mRNA	RRP1	protein_coding	7783	8533	7613	13015	15755	13682	7310.38	15113.9	2.06746	1.04786	4.55156e-10	4.46703e-08	http://www.ncbi.nlm.nih.gov/nuccore/NM_003683.5
NM_152280.4	mRNA	SYT11	protein_coding	45	76	33	1	9	2	44.5955	3.73179	0.0836809	-3.57896	4.74967e-10	4.63693e-08	http://www.ncbi.nlm.nih.gov/nuccore/NM_152280.4
NM_152486.2	mRNA	SAMD11	protein_coding	4351	5581	5185	1545	1843	1391	4599.88	1702.33	0.370081	-1.43409	5.16239e-10	5.01346e-08	http://www.ncbi.nlm.nih.gov/nuccore/NM_152486.2
NM_024098.3	mRNA	CCDC86	protein_coding	10637	11368	11173	21117	24587	21123	10191.7	23855.5	2.34067	1.22692	5.27197e-10	5.09322e-08	http://www.ncbi.nlm.nih.gov/nuccore/NM_024098.3
NM_018328.4	mRNA	MBD5	protein_coding	417	758	382	101	186	139	452.376	147.352	0.32573	-1.61825	5.40884e-10	5.19837e-08	http://www.ncbi.nlm.nih.gov/nuccore/NM_018328.4
NM_020695.3	mRNA	REXO1	protein_coding	7245	8678	7880	12990	15649	13450	7253.03	14989.1	2.06659	1.04725	5.513e-10	5.27117e-08	http://www.ncbi.nlm.nih.gov/nuccore/NM_020695.3
NM_145232.3	mRNA	CTU1	protein_coding	923	1093	1180	1942	2331	2260	982.731	2328.24	2.36915	1.24437	5.82601e-10	5.54188e-08	http://www.ncbi.nlm.nih.gov/nuccore/NM_145232.3
NM_003290.2	mRNA	TPM4	protein_coding	3158	4289	3156	4432	9273	6967	3181.37	7096.51	2.23064	1.15746	6.35315e-10	6.01247e-08	http://www.ncbi.nlm.nih.gov/nuccore/NM_003290.2
NM_053064.4	mRNA	GNG2	protein_coding	58	87	64	6	13	6	62.4496	8.49814	0.13608	-2.87747	6.50689e-10	6.12671e-08	http://www.ncbi.nlm.nih.gov/nuccore/NM_053064.4
NM_004655.3	mRNA	AXIN2	protein_coding	487	783	450	142	193	152	505.96	171.919	0.339788	-1.55729	6.99493e-10	6.55298e-08	http://www.ncbi.nlm.nih.gov/nuccore/NM_004655.3
NM_001263.3	mRNA	CDS1	protein_coding	366	628	302	54	178	112	376.755	114.837	0.304806	-1.71404	8.31959e-10	7.716e-08	http://www.ncbi.nlm.nih.gov/nuccore/NM_001263.3
NM_033393.2	mRNA	FHDC1	protein_coding	233	427	257	62	93	70	268.811	78.8713	0.293408	-1.76902	8.29093e-10	7.716e-08	http://www.ncbi.nlm.nih.gov/nuccore/NM_033393.2
NM_003014.3	mRNA	SFRP4	protein_coding	198	315	170	49	66	40	200.399	54.6662	0.272787	-1.87416	9.24105e-10	8.52797e-08	http://www.ncbi.nlm.nih.gov/nuccore/NM_003014.3
NM_005994.3	mRNA	TBX2	protein_coding	509	676	558	1070	1414	1279	526.48	1332.08	2.53017	1.33923	9.42337e-10	8.65317e-08	http://www.ncbi.nlm.nih.gov/nuccore/NM_005994.3
NM_006320.4	mRNA	PGRMC2	protein_coding	3303	4786	3395	1152	1736	1408	3429.95	1506.46	0.439206	-1.18703	1.00817e-09	9.16694e-08	http://www.ncbi.nlm.nih.gov/nuccore/NM_006320.4
NM_199054.2	mRNA	MKNK2	protein_coding	2381	3140	2457	4614	5695	4525	2404.01	5272.17	2.19307	1.13295	1.00652e-09	9.16694e-08	http://www.ncbi.nlm.nih.gov/nuccore/NM_199054.2
NM_006558.2	mRNA	KHDRBS3	protein_coding	1345	1797	1294	2009	3423	3227	1330.52	3018.36	2.26856	1.18177	1.02964e-09	9.2713e-08	http://www.ncbi.nlm.nih.gov/nuccore/NM_006558.2
NM_020713.2	mRNA	ZNF512B	protein_coding	3766	4612	3901	6684	8511	6940	3725.36	7850.84	2.10741	1.07547	1.02819e-09	9.2713e-08	http://www.ncbi.nlm.nih.gov/nuccore/NM_020713.2
NM_032758.3	mRNA	PHF5A	protein_coding	2938	3545	2669	5258	6299	5239	2763.02	5983.12	2.16543	1.11465	1.17129e-09	1.04958e-07	http://www.ncbi.nlm.nih.gov/nuccore/NM_032758.3
NM_152522.5	mRNA	ARL6IP6	protein_coding	1952	2879	1875	523	1060	785	1992.79	814.238	0.408592	-1.29127	1.18069e-09	1.05292e-07	http://www.ncbi.nlm.nih.gov/nuccore/NM_152522.5
NM_002422.4	mRNA	MMP3	protein_coding	1	1	1	24	31	20	0.924572	26.5429	28.7083	4.84339	1.19608e-09	1.06154e-07	http://www.ncbi.nlm.nih.gov/nuccore/NM_002422.4
NM_004418.3	mRNA	DUSP2	protein_coding	98	129	117	277	378	288	104.445	332.732	3.1857	1.67161	1.22244e-09	1.07977e-07	http://www.ncbi.nlm.nih.gov/nuccore/NM_004418.3
NM_004441.4	mRNA	EPHB1	protein_coding	686	889	576	1133	2013	1355	642.84	1558.32	2.42412	1.27746	1.24847e-09	1.0927e-07	http://www.ncbi.nlm.nih.gov/nuccore/NM_004441.4
NM_033222.4	mRNA	PSIP1	protein_coding	508	785	527	68	233	229	540.566	178.841	0.330841	-1.59579	1.24887e-09	1.0927e-07	http://www.ncbi.nlm.nih.gov/nuccore/NM_033222.4
NM_005479.3	mRNA	FRAT1	protein_coding	57	114	81	9	12	16	74.3167	13.124	0.176596	-2.50148	1.44088e-09	1.25479e-07	http://www.ncbi.nlm.nih.gov/nuccore/NM_005479.3
NM_001292034.2	mRNA	TAB2	protein_coding	307	485	288	54	135	93	318.472	95.6876	0.300458	-1.73477	1.53815e-09	1.33323e-07	http://www.ncbi.nlm.nih.gov/nuccore/NM_001292034.2
NM_022831.2	mRNA	AIDA	protein_coding	3250	6172	3081	762	1850	1401	3623.32	1366.47	0.377133	-1.40685	1.615e-09	1.39334e-07	http://www.ncbi.nlm.nih.gov/nuccore/NM_022831.2
NM_003247.3	mRNA	THBS2	protein_coding	1	0	0	12	30	21	0.342757	21.384	62.3883	5.9632	1.67792e-09	1.44092e-07	http://www.ncbi.nlm.nih.gov/nuccore/NM_003247.3
NM_000158.3	mRNA	GBE1	protein_coding	5548	9200	4841	1779	3413	2548	5729.01	2670.51	0.466137	-1.10117	1.75866e-09	1.50329e-07	http://www.ncbi.nlm.nih.gov/nuccore/NM_000158.3
NM_133494.2	mRNA	NEK7	protein_coding	653	1721	769	31	169	99	892	97.5473	0.109358	-3.19287	1.81748e-09	1.54644e-07	http://www.ncbi.nlm.nih.gov/nuccore/NM_133494.2
NM_152742.2	mRNA	GPC2	protein_coding	98	98	81	20	7	18	84.6594	17.2112	0.203299	-2.29832	1.87904e-09	1.59152e-07	http://www.ncbi.nlm.nih.gov/nuccore/NM_152742.2
NM_207356.2	mRNA	C1orf174	protein_coding	2826	4105	2595	959	1440	1148	2828.6	1243.91	0.43976	-1.18521	1.98457e-09	1.66569e-07	http://www.ncbi.nlm.nih.gov/nuccore/NM_207356.2
NM_032286.2	mRNA	MED10	protein_coding	3925	4848	3532	6380	8248	7261	3705.47	7758.7	2.09385	1.06616	1.99833e-09	1.66969e-07	http://www.ncbi.nlm.nih.gov/nuccore/NM_032286.2
NM_014974.2	mRNA	DIP2C	protein_coding	1517	2597	1434	2518	4599	3330	1623.98	3613.91	2.22534	1.15403	2.07268e-09	1.72404e-07	http://www.ncbi.nlm.nih.gov/nuccore/NM_014974.2
NM_001005404.3	mRNA	YPEL2	protein_coding	105	230	93	14	25	20	121.868	20.4653	0.16793	-2.57407	2.27311e-09	1.88232e-07	http://www.ncbi.nlm.nih.gov/nuccore/NM_001005404.3
NM_021627.2	mRNA	SENP2	protein_coding	1622	2773	1499	469	875	737	1723.53	720.461	0.418016	-1.25837	2.38473e-09	1.96223e-07	http://www.ncbi.nlm.nih.gov/nuccore/NM_021627.2
NM_178123.4	mRNA	SESTD1	protein_coding	479	1185	552	60	151	109	632.132	108.648	0.171875	-2.54057	2.39077e-09	1.96223e-07	http://www.ncbi.nlm.nih.gov/nuccore/NM_178123.4
NM_173470.2	mRNA	MMGT1	protein_coding	119	184	97	18	30	30	117.399	27.2439	0.232062	-2.10742	2.4181e-09	1.97592e-07	http://www.ncbi.nlm.nih.gov/nuccore/NM_173470.2
NM_146388.1	mRNA	MRPL4	protein_coding	418	479	404	897	1046	898	395.718	1014.05	2.56256	1.35759	2.57691e-09	2.09646e-07	http://www.ncbi.nlm.nih.gov/nuccore/NM_146388.1
NM_003733.3	mRNA	OASL	protein_coding	60	60	58	152	223	171	54.7745	191.711	3.5	1.80735	2.5927e-09	2.10009e-07	http://www.ncbi.nlm.nih.gov/nuccore/NM_003733.3
NM_000713.2	mRNA	BLVRB	protein_coding	5044	5482	5399	10083	11637	9967	4889.33	11318.3	2.3149	1.21095	2.60662e-09	2.10218e-07	http://www.ncbi.nlm.nih.gov/nuccore/NM_000713.2
NM_173462.3	mRNA	PAPLN	protein_coding	1526	2529	1539	504	858	610	1648.04	685.094	0.415703	-1.26637	2.66649e-09	2.14116e-07	http://www.ncbi.nlm.nih.gov/nuccore/NM_173462.3
NM_003844.3	mRNA	TNFRSF10A	protein_coding	722	909	739	1362	1885	1580	716.854	1702.65	2.37517	1.24803	2.69898e-09	2.1579e-07	http://www.ncbi.nlm.nih.gov/nuccore/NM_003844.3
NM_001079872.1	mRNA	CUL4B	protein_coding	362	586	245	20	122	65	345.699	67.0508	0.193957	-2.36619	2.77175e-09	2.20658e-07	http://www.ncbi.nlm.nih.gov/nuccore/NM_001079872.1
NM_003495.2	mRNA	HIST1H4I	protein_coding	6	12	9	50	68	38	7.98856	54.9538	6.87906	2.78221	3.23913e-09	2.56763e-07	http://www.ncbi.nlm.nih.gov/nuccore/NM_003495.2
NM_001164440.1	mRNA	ANKRD33B	protein_coding	20863	32642	20262	6737	15228	9789	21810.5	10822.4	0.496202	-1.011	3.48671e-09	2.75212e-07	http://www.ncbi.nlm.nih.gov/nuccore/NM_001164440.1
NM_001142552.1	mRNA	DCHS2	protein_coding	45	83	44	3	6	10	50.0678	6.6286	0.132392	-2.91711	3.62652e-09	2.83992e-07	http://www.ncbi.nlm.nih.gov/nuccore/NM_001142552.1
NM_020846.1	mRNA	SLAIN2	protein_coding	2830	4756	2767	830	1820	1278	3041.12	1343.22	0.441686	-1.17891	3.62856e-09	2.83992e-07	http://www.ncbi.nlm.nih.gov/nuccore/NM_020846.1
NM_015150.1	mRNA	RFTN1	protein_coding	2089	2679	1759	3311	4989	3681	1952.78	4197.8	2.14966	1.10411	3.89649e-09	3.03681e-07	http://www.ncbi.nlm.nih.gov/nuccore/NM_015150.1
NM_052909.3	mRNA	PLEKHG4B	protein_coding	1300	1678	1225	2132	3321	2555	1263.36	2800.65	2.21683	1.1485	4.09333e-09	3.16363e-07	http://www.ncbi.nlm.nih.gov/nuccore/NM_052909.3
NM_005603.4	mRNA	ATP8B1	protein_coding	433	679	354	60	214	149	429.742	141.087	0.328307	-1.60688	4.15511e-09	3.19805e-07	http://www.ncbi.nlm.nih.gov/nuccore/NM_005603.4
NM_022156.4	mRNA	DUS1L	protein_coding	6579	7656	6641	12227	14171	12033	6354.2	13722.8	2.15964	1.11079	4.22509e-09	3.23848e-07	http://www.ncbi.nlm.nih.gov/nuccore/NM_022156.4
NM_003223.2	mRNA	TFAP4	protein_coding	1825	2141	1631	3116	4004	3276	1692.74	3685	2.17694	1.1223	4.24418e-09	3.23972e-07	http://www.ncbi.nlm.nih.gov/nuccore/NM_003223.2
NM_181304.2	mRNA	MRPL52	protein_coding	52	102	46	198	218	172	57.573	210.701	3.65971	1.87173	4.41596e-09	3.35703e-07	http://www.ncbi.nlm.nih.gov/nuccore/NM_181304.2
NM_145288.2	mRNA	ZNF296	protein_coding	670	624	681	1272	1558	1225	612.645	1441.91	2.35359	1.23486	4.54553e-09	3.44143e-07	http://www.ncbi.nlm.nih.gov/nuccore/NM_145288.2
NM_004419.3	mRNA	DUSP5	protein_coding	2027	2346	2101	3332	4453	4067	1973.98	4192.71	2.12399	1.08678	4.80459e-09	3.62278e-07	http://www.ncbi.nlm.nih.gov/nuccore/NM_004419.3
NM_002033.3	mRNA	FUT4	protein_coding	725	1109	657	1263	1999	1703	735.568	1736.42	2.36065	1.23918	5.29162e-09	3.97385e-07	http://www.ncbi.nlm.nih.gov/nuccore/NM_002033.3
NM_015906.3	mRNA	TRIM33	protein_coding	71	129	70	13	20	12	78.7446	15.7157	0.199579	-2.32497	5.83886e-09	4.3496e-07	http://www.ncbi.nlm.nih.gov/nuccore/NM_015906.3
NM_052963.2	mRNA	TOP1MT	protein_coding	685	804	667	1310	1622	1425	654.629	1548.87	2.36603	1.24247	5.87842e-09	4.36155e-07	http://www.ncbi.nlm.nih.gov/nuccore/NM_052963.2
NM_022742.4	mRNA	CCDC136	protein_coding	203	341	153	47	72	52	202.194	59.8351	0.29593	-1.75667	5.96441e-09	4.40772e-07	http://www.ncbi.nlm.nih.gov/nuccore/NM_022742.4
NM_002250.2	mRNA	KCNN4	protein_coding	602	749	594	1201	1466	1304	587.881	1413.1	2.40371	1.26526	6.05817e-09	4.45924e-07	http://www.ncbi.nlm.nih.gov/nuccore/NM_002250.2
NM_001001852.3	mRNA	PIM3	protein_coding	7295	8231	8428	12594	15257	14541	7358.26	15097.4	2.05176	1.03686	6.12235e-09	4.48867e-07	http://www.ncbi.nlm.nih.gov/nuccore/NM_001001852.3
NM_014991.4	mRNA	WDFY3	protein_coding	4714	9526	4383	981	2265	1685	5358.49	1683.06	0.314092	-1.67074	6.28497e-09	4.58976e-07	http://www.ncbi.nlm.nih.gov/nuccore/NM_014991.4
NM_004147.3	mRNA	DRG1	protein_coding	6468	7862	5840	10661	12286	11376	6083.64	12263.8	2.01587	1.0114	6.40486e-09	4.65897e-07	http://www.ncbi.nlm.nih.gov/nuccore/NM_004147.3
NM_004759.4	mRNA	MAPKAPK2	protein_coding	456	559	404	129	177	112	427.294	147.258	0.344629	-1.53688	6.7167e-09	4.86672e-07	http://www.ncbi.nlm.nih.gov/nuccore/NM_004759.4
NM_001297565.1	mRNA	UQCRH	protein_coding	540	675	449	989	1372	1075	498.732	1211.23	2.42862	1.28013	7.53635e-09	5.43937e-07	http://www.ncbi.nlm.nih.gov/nuccore/NM_001297565.1
NM_001545.2	mRNA	MRPL58	protein_coding	301	466	296	760	875	678	314.809	826.102	2.62414	1.39184	8.041e-09	5.78111e-07	http://www.ncbi.nlm.nih.gov/nuccore/NM_001545.2
NM_206876.1	mRNA	PPP1CB	protein_coding	92	114	52	7	21	10	76.1655	12.6646	0.166277	-2.58834	8.53482e-09	6.11245e-07	http://www.ncbi.nlm.nih.gov/nuccore/NM_206876.1
NM_153451.2	mRNA	ORAOV1	protein_coding	1483	2094	1418	2600	3525	3095	1490.08	3257.7	2.18626	1.12846	8.68465e-09	6.1873e-07	http://www.ncbi.nlm.nih.gov/nuccore/NM_153451.2
NM_001085447.1	mRNA	CCDC173	protein_coding	30	58	24	0	4	3	32.1307	2.22553	0.0692649	-3.85173	9.07365e-09	6.42394e-07	http://www.ncbi.nlm.nih.gov/nuccore/NM_001085447.1
NM_020947.3	mRNA	TLDC1	protein_coding	4088	5362	3740	6652	8796	7211	3953.31	8016.09	2.02769	1.01984	9.13082e-09	6.43983e-07	http://www.ncbi.nlm.nih.gov/nuccore/NM_020947.3
NM_018841.5	mRNA	GNG12	protein_coding	10764	20862	11643	2936	7563	5156	12601.3	5302.25	0.420768	-1.2489	9.2208e-09	6.47866e-07	http://www.ncbi.nlm.nih.gov/nuccore/NM_018841.5
NM_002867.3	mRNA	RAB3B	protein_coding	1557	2859	1509	511	962	693	1724.69	747.812	0.433592	-1.20559	9.30386e-09	6.51235e-07	http://www.ncbi.nlm.nih.gov/nuccore/NM_002867.3
NM_001173408.1	mRNA	OBSL1	protein_coding	470	588	461	133	189	138	458.763	161.805	0.352699	-1.50349	9.90998e-09	6.85199e-07	http://www.ncbi.nlm.nih.gov/nuccore/NM_001173408.1
NM_001722.2	mRNA	POLR3D	protein_coding	1605	2081	1663	2993	3675	3125	1614.62	3482.81	2.15705	1.10906	9.95112e-09	6.85199e-07	http://www.ncbi.nlm.nih.gov/nuccore/NM_001722.2
NM_023112.3	mRNA	OTUB2	protein_coding	1841	2282	1641	3162	3979	3345	1734.42	3722.77	2.14641	1.10192	9.93505e-09	6.85199e-07	http://www.ncbi.nlm.nih.gov/nuccore/NM_023112.3
NM_152308.2	mRNA	RMI2	protein_coding	334	339	321	44	75	115	305.417	82.0884	0.268774	-1.89553	9.83403e-09	6.85199e-07	http://www.ncbi.nlm.nih.gov/nuccore/NM_152308.2
NM_182665.3	mRNA	RASSF5	protein_coding	139	154	128	28	38	25	128.145	32.0918	0.250434	-1.9975	9.97378e-09	6.85199e-07	http://www.ncbi.nlm.nih.gov/nuccore/NM_182665.3
NM_001165252.1	mRNA	KRTAP2-3	protein_coding	59	59	56	141	197	175	53.5	180.916	3.38161	1.75771	1.03239e-08	7.06638e-07	http://www.ncbi.nlm.nih.gov/nuccore/NM_001165252.1
NM_017770.3	mRNA	ELOVL2	protein_coding	615	988	558	127	362	203	635.163	232.109	0.365432	-1.45233	1.06477e-08	7.26119e-07	http://www.ncbi.nlm.nih.gov/nuccore/NM_017770.3
[truncated: 1,416 more rows]
