# Supplementary material for: EGR2-mediated regulation of m6A reader IGF2BP proteins drive RCC tumorigenesis and metastasis via enhancing S1PR3 mRNA stabilization
Source: Cell Death Dis. 2021 Jul 29;12(8):750. doi: 10.1038/s41419-021-04038-3 (PMC8322060; doi:10.1038/s41419-021-04038-3)
Supplement: Supplementary file 6 — Supplementary Table S3 [file 41419_2021_4038_MOESM6_ESM.xls]

## Sheet: IGF2BP1
Supplemental Table S3.KEGG pathway analysis of all differentially expressed genes with IGF2BP1/2/3 knockdown.
KEGG pathway analysis of all differentially expressed genes with IGF2BP1 knockdown
Term	database	Id	Sample number	Background number	P-Value	Corrected P-Value	GeneIDs	Genes
TNF signaling pathway	KEGG PATHWAY	hsa04668	14	110	1.78e-08	3.69e-06	3569;2353;2921;2920;1906;1437;6376;5295;4314;2919;840;6352;7185;5608	IL6;FOS;CXCL3;CXCL2;EDN1;CSF2;CX3CL1;PIK3R1;MMP3;CXCL1;CASP7;CCL5;TRAF1;MAP2K6
Complement and coagulation cascades	KEGG PATHWAY	hsa04610	12	79	3.22e-08	3.69e-06	4153;718;5345;5328;5329;719;2157;7056;725;3075;624;5054	MBL2;C3;SERPINF2;PLAU;PLAUR;C3AR1;F8;THBD;C4BPB;CFH;BDKRB2;SERPINE1
Axon guidance	KEGG PATHWAY	hsa04360	9	176	0.00358554	0.0221916	5063;59277;5361;5295;2043;8482;9037;84612;57556	PAK3;NTN4;PLXNA1;PIK3R1;EPHA4;SEMA7A;SEMA5A;PARD6B;SEMA6A
Cytokine-cytokine receptor interaction	KEGG PATHWAY	hsa04060	19	265	2.89e-07	2.21e-05	3606;3569;3589;6352;58985;2920;55504;3570;6376;3576;3575;1437;2919;1440;50615;2921;3624;57007;1950	IL18;IL6;IL11;CCL5;IL22RA1;CXCL2;TNFRSF19;IL6R;CX3CL1;CXCL8;IL7R;CSF2;CXCL1;CSF3;IL21R;CXCL3;INHBA;ACKR3;EGF
Legionellosis	KEGG PATHWAY	hsa05134	9	55	9.79e-07	5.35e-05	3569;58484;2921;2920;3606;3576;718;2919;840	IL6;NLRC4;CXCL3;CXCL2;IL18;CXCL8;C3;CXCL1;CASP7
NOD-like receptor signaling pathway	KEGG PATHWAY	hsa04621	9	57	1.28e-06	5.35e-05	3569;58484;114548;2920;3606;3576;2919;6352;84674	IL6;NLRC4;NLRP3;CXCL2;IL18;CXCL8;CXCL1;CCL5;CARD6
Chemokine signaling pathway	KEGG PATHWAY	hsa04062	15	187	1.4e-06	5.35e-05	59345;6772;2921;5295;2920;5908;2793;6376;54331;2785;3576;2919;6352;2185;10451	GNB4;STAT1;CXCL3;PIK3R1;CXCL2;RAP1B;GNGT2;CX3CL1;GNG2;GNG3;CXCL8;CXCL1;CCL5;PTK2B;VAV3
Rheumatoid arthritis	KEGG PATHWAY	hsa05323	10	91	6.46e-06	0.00021129	3569;3589;155066;1437;3606;3576;4314;2919;6352;2353	IL6;IL11;ATP6V0E2;CSF2;IL18;CXCL8;MMP3;CXCL1;CCL5;FOS
MAPK signaling pathway	KEGG PATHWAY	hsa04010	16	255	1.21e-05	0.000338491	1647;1847;5908;1843;1845;1844;1649;2250;4214;2261;23162;8605;7786;2353;1950;5608	GADD45A;DUSP5;RAP1B;DUSP1;DUSP3;DUSP2;DDIT3;FGF5;MAP3K1;FGFR3;MAPK8IP3;PLA2G4C;MAP3K12;FOS;EGF;MAP2K6
Ras signaling pathway	KEGG PATHWAY	hsa04014	15	228	1.33e-05	0.000338491	5228;59345;5063;5908;2250;2793;54331;2785;5295;1950;2261;2904;8605;22821;3363	PGF;GNB4;PAK3;RAP1B;FGF5;GNGT2;GNG2;GNG3;PIK3R1;EGF;FGFR3;GRIN2B;PLA2G4C;RASA3;HTR7
Transcriptional misregulation in cancer	KEGG PATHWAY	hsa05202	13	180	1.99e-05	0.000455297	3569;1437;597;84444;5328;3576;1649;5079;6929;4314;5218;8900;7185	IL6;CSF2;BCL2A1;DOT1L;PLAU;CXCL8;DDIT3;PAX5;TCF3;MMP3;CDK14;CCNA1;TRAF1
Pathways in cancer	KEGG PATHWAY	hsa05200	20	397	2.23e-05	0.000464099	3569;59345;6772;112399;5295;5228;2250;2793;54331;2785;3576;1870;1950;2353;2261;284217;8900;8313;624;7185	IL6;GNB4;STAT1;EGLN3;PIK3R1;PGF;FGF5;GNGT2;GNG2;GNG3;CXCL8;E2F2;EGF;FOS;FGFR3;LAMA1;CCNA1;AXIN2;BDKRB2;TRAF1
Salmonella infection	KEGG PATHWAY	hsa05132	9	86	2.67e-05	0.000508813	3606;3569;58484;2921;1437;2920;3576;2919;2353	IL18;IL6;NLRC4;CXCL3;CSF2;CXCL2;CXCL8;CXCL1;FOS
PI3K-Akt signaling pathway	KEGG PATHWAY	hsa04151	18	342	3.3e-05	0.000581483	3569;3570;3575;5228;2250;2793;1298;54331;2785;5295;3696;3694;59345;2261;1440;284217;1950;7143	IL6;IL6R;IL7R;PGF;FGF5;GNGT2;COL9A2;GNG2;GNG3;PIK3R1;ITGB8;ITGB6;GNB4;FGFR3;CSF3;LAMA1;EGF;TNR
Hepatitis B	KEGG PATHWAY	hsa05161	11	146	5.98e-05	0.000977526	3569;6775;6772;2353;7098;3576;5295;1870;4214;2185;8900	IL6;STAT4;STAT1;FOS;TLR3;CXCL8;PIK3R1;E2F2;MAP3K1;PTK2B;CCNA1
Jak-STAT signaling pathway	KEGG PATHWAY	hsa04630	11	158	0.000115702	0.00171152	3569;6775;6772;58985;1437;3570;5295;3575;1440;50615;3589	IL6;STAT4;STAT1;IL22RA1;CSF2;IL6R;PIK3R1;IL7R;CSF3;IL21R;IL11
Toll-like receptor signaling pathway	KEGG PATHWAY	hsa04620	9	106	0.000119582	0.00171152	3569;3663;7098;3576;5295;6352;6772;2353;5608	IL6;IRF5;TLR3;CXCL8;PIK3R1;CCL5;STAT1;FOS;MAP2K6
Serotonergic synapse	KEGG PATHWAY	hsa04726	9	112	0.000176212	0.00237368	10411;59345;1843;2793;54331;2785;3363;8605;4128	RAPGEF3;GNB4;DUSP1;GNGT2;GNG2;GNG3;HTR7;PLA2G4C;MAOA
Protein digestion and absorption	KEGG PATHWAY	hsa04974	8	90	0.000212051	0.00269776	6519;1290;7373;1298;3783;1305;486;1308	SLC3A1;COL5A2;COL14A1;COL9A2;KCNN4;COL13A1;FXYD2;COL17A1
Focal adhesion	KEGG PATHWAY	hsa04510	12	203	0.000243939	0.00294011	5228;5063;2889;5908;1298;5295;3696;3694;1950;7143;284217;10451	PGF;PAK3;RAPGEF1;RAP1B;COL9A2;PIK3R1;ITGB8;ITGB6;EGF;TNR;LAMA1;VAV3
Influenza A	KEGG PATHWAY	hsa05164	11	176	0.000279822	0.00320396	3569;114548;6772;3606;7098;3576;5295;4939;6352;91543;5608	IL6;NLRP3;STAT1;IL18;TLR3;CXCL8;PIK3R1;OAS2;CCL5;RSAD2;MAP2K6
Pertussis	KEGG PATHWAY	hsa05133	7	75	0.000398883	0.00434973	3569;114548;3576;718;840;725;2353	IL6;NLRP3;CXCL8;C3;CASP7;C4BPB;FOS
AGE-RAGE signaling pathway in diabetic complications	KEGG PATHWAY	hsa04933	8	101	0.000437828	0.00455739	3569;6772;1906;3576;5295;7056;1958;5054	IL6;STAT1;EDN1;CXCL8;PIK3R1;THBD;EGR1;SERPINE1
Chagas disease (American trypanosomiasis)	KEGG PATHWAY	hsa05142	8	104	0.000525139	0.00522856	3569;3576;5295;718;6352;2353;624;5054	IL6;CXCL8;PIK3R1;C3;CCL5;FOS;BDKRB2;SERPINE1
FoxO signaling pathway	KEGG PATHWAY	hsa04068	9	134	0.000606177	0.00578394	1647;80854;10365;3569;1901;3575;5295;1950;1454	GADD45A;SETD7;KLF2;IL6;S1PR1;IL7R;PIK3R1;EGF;CSNK1E
Bladder cancer	KEGG PATHWAY	hsa05219	5	41	0.000907501	0.00831271	1950;1870;2261;1839;3576	EGF;E2F2;FGFR3;HBEGF;CXCL8
Hematopoietic cell lineage	KEGG PATHWAY	hsa04640	7	88	0.000966566	0.00851321	3569;3570;1437;3589;3575;947;1440	IL6;IL6R;CSF2;IL11;IL7R;CD34;CSF3
Leukocyte transendothelial migration	KEGG PATHWAY	hsa04670	8	118	0.00113752	0.0093147	10411;4688;9075;5908;7070;5295;2185;10451	RAPGEF3;NCF2;CLDN2;RAP1B;THY1;PIK3R1;PTK2B;VAV3
Rap1 signaling pathway	KEGG PATHWAY	hsa04015	11	211	0.00116477	0.0093147	10411;5228;2889;5908;5295;2250;1950;2261;2904;84612;5608	RAPGEF3;PGF;RAPGEF1;RAP1B;PIK3R1;FGF5;EGF;FGFR3;GRIN2B;PARD6B;MAP2K6
Alcoholism	KEGG PATHWAY	hsa05034	10	179	0.00117959	0.0093147	59345;8345;2793;8341;54331;2785;9734;2904;2354;4128	GNB4;HIST1H2BH;GNGT2;HIST1H2BN;GNG2;GNG3;HDAC9;GRIN2B;FOSB;MAOA
Epithelial cell signaling in Helicobacter pylori infection	KEGG PATHWAY	hsa05120	6	68	0.0013506	0.0103096	1839;3576;1445;2919;6352;155066	HBEGF;CXCL8;CSK;CXCL1;CCL5;ATP6V0E2
Drug metabolism - other enzymes	KEGG PATHWAY	hsa00983	5	46	0.00145451	0.0104839	7172;54578;54658;7498;3614	TPMT;UGT1A6;UGT1A1;XDH;IMPDH1
Circadian entrainment	KEGG PATHWAY	hsa04713	7	95	0.001465	0.0104839	59345;2983;2793;54331;2785;2904;2353	GNB4;GUCY1B3;GNGT2;GNG2;GNG3;GRIN2B;FOS
Amoebiasis	KEGG PATHWAY	hsa05146	7	100	0.00192945	0.0133892	5272;3569;1437;3576;5295;2919;284217	SERPINB9;IL6;CSF2;CXCL8;PIK3R1;CXCL1;LAMA1
HIF-1 signaling pathway	KEGG PATHWAY	hsa04066	7	103	0.00225833	0.0152105	3569;1906;3570;5295;112399;1950;5054	IL6;EDN1;IL6R;PIK3R1;EGLN3;EGF;SERPINE1
Arachidonic acid metabolism	KEGG PATHWAY	hsa00590	4	62	0.0230077	0.0798299	8605;4048;2878;9536	PLA2G4C;LTA4H;GPX3;PTGES
Apoptosis	KEGG PATHWAY	hsa04210	8	140	0.00312743	0.0204623	1647;5783;597;5295;1649;840;2353;7185	GADD45A;PTPN13;BCL2A1;PIK3R1;DDIT3;CASP7;FOS;TRAF1
Staphylococcus aureus infection	KEGG PATHWAY	hsa05150	5	57	0.00345995	0.0220091	3075;719;4153;5724;718	CFH;C3AR1;MBL2;PTAFR;C3
Regulation of actin cytoskeleton	KEGG PATHWAY	hsa04810	10	215	0.00418216	0.025203	5063;5295;2250;3696;3694;1950;2261;10451;624;79837	PAK3;PIK3R1;FGF5;ITGB8;ITGB6;EGF;FGFR3;VAV3;BDKRB2;PIP4K2C
ErbB signaling pathway	KEGG PATHWAY	hsa04012	6	88	0.00451738	0.0265251	5063;1839;5295;1950;374;2069	PAK3;HBEGF;PIK3R1;EGF;AREG;EREG
Wnt signaling pathway	KEGG PATHWAY	hsa04310	2	143	0.688272	0.739973	8313;1454	AXIN2;CSNK1E
Retinol metabolism	KEGG PATHWAY	hsa00830	5	65	0.00581895	0.0333135	54578;54658;9249;10170;1543	UGT1A6;UGT1A1;DHRS3;DHRS9;CYP1A1
Inflammatory bowel disease (IBD)	KEGG PATHWAY	hsa05321	5	66	0.00617735	0.0345028	3569;6775;6772;50615;3606	IL6;STAT4;STAT1;IL21R;IL18
Amphetamine addiction	KEGG PATHWAY	hsa05031	5	67	0.00655098	0.0348878	2904;2354;2353;6804;4128	GRIN2B;FOSB;FOS;STX1A;MAOA
Renal cell carcinoma	KEGG PATHWAY	hsa05211	5	67	0.00655098	0.0348878	5908;112399;5063;5295;2889	RAP1B;EGLN3;PAK3;PIK3R1;RAPGEF1
Fc epsilon RI signaling pathway	KEGG PATHWAY	hsa04664	5	68	0.00694016	0.0361204	8605;1437;10451;5295;5608	PLA2G4C;CSF2;VAV3;PIK3R1;MAP2K6
Dopaminergic synapse	KEGG PATHWAY	hsa04728	7	130	0.00750863	0.0382106	59345;2793;54331;2785;2904;2353;4128	GNB4;GNGT2;GNG2;GNG3;GRIN2B;FOS;MAOA
Choline metabolism in cancer	KEGG PATHWAY	hsa05231	6	101	0.00840459	0.0408142	56994;5295;80736;1950;8605;2353	CHPT1;PIK3R1;SLC44A4;EGF;PLA2G4C;FOS
Hepatitis C	KEGG PATHWAY	hsa05160	7	133	0.00841231	0.0408142	6772;4939;7098;3576;5295;1950;9075	STAT1;OAS2;TLR3;CXCL8;PIK3R1;EGF;CLDN2
Proximal tubule bicarbonate reclamation	KEGG PATHWAY	hsa04964	3	23	0.00855494	0.0408142	8671;760;486	SLC4A4;CA2;FXYD2
Carbohydrate digestion and absorption	KEGG PATHWAY	hsa04973	4	46	0.00900652	0.0420917	6518;486;5295;2542	SLC2A5;FXYD2;PIK3R1;SLC37A4
T cell receptor signaling pathway	KEGG PATHWAY	hsa04660	6	105	0.00997501	0.0456856	5063;1437;5295;9402;2353;10451	PAK3;CSF2;PIK3R1;GRAP2;FOS;VAV3
Malaria	KEGG PATHWAY	hsa05144	4	49	0.0110223	0.0494925	1440;3569;3576;3606	CSF3;IL6;CXCL8;IL18
Cholinergic synapse	KEGG PATHWAY	hsa04725	6	111	0.0127059	0.0559547	59345;2793;54331;2785;5295;2353	GNB4;GNGT2;GNG2;GNG3;PIK3R1;FOS
Mineral absorption	KEGG PATHWAY	hsa04978	4	52	0.0133079	0.0574806	538;486;1317;4494	ATP7A;FXYD2;SLC31A1;MT1F
EGFR tyrosine kinase inhibitor resistance	KEGG PATHWAY	hsa01521	5	81	0.0135544	0.0574806	1950;3569;3570;5295;2261	EGF;IL6;IL6R;PIK3R1;FGFR3
ECM-receptor interaction	KEGG PATHWAY	hsa04512	5	82	0.0141929	0.0582765	284217;3696;3694;1298;7143	LAMA1;ITGB8;ITGB6;COL9A2;TNR
Glutamatergic synapse	KEGG PATHWAY	hsa04724	6	114	0.014251	0.0582765	59345;2793;54331;2785;2904;8605	GNB4;GNGT2;GNG2;GNG3;GRIN2B;PLA2G4C
Herpes simplex infection	KEGG PATHWAY	hsa05168	8	186	0.0150006	0.0599522	3569;6772;7098;718;4939;6352;2353;7185	IL6;STAT1;TLR3;C3;OAS2;CCL5;FOS;TRAF1
Hippo signaling pathway -multiple species	KEGG PATHWAY	hsa04392	3	29	0.0151844	0.0599522	54798;79633;1454	DCHS2;FAT4;CSNK1E
Hippo signaling pathway	KEGG PATHWAY	hsa04390	7	154	0.0171093	0.0664074	6591;374;5054;1454;84612;8313;1490	SNAI2;AREG;SERPINE1;CSNK1E;PARD6B;AXIN2;CTGF
Neurotrophin signaling pathway	KEGG PATHWAY	hsa04722	6	120	0.0177245	0.0676484	4916;2889;5908;5295;4214;3656	NTRK3;RAPGEF1;RAP1B;PIK3R1;MAP3K1;IRAK2
Metabolic pathways	KEGG PATHWAY	hsa01100	31	1243	0.0193789	0.0727501	56953;5287;23600;84620;4048;272;4128;1543;3990;155066;3795;6303;8605;7498;112817;9249;10170;3614;54658;2526;9536;51809;54578;54344;93100;23193;79888;56994;162466;130013;9945	NT5M;PIK3C2B;AMACR;ST6GAL2;LTA4H;AMPD3;MAOA;CYP1A1;LIPC;ATP6V0E2;KHK;SAT1;PLA2G4C;XDH;HOGA1;DHRS3;DHRS9;IMPDH1;UGT1A1;FUT4;PTGES;GALNT7;UGT1A6;DPM3;NAPRT;GANAB;LPCAT1;CHPT1;PHOSPHO1;ACMSD;GFPT2
Cell cycle	KEGG PATHWAY	hsa04110	6	124	0.0203382	0.0746514	1647;4175;1028;1870;8317;8900	GADD45A;MCM6;CDKN1C;E2F2;CDC7;CCNA1
Morphine addiction	KEGG PATHWAY	hsa05032	5	91	0.0208633	0.0746514	5138;2793;59345;54331;2785	PDE2A;GNGT2;GNB4;GNG2;GNG3
GnRH signaling pathway	KEGG PATHWAY	hsa04912	5	91	0.0208633	0.0746514	2185;8605;4214;1839;5608	PTK2B;PLA2G4C;MAP3K1;HBEGF;MAP2K6
NF-kappa B signaling pathway	KEGG PATHWAY	hsa04064	5	93	0.022581	0.0795546	597;2920;5328;3576;7185	BCL2A1;CXCL2;PLAU;CXCL8;TRAF1
Purine metabolism	KEGG PATHWAY	hsa00230	6	176	0.0794291	0.181893	272;2983;56953;3614;5138;7498	AMPD3;GUCY1B3;NT5M;IMPDH1;PDE2A;XDH
Prion diseases	KEGG PATHWAY	hsa05020	3	35	0.0240377	0.0821294	3569;1958;6352	IL6;EGR1;CCL5
Glycerophospholipid metabolism	KEGG PATHWAY	hsa00564	5	95	0.0243878	0.0821294	8605;3931;79888;56994;162466	PLA2G4C;LCAT;LPCAT1;CHPT1;PHOSPHO1
Osteoclast differentiation	KEGG PATHWAY	hsa04380	6	132	0.0263243	0.0873662	4688;6772;5295;2353;2354;5608	NCF2;STAT1;PIK3R1;FOS;FOSB;MAP2K6
Pancreatic cancer	KEGG PATHWAY	hsa05212	4	66	0.0278311	0.0910476	1870;1950;6772;5295	E2F2;EGF;STAT1;PIK3R1
Retrograde endocannabinoid signaling	KEGG PATHWAY	hsa04723	5	101	0.0303556	0.0979076	2793;59345;54331;2785;2166	GNGT2;GNB4;GNG2;GNG3;FAAH
Aldosterone-regulated sodium reabsorption	KEGG PATHWAY	hsa04960	3	39	0.0311903	0.0992024	6337;486;5295	SCNN1A;FXYD2;PIK3R1
p53 signaling pathway	KEGG PATHWAY	hsa04115	4	69	0.0318147	0.0998023	1647;64065;5054;64393	GADD45A;PERP;SERPINE1;ZMAT3
Tryptophan metabolism	KEGG PATHWAY	hsa00380	3	40	0.0331337	0.101724	130013;4128;1543	ACMSD;MAOA;CYP1A1
HTLV-I infection	KEGG PATHWAY	hsa05166	9	259	0.0333159	0.101724	3569;2353;1437;5295;1870;6929;4214;467;1958	IL6;FOS;CSF2;PIK3R1;E2F2;TCF3;MAP3K1;ATF3;EGR1
Melanoma	KEGG PATHWAY	hsa05218	4	71	0.0346466	0.104396	1870;1950;5295;2250	E2F2;EGF;PIK3R1;FGF5
Signaling pathways regulating pluripotency of stem cells	KEGG PATHWAY	hsa04550	6	142	0.0353141	0.105025	5295;3720;3624;6929;2261;8313	PIK3R1;JARID2;INHBA;TCF3;FGFR3;AXIN2
Phospholipase D signaling pathway	KEGG PATHWAY	hsa04072	6	144	0.0373216	0.109572	10411;3576;5295;1950;2185;8605	RAPGEF3;CXCL8;PIK3R1;EGF;PTK2B;PLA2G4C
Leishmaniasis	KEGG PATHWAY	hsa05140	4	74	0.0391601	0.113442	4688;718;2353;6772	NCF2;C3;FOS;STAT1
Insulin resistance	KEGG PATHWAY	hsa04931	5	109	0.0396305	0.113442	3569;57761;9945;5295;79660	IL6;TRIB3;GFPT2;PIK3R1;PPP1R3B
ABC transporters	KEGG PATHWAY	hsa02010	3	45	0.0437672	0.122228	10060;26154;24	ABCC9;ABCA12;ABCA4
Ether lipid metabolism	KEGG PATHWAY	hsa00565	3	45	0.0437672	0.122228	8605;56994;79888	PLA2G4C;CHPT1;LPCAT1
Non-alcoholic fatty liver disease (NAFLD)	KEGG PATHWAY	hsa04932	6	151	0.044915	0.123922	3569;3570;3576;1649;5295;840	IL6;IL6R;CXCL8;DDIT3;PIK3R1;CASP7
Phagosome	KEGG PATHWAY	hsa04145	6	155	0.049656	0.135372	4688;4153;155066;718;10382;4481	NCF2;MBL2;ATP6V0E2;C3;TUBB4A;MSR1
N-Glycan biosynthesis	KEGG PATHWAY	hsa00510	3	49	0.053347	0.140527	84620;54344;23193	ST6GAL2;DPM3;GANAB
Cocaine addiction	KEGG PATHWAY	hsa05030	3	49	0.053347	0.140527	2904;2354;4128	GRIN2B;FOSB;MAOA
cAMP signaling pathway	KEGG PATHWAY	hsa04024	7	199	0.0536593	0.140527	10411;5908;5295;486;2904;2353;10451	RAPGEF3;RAP1B;PIK3R1;FXYD2;GRIN2B;FOS;VAV3
Peroxisome	KEGG PATHWAY	hsa04146	4	83	0.0546155	0.140527	54677;5828;7498;23600	CROT;PEX2;XDH;AMACR
Hypertrophic cardiomyopathy (HCM)	KEGG PATHWAY	hsa05410	4	83	0.0546155	0.140527	3696;3569;3694;7171	ITGB8;IL6;ITGB6;TPM4
Arginine and proline metabolism	KEGG PATHWAY	hsa00330	3	50	0.0558865	0.1422	112817;6303;4128	HOGA1;SAT1;MAOA
Insulin secretion	KEGG PATHWAY	hsa04911	4	85	0.0584374	0.147057	9699;486;6804;3783	RIMS2;FXYD2;STX1A;KCNN4
Small cell lung cancer	KEGG PATHWAY	hsa05222	4	86	0.0604006	0.148934	284217;1870;5295;7185	LAMA1;E2F2;PIK3R1;TRAF1
Viral carcinogenesis	KEGG PATHWAY	hsa05203	7	205	0.060691	0.148934	8345;8341;5295;718;9734;8900;7185	HIST1H2BH;HIST1H2BN;PIK3R1;C3;HDAC9;CCNA1;TRAF1
Endometrial cancer	KEGG PATHWAY	hsa05213	3	52	0.0611345	0.148934	1950;5295;8313	EGF;PIK3R1;AXIN2
GABAergic synapse	KEGG PATHWAY	hsa04727	4	88	0.0644307	0.155312	2793;59345;54331;2785	GNGT2;GNB4;GNG2;GNG3
cGMP-PKG signaling pathway	KEGG PATHWAY	hsa04022	6	167	0.065662	0.156631	2983;5138;5295;4879;486;624	GUCY1B3;PDE2A;PIK3R1;NPPB;FXYD2;BDKRB2
Salivary secretion	KEGG PATHWAY	hsa04970	4	89	0.0664972	0.156988	486;1755;2983;3783	FXYD2;DMBT1;GUCY1B3;KCNN4
Non-small cell lung cancer	KEGG PATHWAY	hsa05223	3	56	0.0722873	0.168916	1870;1950;5295	E2F2;EGF;PIK3R1
Steroid hormone biosynthesis	KEGG PATHWAY	hsa00140	3	58	0.0781801	0.180841	54578;54658;1543	UGT1A6;UGT1A1;CYP1A1
Ascorbate and aldarate metabolism	KEGG PATHWAY	hsa00053	2	27	0.0811386	0.182101	54578;54658	UGT1A6;UGT1A1
Collecting duct acid secretion	KEGG PATHWAY	hsa04966	2	27	0.0811386	0.182101	760;155066	CA2;ATP6V0E2
Pancreatic secretion	KEGG PATHWAY	hsa04972	4	96	0.0819059	0.182101	5908;8671;486;760	RAP1B;SLC4A4;FXYD2;CA2
Endocrine resistance	KEGG PATHWAY	hsa01522	4	97	0.0842391	0.185488	1870;2353;1839;5295	E2F2;FOS;HBEGF;PIK3R1
Inflammatory mediator regulation of TRP channels	KEGG PATHWAY	hsa04750	4	98	0.0866046	0.188881	8605;624;5295;5608	PLA2G4C;BDKRB2;PIK3R1;MAP2K6
Tight junction	KEGG PATHWAY	hsa04530	5	139	0.0882753	0.190708	8735;57530;84612;9075;4621	MYH13;CGN;PARD6B;CLDN2;MYH3
Colorectal cancer	KEGG PATHWAY	hsa05210	3	62	0.090567	0.19383	2353;5295;8313	FOS;PIK3R1;AXIN2
Synaptic vesicle cycle	KEGG PATHWAY	hsa04721	3	63	0.0937841	0.197902	6804;155066;2054	STX1A;ATP6V0E2;STX2
Caffeine metabolism	KEGG PATHWAY	hsa00232	1	5	0.094198	0.197902	7498	XDH
Nicotinate and nicotinamide metabolism	KEGG PATHWAY	hsa00760	2	30	0.0960512	0.199961	56953;93100	NT5M;NAPRT
Cytosolic DNA-sensing pathway	KEGG PATHWAY	hsa04623	3	64	0.0970477	0.200215	3569;6352;3606	IL6;CCL5;IL18
Glioma	KEGG PATHWAY	hsa05214	3	65	0.100357	0.205053	1870;1950;5295	E2F2;EGF;PIK3R1
Other types of O-glycan biosynthesis	KEGG PATHWAY	hsa00514	2	31	0.101183	0.205053	84620;2526	ST6GAL2;FUT4
Cell adhesion molecules (CAMs)	KEGG PATHWAY	hsa04514	5	146	0.102717	0.206335	3696;923;947;9075;29126	ITGB8;CD6;CD34;CLDN2;CD274
Long-term potentiation	KEGG PATHWAY	hsa04720	3	66	0.103711	0.206519	5908;2904;10411	RAP1B;GRIN2B;RAPGEF3
Central carbon metabolism in cancer	KEGG PATHWAY	hsa05230	3	67	0.107108	0.211446	4916;5295;2261	NTRK3;PIK3R1;FGFR3
DNA replication	KEGG PATHWAY	hsa03030	1	36	0.45683	0.556458	4175	MCM6
Drug metabolism - cytochrome P450	KEGG PATHWAY	hsa00982	3	69	0.114031	0.223189	54578;54658;4128	UGT1A6;UGT1A1;MAOA
SNARE interactions in vesicular transport	KEGG PATHWAY	hsa04130	2	34	0.117009	0.227076	6804;2054	STX1A;STX2
Bile secretion	KEGG PATHWAY	hsa04976	3	71	0.121118	0.233077	8671;760;486	SLC4A4;CA2;FXYD2
African trypanosomiasis	KEGG PATHWAY	hsa05143	2	35	0.122415	0.233608	3569;3606	IL6;IL18
Prolactin signaling pathway	KEGG PATHWAY	hsa04917	3	72	0.124721	0.236043	2353;6772;5295	FOS;STAT1;PIK3R1
Pentose and glucuronate interconversions	KEGG PATHWAY	hsa00040	2	36	0.12788	0.237057	54578;54658	UGT1A6;UGT1A1
B cell receptor signaling pathway	KEGG PATHWAY	hsa04662	3	73	0.128363	0.237057	2353;10451;5295	FOS;VAV3;PIK3R1
Metabolism of xenobiotics by cytochrome P450	KEGG PATHWAY	hsa00980	3	73	0.128363	0.237057	54578;54658;1543	UGT1A6;UGT1A1;CYP1A1
Platinum drug resistance	KEGG PATHWAY	hsa01524	3	75	0.135757	0.248706	538;5295;1317	ATP7A;PIK3R1;SLC31A1
Toxoplasmosis	KEGG PATHWAY	hsa05145	4	119	0.143173	0.260211	284217;6772;5295;5608	LAMA1;STAT1;PIK3R1;MAP2K6
Sphingolipid signaling pathway	KEGG PATHWAY	hsa04071	4	121	0.149182	0.268997	624;1901;5295;1903	BDKRB2;S1PR1;PIK3R1;S1PR3
Platelet activation	KEGG PATHWAY	hsa04611	4	122	0.152222	0.272334	5908;8605;5295;2983	RAP1B;PLA2G4C;PIK3R1;GUCY1B3
Porphyrin and chlorophyll metabolism	KEGG PATHWAY	hsa00860	2	42	0.161739	0.286617	54578;54658	UGT1A6;UGT1A1
Chemical carcinogenesis	KEGG PATHWAY	hsa05204	3	82	0.162708	0.286617	54578;54658;1543	UGT1A6;UGT1A1;CYP1A1
TGF-beta signaling pathway	KEGG PATHWAY	hsa04350	3	84	0.170685	0.298373	4681;9241;3624	NBL1;NOG;INHBA
Tuberculosis	KEGG PATHWAY	hsa05152	5	179	0.184464	0.320017	3569;3656;6772;718;3606	IL6;IRAK2;STAT1;C3;IL18
Gap junction	KEGG PATHWAY	hsa04540	3	88	0.186959	0.321132	1950;2983;10382	EGF;GUCY1B3;TUBB4A
Neuroactive ligand-receptor interaction	KEGG PATHWAY	hsa04080	7	278	0.187911	0.321132	1901;1903;719;3363;2904;5724;624	S1PR1;S1PR3;C3AR1;HTR7;GRIN2B;PTAFR;BDKRB2
Endocrine and other factor-regulated calcium reabsorption	KEGG PATHWAY	hsa04961	2	47	0.191023	0.32176	486;624	FXYD2;BDKRB2
Prostate cancer	KEGG PATHWAY	hsa05215	3	89	0.191089	0.32176	1870;1950;5295	E2F2;EGF;PIK3R1
Natural killer cell mediated cytotoxicity	KEGG PATHWAY	hsa04650	4	135	0.193719	0.322314	2185;10451;5295;1437	PTK2B;VAV3;PIK3R1;CSF2
Dilated cardiomyopathy	KEGG PATHWAY	hsa05414	3	90	0.195242	0.322314	3696;3694;7171	ITGB8;ITGB6;TPM4
Systemic lupus erythematosus	KEGG PATHWAY	hsa05322	4	136	0.197048	0.322314	8345;2904;8341;718	HIST1H2BH;GRIN2B;HIST1H2BN;C3
Measles	KEGG PATHWAY	hsa05162	4	136	0.197048	0.322314	3569;4939;6772;5295	IL6;OAS2;STAT1;PIK3R1
Insulin signaling pathway	KEGG PATHWAY	hsa04910	4	139	0.207137	0.336415	2889;10580;5295;79660	RAPGEF1;SORBS1;PIK3R1;PPP1R3B
Ovarian steroidogenesis	KEGG PATHWAY	hsa04913	2	50	0.208911	0.336905	8605;1543	PLA2G4C;CYP1A1
Amyotrophic lateral sclerosis (ALS)	KEGG PATHWAY	hsa05014	2	51	0.214912	0.344159	2904;5608	GRIN2B;MAP2K6
Lysine degradation	KEGG PATHWAY	hsa00310	2	52	0.220928	0.351337	80854;84444	SETD7;DOT1L
Phosphatidylinositol signaling system	KEGG PATHWAY	hsa04070	3	98	0.229187	0.361958	5287;5295;79837	PIK3C2B;PIK3R1;PIP4K2C
Estrogen signaling pathway	KEGG PATHWAY	hsa04915	3	99	0.233508	0.366256	2353;1839;5295	FOS;HBEGF;PIK3R1
Adrenergic signaling in cardiomyocytes	KEGG PATHWAY	hsa04261	4	149	0.241752	0.376607	10411;7171;486;5295	RAPGEF3;TPM4;FXYD2;PIK3R1
Starch and sucrose metabolism	KEGG PATHWAY	hsa00500	2	57	0.251172	0.38603	54578;54658	UGT1A6;UGT1A1
Acute myeloid leukemia	KEGG PATHWAY	hsa05221	2	57	0.251172	0.38603	8900;5295	CCNA1;PIK3R1
Phenylalanine metabolism	KEGG PATHWAY	hsa00360	1	17	0.256843	0.386955	4128	MAOA
Primary bile acid biosynthesis	KEGG PATHWAY	hsa00120	1	17	0.256843	0.386955	23600	AMACR
Nitrogen metabolism	KEGG PATHWAY	hsa00910	1	17	0.256843	0.386955	760	CA2
Proteoglycans in cancer	KEGG PATHWAY	hsa05205	5	205	0.261008	0.39066	5329;288;5328;1839;5295	PLAUR;ANK3;PLAU;HBEGF;PIK3R1
Long-term depression	KEGG PATHWAY	hsa04730	2	60	0.26938	0.400572	8605;2983	PLA2G4C;GUCY1B3
Oxytocin signaling pathway	KEGG PATHWAY	hsa04921	4	158	0.273929	0.404345	8605;2353;5295;2983	PLA2G4C;FOS;PIK3R1;GUCY1B3
VEGF signaling pathway	KEGG PATHWAY	hsa04370	2	61	0.275449	0.404345	8605;5295	PLA2G4C;PIK3R1
Hedgehog signaling pathway	KEGG PATHWAY	hsa04340	1	47	0.547013	0.64239	1454	CSNK1E
Steroid biosynthesis	KEGG PATHWAY	hsa00100	1	20	0.292725	0.426968	8435	SOAT2
Protein processing in endoplasmic reticulum	KEGG PATHWAY	hsa04141	4	166	0.303092	0.439292	22824;23645;23193;1649	HSPA4L;PPP1R15A;GANAB;DDIT3
Thyroid hormone signaling pathway	KEGG PATHWAY	hsa04919	3	118	0.317489	0.457264	486;6772;5295	FXYD2;STAT1;PIK3R1
Pyrimidine metabolism	KEGG PATHWAY	hsa00240	1	105	0.826231	0.848461	56953	NT5M
RIG-I-like receptor signaling pathway	KEGG PATHWAY	hsa04622	2	70	0.32977	0.471811	4214;3576	MAP3K1;CXCL8
Thyroid hormone synthesis	KEGG PATHWAY	hsa04918	2	71	0.335748	0.471811	2878;486	GPX3;FXYD2
Inositol phosphate metabolism	KEGG PATHWAY	hsa00562	2	71	0.335748	0.471811	5287;79837	PIK3C2B;PIP4K2C
Vitamin digestion and absorption	KEGG PATHWAY	hsa04977	1	24	0.337891	0.471811	9963	SLC23A1
Histidine metabolism	KEGG PATHWAY	hsa00340	1	24	0.337891	0.471811	4128	MAOA
PPAR signaling pathway	KEGG PATHWAY	hsa03320	2	72	0.34171	0.474252	51129;10580	ANGPTL4;SORBS1
Chronic myeloid leukemia	KEGG PATHWAY	hsa05220	2	73	0.347655	0.477905	1870;5295	E2F2;PIK3R1
alpha-Linolenic acid metabolism	KEGG PATHWAY	hsa00592	1	25	0.348725	0.477905	8605	PLA2G4C
Adherens junction	KEGG PATHWAY	hsa04520	2	74	0.353582	0.477905	6591;10580	SNAI2;SORBS1
Arrhythmogenic right ventricular cardiomyopathy (ARVC)	KEGG PATHWAY	hsa05412	2	74	0.353582	0.477905	3696;3694	ITGB8;ITGB6
Calcium signaling pathway	KEGG PATHWAY	hsa04020	4	180	0.354776	0.477905	2185;5724;624;3363	PTK2B;PTAFR;BDKRB2;HTR7
Maturity onset diabetes of the young	KEGG PATHWAY	hsa04950	1	26	0.359382	0.47848	6928	HNF1B
Glycosphingolipid biosynthesis - lacto and neolacto series	KEGG PATHWAY	hsa00601	1	26	0.359382	0.47848	2526	FUT4
Cardiac muscle contraction	KEGG PATHWAY	hsa04260	2	78	0.377089	0.494662	7171;486	TPM4;FXYD2
Bacterial invasion of epithelial cells	KEGG PATHWAY	hsa05100	2	78	0.377089	0.494662	5295;1731	PIK3R1;SEPT1
Dorso-ventral axis formation	KEGG PATHWAY	hsa04320	1	28	0.380177	0.494662	143689	PIWIL4
Glyoxylate and dicarboxylate metabolism	KEGG PATHWAY	hsa00630	1	28	0.380177	0.494662	112817	HOGA1
Linoleic acid metabolism	KEGG PATHWAY	hsa00591	1	29	0.39032	0.50499	8605	PLA2G4C
Ubiquitin mediated proteolysis	KEGG PATHWAY	hsa04120	3	137	0.401907	0.515291	90293;4214;55585	KLHL13;MAP3K1;UBE2Q1
Huntington's disease	KEGG PATHWAY	hsa05016	4	193	0.402782	0.515291	2904;25981;8701;7052	GRIN2B;DNAH1;DNAH11;TGM2
Circadian rhythm	KEGG PATHWAY	hsa04710	1	31	0.410112	0.518871	1454	CSNK1E
Mucin type O-Glycan biosynthesis	KEGG PATHWAY	hsa00512	1	31	0.410112	0.518871	51809	GALNT7
Asthma	KEGG PATHWAY	hsa05310	1	32	0.419766	0.528167	5553	PRG2
Fructose and mannose metabolism	KEGG PATHWAY	hsa00051	1	33	0.429262	0.534245	3795	KHK
Apoptosis - multiple species	KEGG PATHWAY	hsa04215	1	33	0.429262	0.534245	840	CASP7
Epstein-Barr virus infection	KEGG PATHWAY	hsa05169	4	204	0.44289	0.548226	8900;5608;5295;7185	CCNA1;MAP2K6;PIK3R1;TRAF1
Tyrosine metabolism	KEGG PATHWAY	hsa00350	1	35	0.447792	0.548365	4128	MAOA
Alanine, aspartate and glutamate metabolism	KEGG PATHWAY	hsa00250	1	35	0.447792	0.548365	9945	GFPT2
Fc gamma R-mediated phagocytosis	KEGG PATHWAY	hsa04666	2	93	0.461635	0.559335	10451;5295	VAV3;PIK3R1
Primary immunodeficiency	KEGG PATHWAY	hsa05340	1	37	0.46572	0.561316	3575	IL7R
Progesterone-mediated oocyte maturation	KEGG PATHWAY	hsa04914	2	98	0.488308	0.583214	8900;5295	CCNA1;PIK3R1
Glycine, serine and threonine metabolism	KEGG PATHWAY	hsa00260	1	40	0.49153	0.583214	4128	MAOA
Nicotine addiction	KEGG PATHWAY	hsa05033	1	40	0.49153	0.583214	2904	GRIN2B
Graft-versus-host disease	KEGG PATHWAY	hsa05332	1	42	0.50804	0.599697	3569	IL6
Amino sugar and nucleotide sugar metabolism	KEGG PATHWAY	hsa00520	1	48	0.554429	0.643638	9945	GFPT2
Type II diabetes mellitus	KEGG PATHWAY	hsa04930	1	48	0.554429	0.643638	5295	PIK3R1
MicroRNAs in cancer	KEGG PATHWAY	hsa05206	5	299	0.556508	0.643638	1870;10253;5328;2261;7143	E2F2;SPRY2;PLAU;FGFR3;TNR
Intestinal immune network for IgA production	KEGG PATHWAY	hsa04672	1	50	0.568901	0.654664	3569	IL6
Vibrio cholerae infection	KEGG PATHWAY	hsa05110	1	51	0.575959	0.659473	155066	ATP6V0E2
Glutathione metabolism	KEGG PATHWAY	hsa00480	1	52	0.582902	0.664103	2878	GPX3
Vascular smooth muscle contraction	KEGG PATHWAY	hsa04270	2	120	0.595284	0.674851	8605;2983	PLA2G4C;GUCY1B3
Pathogenic Escherichia coli infection	KEGG PATHWAY	hsa05130	1	55	0.603058	0.676963	10382	TUBB4A
Basal cell carcinoma	KEGG PATHWAY	hsa05217	1	55	0.603058	0.676963	8313	AXIN2
Regulation of lipolysis in adipocytes	KEGG PATHWAY	hsa04923	1	56	0.609558	0.680921	5295	PIK3R1
AMPK signaling pathway	KEGG PATHWAY	hsa04152	2	125	0.617135	0.686039	8900;5295	CCNA1;PIK3R1
Glycerolipid metabolism	KEGG PATHWAY	hsa00561	1	59	0.628428	0.692103	3990	LIPC
Endocytosis	KEGG PATHWAY	hsa04144	4	260	0.628635	0.692103	1950;84612;2261;30845	EGF;PARD6B;FGFR3;EHD3
Longevity regulating pathway - multiple species	KEGG PATHWAY	hsa04213	1	64	0.657876	0.717398	5295	PIK3R1
Renin secretion	KEGG PATHWAY	hsa04924	1	64	0.657876	0.717398	2983	GUCY1B3
Shigellosis	KEGG PATHWAY	hsa05131	1	65	0.663479	0.720079	3576	CXCL8
Ribosome	KEGG PATHWAY	hsa03010	2	138	0.669675	0.723376	64963;6234	MRPS11;RPS28
Gastric acid secretion	KEGG PATHWAY	hsa04971	1	74	0.709963	0.759727	760	CA2
RNA degradation	KEGG PATHWAY	hsa03018	1	77	0.723987	0.77113	55802	DCP1A
Aldosterone synthesis and secretion	KEGG PATHWAY	hsa04925	1	81	0.741637	0.786273	5138	PDE2A
Taste transduction	KEGG PATHWAY	hsa04742	1	83	0.750035	0.791511	6337	SCNN1A
Alzheimer's disease	KEGG PATHWAY	hsa05010	2	168	0.768662	0.807448	2904;840	GRIN2B;CASP7
Ribosome biogenesis in eukaryotes	KEGG PATHWAY	hsa03008	1	89	0.773628	0.808954	55127	HEATR1
Longevity regulating pathway	KEGG PATHWAY	hsa04211	1	94	0.791581	0.823964	5295	PIK3R1
Melanogenesis	KEGG PATHWAY	hsa04916	1	100	0.811258	0.840625	1906	EDN1
Glucagon signaling pathway	KEGG PATHWAY	hsa04922	1	102	0.817396	0.84317	150094	SIK1
Oocyte meiosis	KEGG PATHWAY	hsa04114	1	123	0.870964	0.890405	9985	REC8
Oxidative phosphorylation	KEGG PATHWAY	hsa00190	1	133	0.890636	0.904277	155066	ATP6V0E2
Spliceosome	KEGG PATHWAY	hsa03040	1	134	0.89243	0.904277	6100	RP9
Parkinson's disease	KEGG PATHWAY	hsa05012	1	142	0.905767	0.913747	5413	2021-09-05
mTOR signaling pathway	KEGG PATHWAY	hsa04150	1	154	0.922739	0.926787	5295	PIK3R1
Olfactory transduction	KEGG PATHWAY	hsa04740	1	420	0.999068	0.999068	5138	PDE2A
KEGG pathway analysis of all differentially expressed genes with IGF2BP2 knockdown
Term	database	Id	Sample number	Background number	P-Value	Corrected P-Value	GeneIDs	Genes
Transcriptional misregulation in cancer	KEGG PATHWAY	hsa05202	14	180	1.19949e-06	0.000283079	1848;4318;8900;1437;2118;4221;5079;7157;3398;1649;5218;85414;2115;84444	DUSP6;MMP9;CCNA1;CSF2;ETV4;MEN1;PAX5;TP53;ID2;DDIT3;CDK14;SLC45A3;ETV1;DOT1L
TNF signaling pathway	KEGG PATHWAY	hsa04668	10	110	1.13959e-05	0.00134472	4318;23118;1437;7124;5291;6376;6347;5602;7412;5608	MMP9;TAB2;CSF2;TNF;PIK3CB;CX3CL1;CCL2;MAPK10;VCAM1;MAP2K6
Axon guidance	KEGG PATHWAY	hsa04360	7	176	0.0185993	0.0685849	5063;59277;5291;10507;5880;1945;9037	PAK3;NTN4;PIK3CB;SEMA4D;RAC2;EFNA4;SEMA5A
Cytokine-cytokine receptor interaction	KEGG PATHWAY	hsa04060	15	265	1.91763e-05	0.00139573	3606;3604;58985;1437;7124;3570;6376;5159;3624;6347;3625;9966;8743;8742;57007	IL18;TNFRSF9;IL22RA1;CSF2;TNF;IL6R;CX3CL1;PDGFRB;INHBA;CCL2;INHBB;TNFSF15;TNFSF10;TNFSF12;ACKR3
Influenza A	KEGG PATHWAY	hsa05164	12	176	2.36564e-05	0.00139573	6772;3606;7124;5291;4940;6347;10379;4939;5602;3109;8743;5608	STAT1;IL18;TNF;PIK3CB;OAS3;CCL2;IRF9;OAS2;MAPK10;HLA-DMB;TNFSF10;MAP2K6
Herpes simplex infection	KEGG PATHWAY	hsa05168	12	186	3.9353e-05	0.00145533	6772;23118;718;7124;4940;5430;7157;6347;10379;4939;5602;3109	STAT1;TAB2;C3;TNF;OAS3;POLR2A;TP53;CCL2;IRF9;OAS2;MAPK10;HLA-DMB
NOD-like receptor signaling pathway	KEGG PATHWAY	hsa04621	7	57	4.1657e-05	0.00145533	58484;23118;3606;7124;6347;5602;84674	NLRC4;TAB2;IL18;TNF;CCL2;MAPK10;CARD6
Pathways in cancer	KEGG PATHWAY	hsa05200	18	397	4.92346e-05	0.00145533	2034;4318;6772;51176;3911;6513;7157;1870;9134;2735;2261;5291;5880;6932;8900;5159;8313;5602	EPAS1;MMP9;STAT1;LEF1;LAMA5;SLC2A1;TP53;E2F2;CCNE2;GLI1;FGFR3;PIK3CB;RAC2;TCF7;CCNA1;PDGFRB;AXIN2;MAPK10
MAPK signaling pathway	KEGG PATHWAY	hsa04010	14	255	4.93331e-05	0.00145533	1848;3925;23118;23542;7124;5602;7157;5880;1649;23162;5608;9175;5159;2261	DUSP6;STMN1;TAB2;MAPK8IP2;TNF;MAPK10;TP53;RAC2;DDIT3;MAPK8IP3;MAP2K6;MAP3K13;PDGFRB;FGFR3
Systemic lupus erythematosus	KEGG PATHWAY	hsa05322	10	136	6.19797e-05	0.00157699	718;7124;720;8341;8366;3017;3109;554313;8334;85236	C3;TNF;C4A;HIST1H2BN;HIST1H4B;HIST1H2BD;HLA-DMB;HIST2H4B;HIST1H2AC;HIST1H2BK
Colorectal cancer	KEGG PATHWAY	hsa05210	7	62	6.79382e-05	0.00157699	5291;7157;5880;51176;5602;6932;8313	PIK3CB;TP53;RAC2;LEF1;MAPK10;TCF7;AXIN2
Apoptosis	KEGG PATHWAY	hsa04210	10	140	7.77744e-05	0.00157699	1513;1521;7124;5291;1519;79861;7157;1649;8743;5602	CTSK;CTSW;TNF;PIK3CB;CTSO;TUBAL3;TP53;DDIT3;TNFSF10;MAPK10
Metabolic pathways	KEGG PATHWAY	hsa01100	37	1243	8.01861e-05	0.00157699	9374;29785;3911;79586;9249;219;84532;6480;57016;1543;2026;2027;1152;5430;55500;79888;5558;9388;134147;10170;2523;11226;27124;10380;8309;54578;51477;5831;10855;23193;7084;7358;162466;1591;4846;11145;7841	PPT2;CYP2S1;LAMA5;CHPF;DHRS3;ALDH1B1;ACSS1;ST6GAL1;AKR1B10;CYP1A1;ENO2;ENO3;CKB;POLR2A;ETNK1;LPCAT1;PRIM2;LIPG;CMBL;DHRS9;FUT1;GALNT6;INPP5J;BPNT1;ACOX2;UGT1A6;ISYNA1;PYCR1;HPSE;GANAB;TK2;UGDH;PHOSPHO1;CYP24A1;NOS3;PLA2G16;MOGS
Viral carcinogenesis	KEGG PATHWAY	hsa05203	12	205	9.49229e-05	0.00172322	8366;5291;8341;7157;9134;3017;718;554313;8900;85236;9734;10379	HIST1H4B;PIK3CB;HIST1H2BN;TP53;CCNE2;HIST1H2BD;C3;HIST2H4B;CCNA1;HIST1H2BK;HDAC9;IRF9
Hepatitis B	KEGG PATHWAY	hsa05161	10	146	0.000107803	0.00181725	4318;6772;7124;5291;7157;1870;9134;5602;2185;8900	MMP9;STAT1;TNF;PIK3CB;TP53;E2F2;CCNE2;MAPK10;PTK2B;CCNA1
Cell cycle	KEGG PATHWAY	hsa04110	6	124	0.0123998	0.0522565	7157;1870;9134;1874;8243;8900	TP53;E2F2;CCNE2;E2F4;SMC1A;CCNA1
AGE-RAGE signaling pathway in diabetic complications	KEGG PATHWAY	hsa04933	8	101	0.00020776	0.00326875	6772;7124;5291;6347;5602;1958;4846;7412	STAT1;TNF;PIK3CB;CCL2;MAPK10;EGR1;NOS3;VCAM1
Hepatitis C	KEGG PATHWAY	hsa05160	9	133	0.00025696	0.00370331	6772;9075;7124;5291;4940;7157;10379;4939;5602	STAT1;CLDN2;TNF;PIK3CB;OAS3;TP53;IRF9;OAS2;MAPK10
Complement and coagulation cascades	KEGG PATHWAY	hsa04610	7	79	0.000273356	0.00370331	4153;5345;2147;719;718;725;720	MBL2;SERPINF2;F2;C3AR1;C3;C4BPB;C4A
Toll-like receptor signaling pathway	KEGG PATHWAY	hsa04620	8	106	0.000282456	0.00370331	1513;3663;23118;7124;5291;5602;6772;5608	CTSK;IRF5;TAB2;TNF;PIK3CB;MAPK10;STAT1;MAP2K6
Measles	KEGG PATHWAY	hsa05162	9	136	0.000300092	0.00372746	6772;23118;10379;5291;4940;7157;9134;4939;8743	STAT1;TAB2;IRF9;PIK3CB;OAS3;TP53;CCNE2;OAS2;TNFSF10
Staphylococcus aureus infection	KEGG PATHWAY	hsa05150	6	57	0.000319466	0.0037697	4153;5724;719;718;3109;720	MBL2;PTAFR;C3AR1;C3;HLA-DMB;C4A
Prostate cancer	KEGG PATHWAY	hsa05215	7	89	0.000535076	0.00593916	5291;5159;1870;9134;51176;7157;6932	PIK3CB;PDGFRB;E2F2;CCNE2;LEF1;TP53;TCF7
Leukocyte transendothelial migration	KEGG PATHWAY	hsa04670	8	118	0.00055365	0.00593916	4318;9075;5880;5291;3702;7414;2185;7412	MMP9;CLDN2;RAC2;PIK3CB;ITK;VCL;PTK2B;VCAM1
Toxoplasmosis	KEGG PATHWAY	hsa05145	8	119	0.000583439	0.00598659	6772;23118;3911;5291;7124;5602;3109;5608	STAT1;TAB2;LAMA5;PIK3CB;TNF;MAPK10;HLA-DMB;MAP2K6
Sphingolipid signaling pathway	KEGG PATHWAY	hsa04071	8	121	0.000646901	0.00620874	7124;5291;7157;1903;5880;5602;53637;4846	TNF;PIK3CB;TP53;S1PR3;RAC2;MAPK10;S1PR5;NOS3
Pancreatic cancer	KEGG PATHWAY	hsa05212	6	66	0.000657706	0.00620874	6772;5291;7157;1870;5880;5602	STAT1;PIK3CB;TP53;E2F2;RAC2;MAPK10
Central carbon metabolism in cancer	KEGG PATHWAY	hsa05230	6	67	0.000707867	0.00642526	7157;4916;6513;5159;2261;5291	TP53;NTRK3;SLC2A1;PDGFRB;FGFR3;PIK3CB
Fc epsilon RI signaling pathway	KEGG PATHWAY	hsa04664	6	68	0.000760936	0.00665115	1437;7124;5291;5880;5602;5608	CSF2;TNF;PIK3CB;RAC2;MAPK10;MAP2K6
Osteoclast differentiation	KEGG PATHWAY	hsa04380	8	132	0.00110273	0.0092944	1513;6772;23118;7124;5291;10379;5602;5608	CTSK;STAT1;TAB2;TNF;PIK3CB;IRF9;MAPK10;MAP2K6
Natural killer cell mediated cytotoxicity	KEGG PATHWAY	hsa04650	8	135	0.00126351	0.0102824	1437;7124;5291;79465;5880;135250;2185;8743	CSF2;TNF;PIK3CB;ULBP3;RAC2;RAET1E;PTK2B;TNFSF10
Mineral absorption	KEGG PATHWAY	hsa04978	5	52	0.00147082	0.0111972	4494;4501;26872;4493;4502	MT1F;MT1X;STEAP1;MT1E;MT2A
Endometrial cancer	KEGG PATHWAY	hsa05213	5	52	0.00147082	0.0111972	5291;6932;51176;8313;7157	PIK3CB;TCF7;LEF1;AXIN2;TP53
Insulin resistance	KEGG PATHWAY	hsa04931	7	109	0.00163131	0.0120309	7124;6513;1375;57761;5602;5291;4846	TNF;SLC2A1;CPT1B;TRIB3;MAPK10;PIK3CB;NOS3
Basal cell carcinoma	KEGG PATHWAY	hsa05217	5	55	0.00185105	0.0132378	6932;2735;8313;7157;51176	TCF7;GLI1;AXIN2;TP53;LEF1
TGF-beta signaling pathway	KEGG PATHWAY	hsa04350	6	84	0.00210281	0.014596	7124;9241;3625;3624;1874;3398	TNF;NOG;INHBB;INHBA;E2F4;ID2
HTLV-I infection	KEGG PATHWAY	hsa05166	11	259	0.00227149	0.0153163	5291;1437;7124;6513;7157;1870;5159;3109;467;1958;7412	PIK3CB;CSF2;TNF;SLC2A1;TP53;E2F2;PDGFRB;HLA-DMB;ATF3;EGR1;VCAM1
Pentose and glucuronate interconversions	KEGG PATHWAY	hsa00040	4	36	0.0027252	0.0178652	219;54578;57016;7358	ALDH1B1;UGT1A6;AKR1B10;UGDH
Rheumatoid arthritis	KEGG PATHWAY	hsa05323	6	91	0.00306445	0.0195462	1513;1437;7124;3606;6347;3109	CTSK;CSF2;TNF;IL18;CCL2;HLA-DMB
Retinol metabolism	KEGG PATHWAY	hsa00830	5	65	0.00364188	0.022618	54578;29785;9249;10170;1543	UGT1A6;CYP2S1;DHRS3;DHRS9;CYP1A1
Glycerophospholipid metabolism	KEGG PATHWAY	hsa00564	6	95	0.00374345	0.0226526	79888;55500;162466;56261;3931;11145	LPCAT1;ETNK1;PHOSPHO1;GPCPD1;LCAT;PLA2G16
Bladder cancer	KEGG PATHWAY	hsa05219	4	41	0.00419538	0.0247527	1870;4318;2261;7157	E2F2;MMP9;FGFR3;TP53
HIF-1 signaling pathway	KEGG PATHWAY	hsa04066	6	103	0.00542758	0.0312417	2026;2027;6513;3570;5291;4846	ENO2;ENO3;SLC2A1;IL6R;PIK3CB;NOS3
T cell receptor signaling pathway	KEGG PATHWAY	hsa04660	6	105	0.00592333	0.032694	5063;1437;7124;5291;3702;9402	PAK3;CSF2;TNF;PIK3CB;ITK;GRAP2
Adherens junction	KEGG PATHWAY	hsa04520	5	74	0.00609549	0.032694	7414;5880;6932;51176;6591	VCL;RAC2;TCF7;LEF1;SNAI2
Leishmaniasis	KEGG PATHWAY	hsa05140	5	74	0.00609549	0.032694	7124;718;6772;23118;3109	TNF;C3;STAT1;TAB2;HLA-DMB
Proximal tubule bicarbonate reclamation	KEGG PATHWAY	hsa04964	3	23	0.00629666	0.0329651	8671;760;1468	SLC4A4;CA2;SLC25A10
Pertussis	KEGG PATHWAY	hsa05133	5	75	0.0064254	0.0329651	7124;725;720;5602;718	TNF;C4BPB;C4A;MAPK10;C3
Malaria	KEGG PATHWAY	hsa05144	4	49	0.00752498	0.037785	6347;7124;7412;3606	CCL2;TNF;VCAM1;IL18
Arginine and proline metabolism	KEGG PATHWAY	hsa00330	4	50	0.00803487	0.0395048	5831;1152;4846;219	PYCR1;CKB;NOS3;ALDH1B1
Ras signaling pathway	KEGG PATHWAY	hsa04014	9	228	0.00856824	0.0412675	5063;27;5602;5159;5880;1945;5291;11145;2261	PAK3;ABL2;MAPK10;PDGFRB;RAC2;EFNA4;PIK3CB;PLA2G16;FGFR3
Ascorbate and aldarate metabolism	KEGG PATHWAY	hsa00053	3	27	0.00941781	0.0444521	219;54578;7358	ALDH1B1;UGT1A6;UGDH
Small cell lung cancer	KEGG PATHWAY	hsa05222	5	86	0.0109167	0.0492141	3911;9134;5291;7157;1870	LAMA5;CCNE2;PIK3CB;TP53;E2F2
Legionellosis	KEGG PATHWAY	hsa05134	4	55	0.0109236	0.0492141	7124;718;58484;3606	TNF;C3;NLRC4;IL18
Jak-STAT signaling pathway	KEGG PATHWAY	hsa04630	7	158	0.0110884	0.0492141	6772;58985;9466;5291;3570;1437;10379	STAT1;IL22RA1;IL27RA;PIK3CB;IL6R;CSF2;IRF9
Thyroid cancer	KEGG PATHWAY	hsa05216	3	29	0.0112608	0.0492141	6932;51176;7157	TCF7;LEF1;TP53
Acute myeloid leukemia	KEGG PATHWAY	hsa05221	4	57	0.0122439	0.0522565	8900;6932;51176;5291	CCNA1;TCF7;LEF1;PIK3CB
Focal adhesion	KEGG PATHWAY	hsa04510	8	203	0.0129274	0.0535239	5063;3911;5291;1298;5159;5880;5602;7414	PAK3;LAMA5;PIK3CB;COL9A2;PDGFRB;RAC2;MAPK10;VCL
Protein processing in endoplasmic reticulum	KEGG PATHWAY	hsa04141	7	166	0.0140872	0.0573203	30001;55432;23645;1649;5602;7841;23193	ERO1A;YOD1;PPP1R15A;DDIT3;MAPK10;MOGS;GANAB
Endocrine resistance	KEGG PATHWAY	hsa01522	5	97	0.0171828	0.0683645	1870;5291;4318;5602;7157	E2F2;PIK3CB;MMP9;MAPK10;TP53
Inflammatory mediator regulation of TRP channels	KEGG PATHWAY	hsa04750	5	98	0.0178492	0.0683645	79054;41;5602;5291;5608	TRPM8;ASIC1;MAPK10;PIK3CB;MAP2K6
Progesterone-mediated oocyte maturation	KEGG PATHWAY	hsa04914	5	98	0.0178492	0.0683645	5291;8900;132864;5602;22849	PIK3CB;CCNA1;CPEB2;MAPK10;CPEB3
African trypanosomiasis	KEGG PATHWAY	hsa05143	3	35	0.0179602	0.0683645	7124;7412;3606	TNF;VCAM1;IL18
Glioma	KEGG PATHWAY	hsa05214	4	65	0.0185261	0.0685849	1870;5291;5159;7157	E2F2;PIK3CB;PDGFRB;TP53
Amoebiasis	KEGG PATHWAY	hsa05146	5	100	0.0192326	0.068632	3911;7414;1437;5291;7124	LAMA5;VCL;CSF2;PIK3CB;TNF
Inflammatory bowel disease (IBD)	KEGG PATHWAY	hsa05321	4	66	0.0194282	0.068632	7124;3606;6772;3109	TNF;IL18;STAT1;HLA-DMB
Choline metabolism in cancer	KEGG PATHWAY	hsa05231	5	101	0.0199499	0.068632	56261;5291;5602;5159;5880	GPCPD1;PIK3CB;MAPK10;PDGFRB;RAC2
Alcoholism	KEGG PATHWAY	hsa05034	7	179	0.0201302	0.068632	8341;8366;3017;554313;8334;85236;9734	HIST1H2BN;HIST1H4B;HIST1H2BD;HIST2H4B;HIST1H2AC;HIST1H2BK;HDAC9
Glycolysis / Gluconeogenesis	KEGG PATHWAY	hsa00010	4	67	0.020357	0.068632	84532;2026;2027;219	ACSS1;ENO2;ENO3;ALDH1B1
Renal cell carcinoma	KEGG PATHWAY	hsa05211	4	67	0.020357	0.068632	6513;5063;5291;2034	SLC2A1;PAK3;PIK3CB;EPAS1
Signaling pathways regulating pluripotency of stem cells	KEGG PATHWAY	hsa04550	6	142	0.0220654	0.0727876	5291;3625;3624;2261;3398;8313	PIK3CB;INHBB;INHBA;FGFR3;ID2;AXIN2
Chagas disease (American trypanosomiasis)	KEGG PATHWAY	hsa05142	5	104	0.0222064	0.0727876	6347;7124;5602;5291;718	CCL2;TNF;MAPK10;PIK3CB;C3
Wnt signaling pathway	KEGG PATHWAY	hsa04310	6	143	0.0227177	0.0734437	7157;5880;51176;5602;6932;8313	TP53;RAC2;LEF1;MAPK10;TCF7;AXIN2
Adipocytokine signaling pathway	KEGG PATHWAY	hsa04920	4	70	0.0233051	0.0743244	7124;6513;1375;5602	TNF;SLC2A1;CPT1B;MAPK10
Melanoma	KEGG PATHWAY	hsa05218	4	71	0.0243423	0.0765059	1870;5291;5159;7157	E2F2;PIK3CB;PDGFRB;TP53
Chemokine signaling pathway	KEGG PATHWAY	hsa04062	7	187	0.0246375	0.0765059	6772;5291;3702;6376;6347;5880;2185	STAT1;PIK3CB;ITK;CX3CL1;CCL2;RAC2;PTK2B
PPAR signaling pathway	KEGG PATHWAY	hsa03320	4	72	0.0254071	0.077871	8309;1375;51129;79966	ACOX2;CPT1B;ANGPTL4;SCD5
DNA replication	KEGG PATHWAY	hsa03030	1	36	0.420306	0.496493	5558	PRIM2
Hippo signaling pathway	KEGG PATHWAY	hsa04390	6	154	0.0307608	0.0930476	55233;51176;3398;6591;6932;8313	MOB1A;LEF1;ID2;SNAI2;TCF7;AXIN2
RNA degradation	KEGG PATHWAY	hsa03018	4	77	0.0311473	0.0930476	167227;2026;2027;23658	DCP2;ENO2;ENO3;LSM5
Drug metabolism - other enzymes	KEGG PATHWAY	hsa00983	3	46	0.0348923	0.102932	7172;54578;7084	TPMT;UGT1A6;TK2
PI3K-Akt signaling pathway	KEGG PATHWAY	hsa04151	10	342	0.0356559	0.103522	3911;5291;3570;1298;7157;9134;2261;5159;4846;1945	LAMA5;PIK3CB;IL6R;COL9A2;TP53;CCNE2;FGFR3;PDGFRB;NOS3;EFNA4
EGFR tyrosine kinase inhibitor resistance	KEGG PATHWAY	hsa01521	4	81	0.0362447	0.103522	5291;3570;2261;5159	PIK3CB;IL6R;FGFR3;PDGFRB
Epstein-Barr virus infection	KEGG PATHWAY	hsa05169	7	204	0.0364082	0.103522	23118;5291;5430;7157;5602;8900;5608	TAB2;PIK3CB;POLR2A;TP53;MAPK10;CCNA1;MAP2K6
Neurotrophin signaling pathway	KEGG PATHWAY	hsa04722	5	120	0.0370056	0.103968	5291;4916;10019;5602;7157	PIK3CB;NTRK3;SH2B3;MAPK10;TP53
Fatty acid metabolism	KEGG PATHWAY	hsa01212	3	48	0.0386135	0.104764	1375;9374;79966	CPT1B;PPT2;SCD5
Type II diabetes mellitus	KEGG PATHWAY	hsa04930	3	48	0.0386135	0.104764	7124;5291;5602	TNF;PIK3CB;MAPK10
MicroRNAs in cancer	KEGG PATHWAY	hsa05206	9	299	0.0386207	0.104764	4318;7157;1870;9134;2261;1591;85414;5159;3925	MMP9;TP53;E2F2;CCNE2;FGFR3;CYP24A1;SLC45A3;PDGFRB;STMN1
Lysosome	KEGG PATHWAY	hsa04142	5	123	0.0403187	0.106323	1513;1519;9374;10239;1521	CTSK;CTSO;PPT2;AP3S2;CTSW
Oocyte meiosis	KEGG PATHWAY	hsa04114	5	123	0.0403187	0.106323	9134;9985;132864;22849;8243	CCNE2;REC8;CPEB2;CPEB3;SMC1A
N-Glycan biosynthesis	KEGG PATHWAY	hsa00510	3	49	0.0405467	0.106323	6480;23193;7841	ST6GAL1;GANAB;MOGS
Hedgehog signaling pathway	KEGG PATHWAY	hsa04340	2	47	0.160748	0.28101	2735;132884	GLI1;EVC2
Salmonella infection	KEGG PATHWAY	hsa05132	4	86	0.0432533	0.112173	58484;3606;5602;1437	NLRC4;IL18;MAPK10;CSF2
Amyotrophic lateral sclerosis (ALS)	KEGG PATHWAY	hsa05014	3	51	0.044557	0.114299	7124;7157;5608	TNF;TP53;MAP2K6
Regulation of actin cytoskeleton	KEGG PATHWAY	hsa04810	7	215	0.0457232	0.115847	5063;5291;2147;5880;2261;7414;5159	PAK3;PIK3CB;F2;RAC2;FGFR3;VCL;PDGFRB
ErbB signaling pathway	KEGG PATHWAY	hsa04012	4	88	0.0462551	0.115847	5291;5063;5602;27	PIK3CB;PAK3;MAPK10;ABL2
Lysine degradation	KEGG PATHWAY	hsa00310	3	52	0.0466334	0.115847	80854;219;84444	SETD7;ALDH1B1;DOT1L
Tuberculosis	KEGG PATHWAY	hsa05152	6	179	0.0553549	0.134798	6772;3606;7124;718;5602;3109	STAT1;IL18;TNF;C3;MAPK10;HLA-DMB
Non-small cell lung cancer	KEGG PATHWAY	hsa05223	3	56	0.0554044	0.134798	1870;5291;7157	E2F2;PIK3CB;TP53
Neuroactive ligand-receptor interaction	KEGG PATHWAY	hsa04080	8	278	0.0606306	0.146008	719;5031;2147;1903;5540;53637;5745;5724	C3AR1;P2RY6;F2;S1PR3;NPY4R;S1PR5;PTH1R;PTAFR
Glycerolipid metabolism	KEGG PATHWAY	hsa00561	3	59	0.0624592	0.148893	219;57016;9388	ALDH1B1;AKR1B10;LIPG
Viral myocarditis	KEGG PATHWAY	hsa05416	3	60	0.064899	0.153162	5880;27;3109	RAC2;ABL2;HLA-DMB
VEGF signaling pathway	KEGG PATHWAY	hsa04370	3	61	0.0673822	0.157447	5880;4846;5291	RAC2;NOS3;PIK3CB
Dorso-ventral axis formation	KEGG PATHWAY	hsa04320	2	28	0.0709642	0.164192	132864;22849	CPEB2;CPEB3
Hippo signaling pathway -multiple species	KEGG PATHWAY	hsa04392	2	29	0.0751468	0.172181	55233;9770	MOB1A;RASSF2
Non-alcoholic fatty liver disease (NAFLD)	KEGG PATHWAY	hsa04932	5	151	0.0797032	0.180865	7124;5291;3570;5602;1649	TNF;PIK3CB;IL6R;MAPK10;DDIT3
Other types of O-glycan biosynthesis	KEGG PATHWAY	hsa00514	2	31	0.0837382	0.188212	4242;6480	MFNG;ST6GAL1
Phagosome	KEGG PATHWAY	hsa04145	5	155	0.0865659	0.192732	718;4481;79861;4153;3109	C3;MSR1;TUBAL3;MBL2;HLA-DMB
Asthma	KEGG PATHWAY	hsa05310	2	32	0.0881408	0.194404	7124;3109	TNF;HLA-DMB
Proteoglycans in cancer	KEGG PATHWAY	hsa05205	6	205	0.0907153	0.19823	4318;10855;7124;5291;7157;288	MMP9;HPSE;TNF;PIK3CB;TP53;ANK3
Bile secretion	KEGG PATHWAY	hsa04976	3	71	0.0944725	0.202686	8671;6513;760	SLC4A4;SLC2A1;CA2
Inositol phosphate metabolism	KEGG PATHWAY	hsa00562	3	71	0.0944725	0.202686	5291;27124;51477	PIK3CB;INPP5J;ISYNA1
SNARE interactions in vesicular transport	KEGG PATHWAY	hsa04130	2	34	0.0971448	0.205224	8773;8676	SNAP23;STX11
Prolactin signaling pathway	KEGG PATHWAY	hsa04917	3	72	0.0973946	0.205224	5291;6772;5602	PIK3CB;STAT1;MAPK10
Rap1 signaling pathway	KEGG PATHWAY	hsa04015	6	211	0.100283	0.205942	1945;5291;5159;5880;2261;5608	EFNA4;PIK3CB;PDGFRB;RAC2;FGFR3;MAP2K6
Chronic myeloid leukemia	KEGG PATHWAY	hsa05220	3	73	0.100353	0.205942	1870;5291;7157	E2F2;PIK3CB;TP53
Metabolism of xenobiotics by cytochrome P450	KEGG PATHWAY	hsa00980	3	73	0.100353	0.205942	54578;29785;1543	UGT1A6;CYP2S1;CYP1A1
Thyroid hormone signaling pathway	KEGG PATHWAY	hsa04919	4	118	0.104408	0.212417	6513;6772;7157;5291	SLC2A1;STAT1;TP53;PIK3CB
Biosynthesis of amino acids	KEGG PATHWAY	hsa01230	3	75	0.106376	0.214571	5831;2026;2027	PYCR1;ENO2;ENO3
Platelet activation	KEGG PATHWAY	hsa04611	4	122	0.113895	0.22779	5291;8773;4846;2983	PIK3CB;SNAP23;NOS3;GUCY1B3
Allograft rejection	KEGG PATHWAY	hsa05330	2	39	0.120684	0.238459	7124;3109	TNF;HLA-DMB
AMPK signaling pathway	KEGG PATHWAY	hsa04152	4	125	0.12125	0.238459	5291;1375;8900;79966	PIK3CB;CPT1B;CCNA1;SCD5
Pyruvate metabolism	KEGG PATHWAY	hsa00620	2	40	0.125548	0.242862	84532;219	ACSS1;ALDH1B1
Tryptophan metabolism	KEGG PATHWAY	hsa00380	2	40	0.125548	0.242862	219;1543	ALDH1B1;CYP1A1
Graft-versus-host disease	KEGG PATHWAY	hsa05332	2	42	0.135409	0.25981	7124;3109	TNF;HLA-DMB
FoxO signaling pathway	KEGG PATHWAY	hsa04068	4	134	0.144474	0.27026	80854;5291;8743;5602	SETD7;PIK3CB;TNFSF10;MAPK10
Fatty acid degradation	KEGG PATHWAY	hsa00071	2	44	0.145436	0.27026	219;1375	ALDH1B1;CPT1B
Proteasome	KEGG PATHWAY	hsa03050	2	44	0.145436	0.27026	5684;5698	PSMA3;PSMB9
Type I diabetes mellitus	KEGG PATHWAY	hsa04940	2	44	0.145436	0.27026	7124;3109	TNF;HLA-DMB
Hematopoietic cell lineage	KEGG PATHWAY	hsa04640	3	88	0.148649	0.271141	7124;3570;1437	TNF;IL6R;CSF2
Gap junction	KEGG PATHWAY	hsa04540	3	88	0.148649	0.271141	79861;5159;2983	TUBAL3;PDGFRB;GUCY1B3
Sulfur metabolism	KEGG PATHWAY	hsa00920	1	10	0.149602	0.271141	10380	BPNT1
Ether lipid metabolism	KEGG PATHWAY	hsa00565	2	45	0.150506	0.271141	11145;79888	PLA2G16;LPCAT1
Protein digestion and absorption	KEGG PATHWAY	hsa04974	3	90	0.155577	0.276121	1306;1290;1298	COL15A1;COL5A2;COL9A2
Carbohydrate digestion and absorption	KEGG PATHWAY	hsa04973	2	46	0.155611	0.276121	5291;6518	PIK3CB;SLC2A5
GnRH signaling pathway	KEGG PATHWAY	hsa04912	3	91	0.159078	0.280167	2185;5602;5608	PTK2B;MAPK10;MAP2K6
NF-kappa B signaling pathway	KEGG PATHWAY	hsa04064	3	93	0.166152	0.288322	7124;7412;23118	TNF;VCAM1;TAB2
Cell adhesion molecules (CAMs)	KEGG PATHWAY	hsa04514	4	146	0.177858	0.306384	1272;9075;7412;3109	CNTN1;CLDN2;VCAM1;HLA-DMB
Vibrio cholerae infection	KEGG PATHWAY	hsa05110	2	51	0.181581	0.310529	11015;30001	KDELR3;ERO1A
Estrogen signaling pathway	KEGG PATHWAY	hsa04915	3	99	0.187897	0.319019	5291;4318;4846	PIK3CB;MMP9;NOS3
Arachidonic acid metabolism	KEGG PATHWAY	hsa00590	1	62	0.604937	0.651895	11145	PLA2G16
Glycosphingolipid biosynthesis - globo series	KEGG PATHWAY	hsa00603	1	14	0.198274	0.333131	2523	FUT1
Glucagon signaling pathway	KEGG PATHWAY	hsa04922	3	102	0.199032	0.333131	6513;1375;150094	SLC2A1;CPT1B;SIK1
Regulation of lipolysis in adipocytes	KEGG PATHWAY	hsa04923	2	56	0.208125	0.345898	5291;11145	PIK3CB;PLA2G16
Pyrimidine metabolism	KEGG PATHWAY	hsa00240	3	105	0.21032	0.347101	5558;5430;7084	PRIM2;POLR2A;TK2
Starch and sucrose metabolism	KEGG PATHWAY	hsa00500	2	57	0.213484	0.349876	54578;7358	UGT1A6;UGDH
Steroid hormone biosynthesis	KEGG PATHWAY	hsa00140	2	58	0.218855	0.356206	54578;1543	UGT1A6;CYP1A1
Nitrogen metabolism	KEGG PATHWAY	hsa00910	1	17	0.232945	0.373979	760	CA2
Primary bile acid biosynthesis	KEGG PATHWAY	hsa00120	1	17	0.232945	0.373979	8309	ACOX2
Carbon metabolism	KEGG PATHWAY	hsa01200	3	113	0.241043	0.384366	84532;2026;2027	ACSS1;ENO2;ENO3
Longevity regulating pathway - multiple species	KEGG PATHWAY	hsa04213	2	64	0.251272	0.395334	5291;3170	PIK3CB;FOXA2
Renin secretion	KEGG PATHWAY	hsa04924	2	64	0.251272	0.395334	183;2983	AGT;GUCY1B3
Glycosaminoglycan degradation	KEGG PATHWAY	hsa00531	1	19	0.255223	0.398549	10855	HPSE
Shigellosis	KEGG PATHWAY	hsa05131	2	65	0.256693	0.398549	7414;5602	VCL;MAPK10
Glycosaminoglycan biosynthesis - chondroitin sulfate / dermatan sulfate	KEGG PATHWAY	hsa00532	1	20	0.266118	0.407818	79586	CHPF
Steroid biosynthesis	KEGG PATHWAY	hsa00100	1	20	0.266118	0.407818	1591	CYP24A1
Purine metabolism	KEGG PATHWAY	hsa00230	4	176	0.270183	0.411375	2766;5430;5558;2983	GMPR;POLR2A;PRIM2;GUCY1B3
Arginine biosynthesis	KEGG PATHWAY	hsa00220	1	21	0.276855	0.418461	4846	NOS3
p53 signaling pathway	KEGG PATHWAY	hsa04115	2	69	0.278383	0.418461	9134;7157	CCNE2;TP53
Calcium signaling pathway	KEGG PATHWAY	hsa04020	4	180	0.283132	0.42124	2185;4846;5724;5159	PTK2B;NOS3;PTAFR;PDGFRB
RIG-I-like receptor signaling pathway	KEGG PATHWAY	hsa04622	2	70	0.283802	0.42124	7124;5602	TNF;MAPK10
Biosynthesis of unsaturated fatty acids	KEGG PATHWAY	hsa01040	1	23	0.29786	0.436614	79966	SCD5
Renin-angiotensin system	KEGG PATHWAY	hsa04614	1	23	0.29786	0.436614	183	AGT
B cell receptor signaling pathway	KEGG PATHWAY	hsa04662	2	73	0.300029	0.43708	5880;5291	RAC2;PIK3CB
Arrhythmogenic right ventricular cardiomyopathy (ARVC)	KEGG PATHWAY	hsa05412	2	74	0.305426	0.439515	6932;51176	TCF7;LEF1
Gastric acid secretion	KEGG PATHWAY	hsa04971	2	74	0.305426	0.439515	760;3776	CA2;KCNK2
Histidine metabolism	KEGG PATHWAY	hsa00340	1	24	0.308132	0.440723	219	ALDH1B1
Platinum drug resistance	KEGG PATHWAY	hsa01524	2	75	0.310815	0.441881	5291;7157	PIK3CB;TP53
Fatty acid elongation	KEGG PATHWAY	hsa00062	1	25	0.318255	0.447073	9374	PPT2
alpha-Linolenic acid metabolism	KEGG PATHWAY	hsa00592	1	25	0.318255	0.447073	11145	PLA2G16
Huntington's disease	KEGG PATHWAY	hsa05016	4	193	0.325751	0.447759	25981;5430;7052;7157	DNAH1;POLR2A;TGM2;TP53
Antigen processing and presentation	KEGG PATHWAY	hsa04612	2	78	0.326925	0.447759	7124;3109	TNF;HLA-DMB
Bacterial invasion of epithelial cells	KEGG PATHWAY	hsa05100	2	78	0.326925	0.447759	7414;5291	VCL;PIK3CB
Glycosphingolipid biosynthesis - lacto and neolacto series	KEGG PATHWAY	hsa00601	1	26	0.32823	0.447759	2523	FUT1
Maturity onset diabetes of the young	KEGG PATHWAY	hsa04950	1	26	0.32823	0.447759	3170	FOXA2
Collecting duct acid secretion	KEGG PATHWAY	hsa04966	1	27	0.338059	0.458517	760	CA2
Insulin signaling pathway	KEGG PATHWAY	hsa04910	3	139	0.344152	0.461713	5291;5602;5577	PIK3CB;MAPK10;PRKAR2B
cAMP signaling pathway	KEGG PATHWAY	hsa04024	4	199	0.345578	0.461713	5880;2735;5602;5291	RAC2;GLI1;MAPK10;PIK3CB
ECM-receptor interaction	KEGG PATHWAY	hsa04512	2	82	0.348241	0.461713	3911;1298	LAMA5;COL9A2
Chemical carcinogenesis	KEGG PATHWAY	hsa05204	2	82	0.348241	0.461713	54578;1543	UGT1A6;CYP1A1
Peroxisome	KEGG PATHWAY	hsa04146	2	83	0.353536	0.463525	8309;5824	ACOX2;PEX19
Hypertrophic cardiomyopathy (HCM)	KEGG PATHWAY	hsa05410	2	83	0.353536	0.463525	7124;7171	TNF;TPM4
Linoleic acid metabolism	KEGG PATHWAY	hsa00591	1	29	0.357289	0.465858	11145	PLA2G16
Phospholipase D signaling pathway	KEGG PATHWAY	hsa04072	3	144	0.36406	0.469523	2185;5291;5159	PTK2B;PIK3CB;PDGFRB
Insulin secretion	KEGG PATHWAY	hsa04911	2	85	0.364079	0.469523	6513;6616	SLC2A1;SNAP25
Mucin type O-Glycan biosynthesis	KEGG PATHWAY	hsa00512	1	31	0.375961	0.474475	11226	GALNT6
Galactose metabolism	KEGG PATHWAY	hsa00052	1	31	0.375961	0.474475	57016	AKR1B10
beta-Alanine metabolism	KEGG PATHWAY	hsa00410	1	31	0.375961	0.474475	219	ALDH1B1
Circadian rhythm	KEGG PATHWAY	hsa04710	1	31	0.375961	0.474475	9572	NR1D1
Salivary secretion	KEGG PATHWAY	hsa04970	2	89	0.384962	0.478326	1755;2983	DMBT1;GUCY1B3
Propanoate metabolism	KEGG PATHWAY	hsa00640	1	32	0.385093	0.478326	84532	ACSS1
RNA polymerase	KEGG PATHWAY	hsa03020	1	32	0.385093	0.478326	5430	POLR2A
Dilated cardiomyopathy	KEGG PATHWAY	hsa05414	2	90	0.390137	0.481895	7124;7171	TNF;TPM4
Fructose and mannose metabolism	KEGG PATHWAY	hsa00051	1	33	0.394092	0.481895	57016	AKR1B10
Apoptosis - multiple species	KEGG PATHWAY	hsa04215	1	33	0.394092	0.481895	5602	MAPK10
mTOR signaling pathway	KEGG PATHWAY	hsa04150	3	154	0.403533	0.490809	7124;55004;5291	TNF;LAMTOR1;PIK3CB
Fc gamma R-mediated phagocytosis	KEGG PATHWAY	hsa04666	2	93	0.405542	0.490809	5880;5291	RAC2;PIK3CB
Longevity regulating pathway	KEGG PATHWAY	hsa04211	2	94	0.410635	0.4932	5291;7157	PIK3CB;TP53
Prion diseases	KEGG PATHWAY	hsa05020	1	35	0.411696	0.4932	1958	EGR1
Oxytocin signaling pathway	KEGG PATHWAY	hsa04921	3	158	0.419133	0.496493	5291;4846;2983	PIK3CB;NOS3;GUCY1B3
Pancreatic secretion	KEGG PATHWAY	hsa04972	2	96	0.420757	0.496493	8671;760	SLC4A4;CA2
Phosphatidylinositol signaling system	KEGG PATHWAY	hsa04070	2	98	0.430789	0.505801	5291;27124	PIK3CB;INPP5J
Melanogenesis	KEGG PATHWAY	hsa04916	2	100	0.440727	0.514909	6932;51176	TCF7;LEF1
Aldosterone-regulated sodium reabsorption	KEGG PATHWAY	hsa04960	1	39	0.445389	0.517792	5291	PIK3CB
Notch signaling pathway	KEGG PATHWAY	hsa04330	1	48	0.514319	0.577997	4242	MFNG
cGMP-PKG signaling pathway	KEGG PATHWAY	hsa04022	3	167	0.453704	0.524873	5291;4846;2983	PIK3CB;NOS3;GUCY1B3
Porphyrin and chlorophyll metabolism	KEGG PATHWAY	hsa00860	1	42	0.469387	0.540368	54578	UGT1A6
ABC transporters	KEGG PATHWAY	hsa02010	1	45	0.492349	0.564051	24	ABCA4
Endocrine and other factor-regulated calcium reabsorption	KEGG PATHWAY	hsa04961	1	47	0.507103	0.577997	5745	PTH1R
Valine, leucine and isoleucine degradation	KEGG PATHWAY	hsa00280	1	48	0.514319	0.577997	219	ALDH1B1
Amino sugar and nucleotide sugar metabolism	KEGG PATHWAY	hsa00520	1	48	0.514319	0.577997	7358	UGDH
Cocaine addiction	KEGG PATHWAY	hsa05030	1	49	0.521429	0.58321	8851	CDK5R1
Ovarian steroidogenesis	KEGG PATHWAY	hsa04913	1	50	0.528436	0.585497	1543	CYP1A1
Intestinal immune network for IgA production	KEGG PATHWAY	hsa04672	1	50	0.528436	0.585497	3109	HLA-DMB
Glutathione metabolism	KEGG PATHWAY	hsa00480	1	52	0.542143	0.597877	2936	GSR
Autoimmune thyroid disease	KEGG PATHWAY	hsa05320	1	54	0.555452	0.609705	3109	HLA-DMB
Pathogenic Escherichia coli infection	KEGG PATHWAY	hsa05130	1	55	0.561961	0.613995	79861	TUBAL3
Long-term depression	KEGG PATHWAY	hsa04730	1	60	0.593107	0.642323	2983	GUCY1B3
Spliceosome	KEGG PATHWAY	hsa03040	2	134	0.593333	0.642323	23658;153527	LSM5;ZMAT2
Synaptic vesicle cycle	KEGG PATHWAY	hsa04721	1	63	0.610723	0.65458	6616	SNAP25
Tight junction	KEGG PATHWAY	hsa04530	2	139	0.612975	0.65458	9075;4621	CLDN2;MYH3
Cytosolic DNA-sensing pathway	KEGG PATHWAY	hsa04623	1	64	0.616424	0.655297	3606	IL18
Epithelial cell signaling in Helicobacter pylori infection	KEGG PATHWAY	hsa05120	1	68	0.638407	0.675623	5602	MAPK10
Drug metabolism - cytochrome P450	KEGG PATHWAY	hsa00982	1	69	0.643703	0.678187	54578	UGT1A6
Adrenergic signaling in cardiomyocytes	KEGG PATHWAY	hsa04261	2	149	0.650064	0.681845	5291;7171	PIK3CB;TPM4
Thyroid hormone synthesis	KEGG PATHWAY	hsa04918	1	71	0.654064	0.683005	2936	GSR
Cardiac muscle contraction	KEGG PATHWAY	hsa04260	1	78	0.688017	0.715295	7171	TPM4
Alzheimer's disease	KEGG PATHWAY	hsa05010	2	168	0.712674	0.73768	8851;7124	CDK5R1;TNF
Circadian entrainment	KEGG PATHWAY	hsa04713	1	95	0.757259	0.780407	2983	GUCY1B3
Retrograde endocannabinoid signaling	KEGG PATHWAY	hsa04723	1	101	0.77784	0.798132	5602	MAPK10
Cholinergic synapse	KEGG PATHWAY	hsa04725	1	111	0.808344	0.82584	5291	PIK3CB
Vascular smooth muscle contraction	KEGG PATHWAY	hsa04270	1	120	0.832204	0.846552	2983	GUCY1B3
Dopaminergic synapse	KEGG PATHWAY	hsa04728	1	130	0.855253	0.866265	5602	MAPK10
Ribosome	KEGG PATHWAY	hsa03010	1	138	0.871395	0.878842	65005	MRPL9
Endocytosis	KEGG PATHWAY	hsa04144	2	260	0.897706	0.901526	2261;30845	FGFR3;EHD3
Olfactory transduction	KEGG PATHWAY	hsa04740	2	420	0.985837	0.985837	57101;83988	ANO2;NCALD
KEGG pathway analysis of all differentially expressed genes with IGF2BP3 knockdown
Term	database	Id	Sample number	Background number	P-Value	Corrected P-Value	GeneIDs	Genes
Cell cycle	KEGG PATHWAY	hsa04110	18	124	0.000577893	0.00229529	993;1647;5925;10274;1021;10926;4193;10735;1028;9134;5885;7042;23595;9126;8900;545;8379;996	CDC25A;GADD45A;RB1;STAG1;CDK6;DBF4;MDM2;STAG2;CDKN1C;CCNE2;RAD21;TGFB2;ORC3;SMC3;CCNA1;ATR;MAD1L1;CDC27
Pathways in cancer	KEGG PATHWAY	hsa05200	68	397	5.20128e-14	1.46676e-11	9618;59345;10000;596;11186;54331;2535;5747;355;1902;8322;4286;7482;8313;868;26060;7046;4436;112399;8453;9134;329;1950;1956;5601;3716;8900;5925;7184;3655;5337;5155;7175;55970;6093;4193;330;3576;2785;3914;23365;9475;367;5159;7422;8323;6772;83593;324;3091;6655;3320;51764;1021;6654;2956;3685;4233;5290;5567;111;2735;7042;115;2263;7185;5295;4254	TRAF4;GNB4;AKT3;BCL2;RASSF1;GNG2;FZD2;PTK2;FAS;LPAR1;FZD4;MITF;WNT2B;AXIN2;CBLB;APPL1;TGFBR1;MSH2;EGLN3;CUL2;CCNE2;BIRC2;EGF;EGFR;MAPK9;JAK1;CCNA1;RB1;HSP90B1;ITGA6;PLD1;PDGFB;TPR;GNG12;ROCK1;MDM2;BIRC3;CXCL8;GNG3;LAMB3;ARHGEF12;ROCK2;AR;PDGFRB;VEGFA;FZD6;STAT1;RASSF5;APC;HIF1A;SOS2;HSP90AA1;GNG13;CDK6;SOS1;MSH6;ITGAV;MET;PIK3CA;PRKACB;ADCY5;GLI1;TGFB2;ADCY9;FGFR2;TRAF1;PIK3R1;KITLG
Alcoholism	KEGG PATHWAY	hsa05034	42	179	6.36146e-13	8.96965e-11	8358;59345;8294;8353;8351;8357;8339;8370;2904;8332;8334;8335;2903;8337;8367;554313;2354;8349;440689;8347;8341;92815;54331;6655;8366;8365;9734;2785;8360;55970;51764;317772;6654;1386;8970;126961;111;3017;3012;6571;136;814	HIST1H3B;GNB4;HIST1H4I;HIST1H3E;HIST1H3D;HIST1H3H;HIST1H2BG;HIST2H4A;GRIN2B;HIST1H2AL;HIST1H2AC;HIST1H2AB;GRIN2A;HIST2H2AA3;HIST1H4E;HIST2H4B;FOSB;HIST2H2BE;HIST2H2BF;HIST1H2BC;HIST1H2BN;HIST3H2A;GNG2;SOS2;HIST1H4B;HIST1H4H;HDAC9;GNG3;HIST1H4D;GNG12;GNG13;HIST2H2AB;SOS1;ATF2;HIST1H2BJ;HIST2H3C;ADCY5;HIST1H2BD;HIST1H2AE;SLC18A2;ADORA2B;CAMK4
Proteoglycans in cancer	KEGG PATHWAY	hsa05205	44	205	2.47121e-12	2.32294e-10	3708;3709;10000;5329;117581;5962;355;6383;7078;868;6385;5567;1634;5747;23365;5290;2549;1956;288;7042;6093;5295;2535;6655;6654;27250;7422;8323;8322;3091;51196;10855;4659;9475;8826;1514;3685;4233;5777;3059;7023;7482;4193;10818	ITPR1;ITPR2;AKT3;PLAUR;TWIST2;RDX;FAS;SDC2;TIMP3;CBLB;SDC4;PRKACB;DCN;PTK2;ARHGEF12;PIK3CA;GAB1;EGFR;ANK3;TGFB2;ROCK1;PIK3R1;FZD2;SOS2;SOS1;PDCD4;VEGFA;FZD6;FZD4;HIF1A;PLCE1;HPSE;PPP1R12A;ROCK2;IQGAP1;CTSL;ITGAV;MET;PTPN6;HCLS1;TFAP4;WNT2B;MDM2;FRS2
Axon guidance	KEGG PATHWAY	hsa04360	27	176	1.1969e-05	9.6436e-05	5063;2534;55740;54437;54434;57556;5533;5921;90249;4776;57689;5747;6093;2047;9037;5290;659;6091;5295;23365;9475;84612;4233;2051;5998;8482;2151	PAK3;FYN;ENAH;SEMA5B;SSH1;SEMA6A;PPP3CC;RASA1;UNC5A;NFATC4;LRRC4C;PTK2;ROCK1;EPHB1;SEMA5A;PIK3CA;BMPR2;ROBO1;PIK3R1;ARHGEF12;ROCK2;PARD6B;MET;EPHB6;RGS3;SEMA7A;F2RL2
Viral carcinogenesis	KEGG PATHWAY	hsa05203	39	205	9.02311e-10	5.48397e-08	11317;8294;578;8339;8370;8379;1654;5925;10379;8850;9134;554313;3516;88;7185;8349;440689;5290;3572;8347;8341;3716;5295;8367;8366;8365;9734;1739;8360;2934;8900;1021;718;1386;8970;5567;3017;5610;4193	RBPJL;HIST1H4I;BAK1;HIST1H2BG;HIST2H4A;MAD1L1;DDX3X;RB1;IRF9;KAT2B;CCNE2;HIST2H4B;RBPJ;ACTN2;TRAF1;HIST2H2BE;HIST2H2BF;PIK3CA;IL6ST;HIST1H2BC;HIST1H2BN;JAK1;PIK3R1;HIST1H4E;HIST1H4B;HIST1H4H;HDAC9;DLG1;HIST1H4D;GSN;CCNA1;CDK6;C3;ATF2;HIST1H2BJ;PRKACB;HIST1H2BD;EIF2AK2;MDM2
Regulation of actin cytoskeleton	KEGG PATHWAY	hsa04810	40	215	9.74704e-10	5.48397e-08	200576;5063;5155;5962;55740;4636;26999;4638;54434;10787;4659;5747;10092;3696;5290;3694;1950;1956;88;3655;3676;9459;3672;55970;6093;5295;5159;23365;6654;324;2934;6655;9475;8826;3685;2263;8936;10451;3683;3071	PIKFYVE;PAK3;PDGFB;RDX;ENAH;MYL5;CYFIP2;MYLK;SSH1;NCKAP1;PPP1R12A;PTK2;ARPC5;ITGB8;PIK3CA;ITGB6;EGF;EGFR;ACTN2;ITGA6;ITGA4;ARHGEF6;ITGA1;GNG12;ROCK1;PIK3R1;PDGFRB;ARHGEF12;SOS1;APC;GSN;SOS2;ROCK2;IQGAP1;ITGAV;FGFR2;WASF1;VAV3;ITGAL;NCKAP1L
Systemic lupus erythematosus	KEGG PATHWAY	hsa05322	31	136	1.1668e-09	5.48397e-08	8358;8294;8353;8351;8357;8339;8370;2904;8332;727;8334;8335;2903;8337;554313;88;8349;440689;8347;8341;92815;8367;8366;8365;8360;317772;718;8970;126961;3017;3012	HIST1H3B;HIST1H4I;HIST1H3E;HIST1H3D;HIST1H3H;HIST1H2BG;HIST2H4A;GRIN2B;HIST1H2AL;C5;HIST1H2AC;HIST1H2AB;GRIN2A;HIST2H2AA3;HIST2H4B;ACTN2;HIST2H2BE;HIST2H2BF;HIST1H2BC;HIST1H2BN;HIST3H2A;HIST1H4E;HIST1H4B;HIST1H4H;HIST1H4D;HIST2H2AB;C3;HIST1H2BJ;HIST2H3C;HIST1H2BD;HIST1H2AE
T cell receptor signaling pathway	KEGG PATHWAY	hsa04660	27	105	1.47707e-09	5.95047e-08	5063;10000;3702;2534;3932;9402;3937;925;868;7535;5788;5601;27040;6885;5290;4793;5295;6655;6654;1739;5533;916;5777;10892;926;10451;9020	PAK3;AKT3;ITK;FYN;LCK;GRAP2;LCP2;CD8A;CBLB;ZAP70;PTPRC;MAPK9;LAT;MAP3K7;PIK3CA;NFKBIB;PIK3R1;SOS2;SOS1;DLG1;PPP3CC;CD3E;PTPN6;MALT1;CD8B;VAV3;MAP3K14
Focal adhesion	KEGG PATHWAY	hsa04510	38	203	2.18082e-09	7.68738e-08	5063;2889;10000;596;2534;5155;330;1278;4638;4659;1298;5747;4636;3696;5290;3694;1950;1956;5601;88;7059;3655;3676;3672;6093;5295;5159;3914;6655;6654;7422;9475;7058;3685;4233;329;394;10451	PAK3;RAPGEF1;AKT3;BCL2;FYN;PDGFB;BIRC3;COL1A2;MYLK;PPP1R12A;COL9A2;PTK2;MYL5;ITGB8;PIK3CA;ITGB6;EGF;EGFR;MAPK9;ACTN2;THBS3;ITGA6;ITGA4;ITGA1;ROCK1;PIK3R1;PDGFRB;LAMB3;SOS2;SOS1;VEGFA;ROCK2;THBS2;ITGAV;MET;BIRC2;ARHGAP5;VAV3
PI3K-Akt signaling pathway	KEGG PATHWAY	hsa04151	51	342	4.91719e-09	1.54072e-07	5586;59345;10000;596;4804;54331;5155;1902;1278;5519;3454;1298;5747;3696;9134;3694;1950;1956;3561;7010;7058;7059;7184;3655;3676;3570;3672;55970;5290;3685;23678;3717;3716;2785;3914;6655;6654;5159;7422;5523;3320;51764;1021;4193;1386;672;4233;5295;2263;3643;4254	PKN2;GNB4;AKT3;BCL2;NGFR;GNG2;PDGFB;LPAR1;COL1A2;PPP2R1B;IFNAR1;COL9A2;PTK2;ITGB8;CCNE2;ITGB6;EGF;EGFR;IL2RG;TEK;THBS2;THBS3;HSP90B1;ITGA6;ITGA4;IL6R;ITGA1;GNG12;PIK3CA;ITGAV;SGK3;JAK2;JAK1;GNG3;LAMB3;SOS2;SOS1;PDGFRB;VEGFA;PPP2R3A;HSP90AA1;GNG13;CDK6;MDM2;ATF2;BRCA1;MET;PIK3R1;FGFR2;INSR;KITLG
Ras signaling pathway	KEGG PATHWAY	hsa04014	39	228	1.21883e-08	3.43709e-07	59345;5063;10000;11186;54331;2904;2903;7535;5921;4303;1950;2549;1956;5601;7010;8605;4804;5337;5155;27040;55970;5290;5295;2785;6655;6654;5159;7422;83593;51196;51764;4763;4233;5567;3363;2263;22821;3643;4254	GNB4;PAK3;AKT3;RASSF1;GNG2;GRIN2B;GRIN2A;ZAP70;RASA1;FOXO4;EGF;GAB1;EGFR;MAPK9;TEK;PLA2G4C;NGFR;PLD1;PDGFB;LAT;GNG12;PIK3CA;PIK3R1;GNG3;SOS2;SOS1;PDGFRB;VEGFA;RASSF5;PLCE1;GNG13;NF1;MET;PRKACB;HTR7;FGFR2;RASA3;INSR;KITLG
MAPK signaling pathway	KEGG PATHWAY	hsa04010	41	255	2.44297e-08	6.26289e-07	10000;355;1649;57551;5533;5921;8491;2005;782;781;1950;1956;1850;8605;9020;7850;5495;5155;6885;23118;8649;7046;5159;6655;6654;9693;1647;55970;2872;51776;5601;1386;4763;1844;1847;5567;4214;7042;2263;5608;5778	AKT3;FAS;DDIT3;TAOK1;PPP3CC;RASA1;MAP4K3;ELK4;CACNB1;CACNA2D1;EGF;EGFR;DUSP8;PLA2G4C;MAP3K14;IL1R2;PPM1B;PDGFB;MAP3K7;TAB2;LAMTOR3;TGFBR1;PDGFRB;SOS2;SOS1;RAPGEF2;GADD45A;GNG12;MKNK2;ZAK;MAPK9;ATF2;NF1;DUSP2;DUSP5;PRKACB;MAP3K1;TGFB2;FGFR2;MAP2K6;PTPN7
Rap1 signaling pathway	KEGG PATHWAY	hsa04015	36	211	4.61306e-08	1.04357e-06	5587;2889;10000;4804;260425;889;3937;1902;2904;2903;83593;23683;1950;1956;7010;5608;3397;1268;5155;27040;5290;5295;5159;7422;9693;84612;51196;51735;3683;4233;111;115;2263;136;3643;4254	PRKD1;RAPGEF1;AKT3;NGFR;MAGI3;KRIT1;LCP2;LPAR1;GRIN2B;GRIN2A;RASSF5;PRKD3;EGF;EGFR;TEK;MAP2K6;ID1;CNR1;PDGFB;LAT;PIK3CA;PIK3R1;PDGFRB;VEGFA;RAPGEF2;PARD6B;PLCE1;RAPGEF6;ITGAL;MET;ADCY5;ADCY9;FGFR2;ADORA2B;INSR;KITLG
Measles	KEGG PATHWAY	hsa05162	28	136	4.8108e-08	1.04357e-06	30835;10000;3561;2534;8797;355;23586;51209;868;3454;9134;8743;6885;23118;5290;9451;3717;4793;3716;283106;6772;6773;1021;916;4179;10379;5610;5295	CD209;AKT3;IL2RG;FYN;TNFRSF10A;FAS;DDX58;RAB9B;CBLB;IFNAR1;CCNE2;TNFSF10;MAP3K7;TAB2;PIK3CA;EIF2AK3;JAK2;NFKBIB;JAK1;CSNK2A3;STAT1;STAT2;CDK6;CD3E;CD46;IRF9;EIF2AK2;PIK3R1
Cytokine-cytokine receptor interaction	KEGG PATHWAY	hsa04060	41	265	6.25179e-08	1.25929e-06	3601;8809;1236;3606;3977;3561;4804;8797;3624;355;2921;2920;3454;7133;1950;1956;659;8743;7850;163702;5155;58985;657;3572;3570;55504;3576;5159;2919;4050;7422;2833;3589;6376;4233;7046;90;115650;7042;6352;4254	IL15RA;IL18R1;CCR7;IL18;LIFR;IL2RG;NGFR;TNFRSF10A;INHBA;FAS;CXCL3;CXCL2;IFNAR1;TNFRSF1B;EGF;EGFR;BMPR2;TNFSF10;IL1R2;IFNLR1;PDGFB;IL22RA1;BMPR1A;IL6ST;IL6R;TNFRSF19;CXCL8;PDGFRB;CXCL1;LTB;VEGFA;CXCR3;IL11;CX3CL1;MET;TGFBR1;ACVR1;TNFRSF13C;TGFB2;CCL5;KITLG
HTLV-I infection	KEGG PATHWAY	hsa05166	40	259	9.38953e-08	1.76523e-06	3601;10000;3561;2535;3932;467;7416;7412;5925;5533;7046;2005;4776;4603;7850;94241;7482;5155;996;5290;3716;5159;5295;6929;1739;8323;8322;324;545;1386;3683;916;5567;111;4214;115650;7042;115;8850;9020	IL15RA;AKT3;IL2RG;FZD2;LCK;ATF3;VDAC1;VCAM1;RB1;PPP3CC;TGFBR1;ELK4;NFATC4;MYBL1;IL1R2;TP53INP1;WNT2B;PDGFB;CDC27;PIK3CA;JAK1;PDGFRB;PIK3R1;TCF3;DLG1;FZD6;FZD4;APC;ATR;ATF2;ITGAL;CD3E;PRKACB;ADCY5;MAP3K1;TNFRSF13C;TGFB2;ADCY9;KAT2B;MAP3K14
Signaling pathways regulating pluripotency of stem cells	KEGG PATHWAY	hsa04550	28	142	1.05681e-07	1.86263e-06	56916;10000;3977;648;2535;3624;8313;3400;3572;3397;657;5290;659;3717;3716;5295;6929;6498;8323;8322;324;5978;6657;4090;4093;90;7482;2263	SMARCAD1;AKT3;LIFR;BMI1;FZD2;INHBA;AXIN2;ID4;IL6ST;ID1;BMPR1A;PIK3CA;BMPR2;JAK2;JAK1;PIK3R1;TCF3;SKIL;FZD6;FZD4;APC;REST;SOX2;SMAD5;SMAD9;ACVR1;WNT2B;FGFR2
Cell adhesion molecules (CAMs)	KEGG PATHWAY	hsa04514	28	146	1.74497e-07	2.89459e-06	58494;923;926;925;137075;214;1462;7412;6383;947;6385;57689;5788;3696;6402;3655;3676;9075;9076;5010;29126;933;49861;1000;3683;3685;914;6693	JAM2;CD6;CD8B;CD8A;CLDN23;ALCAM;VCAN;VCAM1;SDC2;CD34;SDC4;LRRC4C;PTPRC;ITGB8;SELL;ITGA6;ITGA4;CLDN2;CLDN1;CLDN11;CD274;CD22;CLDN20;CDH2;ITGAL;ITGAV;CD2;SPN
Transcriptional misregulation in cancer	KEGG PATHWAY	hsa05202	31	180	3.21034e-07	5.02954e-06	8464;8358;860;1236;2530;8353;4804;648;8357;5747;4314;330;2005;4221;4300;8900;7850;7185;1649;8351;3576;6929;4299;4297;7403;84444;2118;4233;126961;8864;4193	SUPT3H;HIST1H3B;RUNX2;CCR7;FUT8;HIST1H3E;NGFR;BMI1;HIST1H3H;PTK2;MMP3;BIRC3;ELK4;MEN1;MLLT3;CCNA1;IL1R2;TRAF1;DDIT3;HIST1H3D;CXCL8;TCF3;AFF1;KMT2A;KDM6A;DOT1L;ETV4;MET;HIST2H3C;PER2;MDM2
Hepatitis C	KEGG PATHWAY	hsa05160	26	133	3.43211e-07	5.09398e-06	10062;10000;23586;137075;5519;10379;3454;1950;1956;5601;9075;9076;5290;9451;8554;3576;5010;3716;6655;6654;49861;6772;6773;7098;5610;5295	NR1H3;AKT3;DDX58;CLDN23;PPP2R1B;IRF9;IFNAR1;EGF;EGFR;MAPK9;CLDN2;CLDN1;PIK3CA;EIF2AK3;PIAS1;CXCL8;CLDN11;JAK1;SOS2;SOS1;CLDN20;STAT1;STAT2;TLR3;EIF2AK2;PIK3R1
Chemokine signaling pathway	KEGG PATHWAY	hsa04062	31	187	6.64251e-07	9.36594e-06	59345;1236;10000;3702;54331;2921;2920;5747;6093;2185;6352;5290;3717;4793;2785;3576;6655;6654;2919;6772;2833;55970;51764;6773;9475;6376;5567;111;115;10451;5295	GNB4;CCR7;AKT3;ITK;GNG2;CXCL3;CXCL2;PTK2;ROCK1;PTK2B;CCL5;PIK3CA;JAK2;NFKBIB;GNG3;CXCL8;SOS2;SOS1;CXCL1;STAT1;CXCR3;GNG12;GNG13;STAT2;ROCK2;CX3CL1;PRKACB;ADCY5;ADCY9;VAV3;PIK3R1
Hepatitis B	KEGG PATHWAY	hsa05161	26	146	1.60954e-06	2.16139e-05	317;10000;596;3454;355;23586;1654;5925;7098;4776;9134;5601;2185;8900;5290;3576;3716;6775;6772;6773;1021;1386;7046;4214;7042;5295	APAF1;AKT3;BCL2;IFNAR1;FAS;DDX58;DDX3X;RB1;TLR3;NFATC4;CCNE2;MAPK9;PTK2B;CCNA1;PIK3CA;CXCL8;JAK1;STAT4;STAT1;STAT2;CDK6;ATF2;TGFBR1;MAP3K1;TGFB2;PIK3R1
Wnt signaling pathway	KEGG PATHWAY	hsa04310	21	143	0.000182989	0.000860049	59343;2239;6885;5533;5567;23500;4776;2535;6424;9475;4040;23002;8323;7482;5601;8322;283106;144165;324;8313;10023	SENP2;GPC4;MAP3K7;PPP3CC;PRKACB;DAAM2;NFATC4;FZD2;SFRP4;ROCK2;LRP6;DAAM1;FZD6;WNT2B;MAPK9;FZD4;CSNK2A3;PRICKLE1;APC;AXIN2;FRAT1
TNF signaling pathway	KEGG PATHWAY	hsa04668	22	110	1.92311e-06	2.46508e-05	10000;6376;355;330;7412;2921;2920;5601;7185;6885;23118;5290;5295;329;2919;1386;8809;7133;4314;6352;5608;9020	AKT3;CX3CL1;FAS;BIRC3;VCAM1;CXCL3;CXCL2;MAPK9;TRAF1;MAP3K7;TAB2;PIK3CA;PIK3R1;BIRC2;CXCL1;ATF2;IL18R1;TNFRSF1B;MMP3;CCL5;MAP2K6;MAP3K14
NF-kappa B signaling pathway	KEGG PATHWAY	hsa04064	20	93	2.13049e-06	2.54501e-05	6885;27040;7535;23118;2920;596;23586;330;3576;9020;3932;329;115650;4050;10892;283106;23085;7185;7412;55367	MAP3K7;LAT;ZAP70;TAB2;CXCL2;BCL2;DDX58;BIRC3;CXCL8;MAP3K14;LCK;BIRC2;TNFRSF13C;LTB;MALT1;CSNK2A3;ERC1;TRAF1;VCAM1;PIDD1
Tight junction	KEGG PATHWAY	hsa04530	25	139	2.16597e-06	2.54501e-05	283106;58494;10000;57530;260425;57477;92359;137075;5865;3993;5519;51776;4636;88;9075;9076;5010;55870;49861;84612;2035;7082;7525;3059;4621	CSNK2A3;JAM2;AKT3;CGN;MAGI3;SHROOM4;CRB3;CLDN23;RAB3B;LLGL2;PPP2R1B;ZAK;MYL5;ACTN2;CLDN2;CLDN1;CLDN11;ASH1L;CLDN20;PARD6B;EPB41;TJP1;YES1;HCLS1;MYH3
Apoptosis	KEGG PATHWAY	hsa04210	25	140	2.42472e-06	2.73508e-05	3708;3709;317;10000;596;8797;355;330;1676;5783;5601;8743;7185;5290;9451;5295;578;329;1647;1515;1514;1519;1649;9020;55367	ITPR1;ITPR2;APAF1;AKT3;BCL2;TNFRSF10A;FAS;BIRC3;DFFA;PTPN13;MAPK9;TNFSF10;TRAF1;PIK3CA;EIF2AK3;PIK3R1;BAK1;BIRC2;GADD45A;CTSV;CTSL;CTSO;DDIT3;MAP3K14;PIDD1
Osteoclast differentiation	KEGG PATHWAY	hsa04380	24	132	2.90913e-06	3.15529e-05	10000;2534;3932;3937;4286;5533;10379;3454;5601;8878;2354;5608;6885;23118;5290;3716;5295;6772;6773;814;7046;7042;11025;9020	AKT3;FYN;LCK;LCP2;MITF;PPP3CC;IRF9;IFNAR1;MAPK9;SQSTM1;FOSB;MAP2K6;MAP3K7;TAB2;PIK3CA;JAK1;PIK3R1;STAT1;STAT2;CAMK4;TGFBR1;TGFB2;LILRB3;MAP3K14
Phospholipase D signaling pathway	KEGG PATHWAY	hsa04072	25	144	3.76804e-06	3.93551e-05	10000;2534;1950;2549;1956;2185;8877;5337;5155;5290;3576;5159;5295;6655;6654;8605;27128;1606;1902;111;115;8527;5737;3643;4254	AKT3;FYN;EGF;GAB1;EGFR;PTK2B;SPHK1;PLD1;PDGFB;PIK3CA;CXCL8;PDGFRB;PIK3R1;SOS2;SOS1;PLA2G4C;CYTH4;DGKA;LPAR1;ADCY5;ADCY9;DGKD;PTGFR;INSR;KITLG
Phosphatidylinositol signaling system	KEGG PATHWAY	hsa04070	20	98	4.25287e-06	4.28325e-05	3709;51196;3708;1040;5295;54928;5290;80271;3632;64768;5286;5289;3613;1606;200576;8867;9107;8527;55529;3635	ITPR2;PLCE1;ITPR1;CDS1;PIK3R1;IMPAD1;PIK3CA;ITPKC;INPP5A;IPPK;PIK3C2A;PIK3C3;IMPA2;DGKA;PIKFYVE;SYNJ1;MTMR6;DGKD;TMEM55A;INPP5D
Influenza A	KEGG PATHWAY	hsa05164	28	176	4.53727e-06	4.29102e-05	3836;10000;3606;91543;8797;355;23586;7416;10379;7098;5601;3716;5608;5290;9451;3717;4793;3576;55916;8743;114548;6772;6773;1386;3454;5610;6352;5295	KPNA1;AKT3;IL18;RSAD2;TNFRSF10A;FAS;DDX58;VDAC1;IRF9;TLR3;MAPK9;JAK1;MAP2K6;PIK3CA;EIF2AK3;JAK2;NFKBIB;CXCL8;NXT2;TNFSF10;NLRP3;STAT1;STAT2;ATF2;IFNAR1;EIF2AK2;CCL5;PIK3R1
EGFR tyrosine kinase inhibitor resistance	KEGG PATHWAY	hsa01521	18	81	4.56491e-06	4.29102e-05	5155;3570;10000;5290;596;7422;3717;3716;4233;5295;6655;6654;1950;2549;1956;2263;5159;4763	PDGFB;IL6R;AKT3;PIK3CA;BCL2;VEGFA;JAK2;JAK1;MET;PIK3R1;SOS2;SOS1;EGF;GAB1;EGFR;FGFR2;PDGFRB;NF1
NOD-like receptor signaling pathway	KEGG PATHWAY	hsa04621	15	57	4.94736e-06	4.50051e-05	3320;114548;5601;6885;23118;3606;2920;3576;4793;329;2919;6352;330;84674;7184	HSP90AA1;NLRP3;MAPK9;MAP3K7;TAB2;IL18;CXCL2;CXCL8;NFKBIB;BIRC2;CXCL1;CCL5;BIRC3;CARD6;HSP90B1
Adherens junction	KEGG PATHWAY	hsa04520	17	74	5.69679e-06	5.0203e-05	7082;10580;6885;8936;8826;2534;4233;4008;5777;7046;6591;1956;283106;117178;88;3643;7525	TJP1;SORBS1;MAP3K7;WASF1;IQGAP1;FYN;MET;LMO7;PTPN6;TGFBR1;SNAI2;EGFR;CSNK2A3;SSX2IP;ACTN2;INSR;YES1
Platinum drug resistance	KEGG PATHWAY	hsa01524	17	75	6.64316e-06	5.67688e-05	7155;317;10000;329;2956;596;7153;4193;672;2953;5295;5290;578;355;4436;538;330	TOP2B;APAF1;AKT3;BIRC2;MSH6;BCL2;TOP2A;MDM2;BRCA1;GSTT2;PIK3R1;PIK3CA;BAK1;FAS;MSH2;ATP7A;BIRC3
Hippo signaling pathway	KEGG PATHWAY	hsa04390	25	154	1.05845e-05	8.7789e-05	11186;2535;122786;8322;8313;3993;5519;324;7482;3397;55233;657;659;329;6657;6591;1739;8323;60485;84612;92597;7046;7042;7003;7004	RASSF1;FZD2;FRMD6;FZD4;AXIN2;LLGL2;PPP2R1B;APC;WNT2B;ID1;MOB1A;BMPR1A;BMPR2;BIRC2;SOX2;SNAI2;DLG1;FZD6;SAV1;PARD6B;MOB1B;TGFBR1;TGFB2;TEAD1;TEAD4
Inositol phosphate metabolism	KEGG PATHWAY	hsa00562	16	71	1.30898e-05	0.000102537	200576;51196;5289;23007;54928;5290;80271;3632;64768;5286;3613;9562;8867;9107;3635;51477	PIKFYVE;PLCE1;PIK3C3;PLCH1;IMPAD1;PIK3CA;ITPKC;INPP5A;IPPK;PIK3C2A;IMPA2;MINPP1;SYNJ1;MTMR6;INPP5D;ISYNA1
cGMP-PKG signaling pathway	KEGG PATHWAY	hsa04022	26	167	1.36969e-05	0.000104393	3708;3709;2983;2982;7416;489;4638;10000;5533;4205;4776;5290;6546;6093;5138;5295;4879;9475;490;4659;1386;27345;2977;111;115;3643	ITPR1;ITPR2;GUCY1B3;GUCY1A3;VDAC1;ATP2A3;MYLK;AKT3;PPP3CC;MEF2A;NFATC4;PIK3CA;SLC8A1;ROCK1;PDE2A;PIK3R1;NPPB;ROCK2;ATP2B1;PPP1R12A;ATF2;KCNMB4;GUCY1A2;ADCY5;ADCY9;INSR
Jak-STAT signaling pathway	KEGG PATHWAY	hsa04630	25	158	1.55931e-05	0.000113658	3601;10254;10000;3977;596;3454;3561;163702;58985;5290;3572;3570;3717;3716;122809;5295;6655;6654;6775;6772;6773;3589;5777;10379;8554	IL15RA;STAM2;AKT3;LIFR;BCL2;IFNAR1;IL2RG;IFNLR1;IL22RA1;PIK3CA;IL6ST;IL6R;JAK2;JAK1;SOCS4;PIK3R1;SOS2;SOS1;STAT4;STAT1;STAT2;IL11;PTPN6;IRF9;PIAS1
Leukocyte transendothelial migration	KEGG PATHWAY	hsa04670	21	118	1.57187e-05	0.000113658	58494;3676;49861;9075;9076;6093;88;3702;5295;5010;4636;5290;9475;5747;394;2185;137075;83593;10451;3683;7412	JAM2;ITGA4;CLDN20;CLDN2;CLDN1;ROCK1;ACTN2;ITK;PIK3R1;CLDN11;MYL5;PIK3CA;ROCK2;PTK2;ARHGAP5;PTK2B;CLDN23;RASSF5;VAV3;ITGAL;VCAM1
Choline metabolism in cancer	KEGG PATHWAY	hsa05231	19	101	2.00041e-05	0.000141029	5337;5155;10000;23446;6584;5290;1606;5159;80736;6655;6654;1950;1956;5601;8936;8605;8527;3091;5295	PLD1;PDGFB;AKT3;SLC44A1;SLC22A5;PIK3CA;DGKA;PDGFRB;SLC44A4;SOS2;SOS1;EGF;EGFR;MAPK9;WASF1;PLA2G4C;DGKD;HIF1A;PIK3R1
Sphingolipid signaling pathway	KEGG PATHWAY	hsa04071	21	121	2.18825e-05	0.000148951	5337;5523;427;10000;5519;166929;6093;596;2534;1901;1903;5290;9475;5295;8877;5601;53637;55304;6609;130367;8698	PLD1;PPP2R3A;ASAH1;AKT3;PPP2R1B;SGMS2;ROCK1;BCL2;FYN;S1PR1;S1PR3;PIK3CA;ROCK2;PIK3R1;SPHK1;MAPK9;S1PR5;SPTLC3;SMPD1;SGPP2;S1PR4
Pancreatic cancer	KEGG PATHWAY	hsa05212	15	66	2.21842e-05	0.000148951	5337;9459;6772;10000;1021;5290;3716;5295;7046;5925;1956;5601;7422;1950;7042	PLD1;ARHGEF6;STAT1;AKT3;CDK6;PIK3CA;JAK1;PIK3R1;TGFBR1;RB1;EGFR;MAPK9;VEGFA;EGF;TGFB2
Platelet activation	KEGG PATHWAY	hsa04611	21	122	2.43744e-05	0.000159851	3708;3709;4659;2983;5290;6093;1281;2982;10000;111;2977;23365;9475;4638;5567;3937;115;2534;8605;5295;1278	ITPR1;ITPR2;PPP1R12A;GUCY1B3;PIK3CA;ROCK1;COL3A1;GUCY1A3;AKT3;ADCY5;GUCY1A2;ARHGEF12;ROCK2;MYLK;PRKACB;LCP2;ADCY9;FYN;PLA2G4C;PIK3R1;COL1A2
Renal cell carcinoma	KEGG PATHWAY	hsa05211	15	67	2.5822e-05	0.000165496	5155;5063;2889;10000;5290;112399;4233;5295;6655;6654;2549;7042;7422;3091;8453	PDGFB;PAK3;RAPGEF1;AKT3;PIK3CA;EGLN3;MET;PIK3R1;SOS2;SOS1;GAB1;TGFB2;VEGFA;HIF1A;CUL2
Hippo signaling pathway -multiple species	KEGG PATHWAY	hsa04392	10	29	2.79003e-05	0.000174842	55233;54798;79633;92597;11186;122786;60485;7003;9770;7004	MOB1A;DCHS2;FAT4;MOB1B;RASSF1;FRMD6;SAV1;TEAD1;RASSF2;TEAD4
FoxO signaling pathway	KEGG PATHWAY	hsa04068	22	134	3.00032e-05	0.000183932	10000;10733;8698;901;4303;1950;1956;5601;8743;5290;23678;5295;6655;6654;1647;26260;100132074;1901;7046;7042;4193;3643	AKT3;PLK4;S1PR4;CCNG2;FOXO4;EGF;EGFR;MAPK9;TNFSF10;PIK3CA;SGK3;PIK3R1;SOS2;SOS1;GADD45A;FBXO25;FOXO6;S1PR1;TGFBR1;TGFB2;MDM2;INSR
Gap junction	KEGG PATHWAY	hsa04540	17	88	4.00497e-05	0.000240298	3708;3709;5155;2983;2982;5567;1902;2977;6655;6654;111;1950;1956;115;10382;5159;7082	ITPR1;ITPR2;PDGFB;GUCY1B3;GUCY1A3;PRKACB;LPAR1;GUCY1A2;SOS2;SOS1;ADCY5;EGF;EGFR;ADCY9;TUBB4A;PDGFRB;TJP1
Prostate cancer	KEGG PATHWAY	hsa05215	17	89	4.5353e-05	0.000266449	5155;5925;10000;9134;5290;596;4193;3320;5159;5295;6655;6654;367;1956;2263;1950;7184	PDGFB;RB1;AKT3;CCNE2;PIK3CA;BCL2;MDM2;HSP90AA1;PDGFRB;PIK3R1;SOS2;SOS1;AR;EGFR;FGFR2;EGF;HSP90B1
Epstein-Barr virus infection	KEGG PATHWAY	hsa05169	28	204	5.01861e-05	0.000288826	11317;10000;596;661;26993;23586;5925;5433;5601;8900;7185;6885;23118;5290;9451;3716;4793;283106;3516;1386;3683;5567;6693;5610;4193;5608;5295;9020	RBPJL;AKT3;BCL2;POLR3D;AKAP8L;DDX58;RB1;POLR2D;MAPK9;CCNA1;TRAF1;MAP3K7;TAB2;PIK3CA;EIF2AK3;JAK1;NFKBIB;CSNK2A3;RBPJ;ATF2;ITGAL;PRKACB;SPN;EIF2AK2;MDM2;MAP2K6;PIK3R1;MAP3K14
Dopaminergic synapse	KEGG PATHWAY	hsa04728	21	130	5.5428e-05	0.000312614	3708;5523;59345;51764;5519;5533;3709;1386;9575;54331;2785;3800;5567;111;55970;5601;2904;6571;3799;10000;2903	ITPR1;PPP2R3A;GNB4;GNG13;PPP2R1B;PPP3CC;ITPR2;ATF2;CLOCK;GNG2;GNG3;KIF5C;PRKACB;ADCY5;GNG12;MAPK9;GRIN2B;SLC18A2;KIF5B;AKT3;GRIN2A
TGF-beta signaling pathway	KEGG PATHWAY	hsa04350	15	84	0.000238258	0.00108369	3397;3400;5519;7046;6093;659;1634;657;3624;4091;4090;4093;90;7042;9765	ID1;ID4;PPP2R1B;TGFBR1;ROCK1;BMPR2;DCN;BMPR1A;INHBA;SMAD6;SMAD5;SMAD9;ACVR1;TGFB2;ZFYVE16
Protein processing in endoplasmic reticulum	KEGG PATHWAY	hsa04141	24	166	8.19636e-05	0.000453211	573;596;23645;578;4121;10808;4287;54431;10905;7095;6745;3998;80267;6400;5601;5886;7184;10427;9451;3320;23193;1649;5610;22824	BAG1;BCL2;PPP1R15A;BAK1;MAN1A1;HSPH1;ATXN3;DNAJC10;MAN1A2;SEC62;SSR1;LMAN1;EDEM3;SEL1L;MAPK9;RAD23A;HSP90B1;SEC24B;EIF2AK3;HSP90AA1;GANAB;DDIT3;EIF2AK2;HSPA4L
Glutamatergic synapse	KEGG PATHWAY	hsa04724	19	114	8.52523e-05	0.00046233	3708;3709;59345;5337;5533;55970;6505;2744;54331;2785;5567;111;50944;2904;115;8605;51764;54407;2903	ITPR1;ITPR2;GNB4;PLD1;PPP3CC;GNG12;SLC1A1;GLS;GNG2;GNG3;PRKACB;ADCY5;SHANK1;GRIN2B;ADCY9;PLA2G4C;GNG13;SLC38A2;GRIN2A
Natural killer cell mediated cytotoxicity	KEGG PATHWAY	hsa04650	21	135	8.94611e-05	0.000476001	6655;27040;7535;5533;6654;5290;2534;3683;962;8797;3454;5777;3932;135250;355;2185;3937;8743;80328;10451;5295	SOS2;LAT;ZAP70;PPP3CC;SOS1;PIK3CA;FYN;ITGAL;CD48;TNFRSF10A;IFNAR1;PTPN6;LCK;RAET1E;FAS;PTK2B;LCP2;TNFSF10;ULBP2;VAV3;PIK3R1
Small cell lung cancer	KEGG PATHWAY	hsa05222	16	86	9.85573e-05	0.000514688	9618;330;317;5925;10000;1021;329;5290;596;3685;3914;5295;9134;5747;7185;3655	TRAF4;BIRC3;APAF1;RB1;AKT3;CDK6;BIRC2;PIK3CA;BCL2;ITGAV;LAMB3;PIK3R1;CCNE2;PTK2;TRAF1;ITGA6
Epithelial cell signaling in Helicobacter pylori infection	KEGG PATHWAY	hsa05120	14	68	0.000104045	0.000524489	58494;6868;5601;6352;7082;3576;4233;1445;102;2919;1956;528;9550;9020	JAM2;ADAM17;MAPK9;CCL5;TJP1;CXCL8;MET;CSK;ADAM10;CXCL1;EGFR;ATP6V1C1;ATP6V1G1;MAP3K14
Oxytocin signaling pathway	KEGG PATHWAY	hsa04921	23	158	0.000104154	0.000524489	3708;3709;2983;2982;5021;4638;5533;4776;782;781;5290;1956;8605;7226;6093;5295;9475;4659;814;2977;5567;111;115	ITPR1;ITPR2;GUCY1B3;GUCY1A3;OXTR;MYLK;PPP3CC;NFATC4;CACNB1;CACNA2D1;PIK3CA;EGFR;PLA2G4C;TRPM2;ROCK1;PIK3R1;ROCK2;PPP1R12A;CAMK4;GUCY1A2;PRKACB;ADCY5;ADCY9
Metabolic pathways	KEGG PATHWAY	hsa01100	104	1243	0.000109382	0.000541152	2632;2530;56953;26275;3990;10905;2027;84002;5433;6448;3795;112817;63917;11343;3632;2526;55753;9550;8309;1621;51196;93100;10855;23193;51;3242;5422;162466;51084;8867;9562;661;4124;23600;4121;50614;54988;8877;6296;60490;166929;10170;54928;7915;3613;253558;51477;36;80271;3422;133686;4720;130013;2058;5167;29785;2650;50484;1373;210;84532;6609;6480;216;1543;5277;2746;2744;5471;2184;2181;2182;8803;64768;…	GBE1;FUT8;NT5M;HIBCH;LIPC;MAN1A2;ENO3;B3GNT5;POLR2D;SGSH;KHK;HOGA1;GALNT11;MGLL;INPP5A;FUT4;OGDHL;ATP6V1G1;ACOX2;DBH;PLCE1;NAPRT;HPSE;GANAB;ACOX1;HPD;POLA1;PHOSPHO1;CRYL1;SYNJ1;MINPP1;POLR3D;MAN2A1;AMACR;MAN1A1;GALNT9;ACSM5;SPHK1;ACSM3;PPCDC;SGMS2;DHRS9;IMPAD1;ALDH5A1;IMPA2;LCLAT1;ISYNA1;ACADSB;ITPKC;IDI1;NADK2;NDUFS2;ACMSD;EPRS;ENPP1;CYP2S1;GCNT1;RRM2B;CPS1;ALAD;ACSS1;SMPD1;ST6GAL1;ALDH1A1;CYP1A…
p53 signaling pathway	KEGG PATHWAY	hsa04115	14	69	0.000119073	0.000578941	1647;143686;317;1021;900;901;50484;4194;9134;64065;355;4193;545;55367	GADD45A;SESN3;APAF1;CDK6;CCNG1;CCNG2;RRM2B;MDM4;CCNE2;PERP;FAS;MDM2;ATR;PIDD1
Herpes simplex infection	KEGG PATHWAY	hsa05168	25	186	0.000165543	0.00079124	355;23586;727;51616;10379;7098;5601;29997;5610;7185;6885;23118;9575;9451;3717;4793;3716;718;283106;6772;6773;3454;8864;6352;5187	FAS;DDX58;C5;TAF9B;IRF9;TLR3;MAPK9;GLTSCR2;EIF2AK2;TRAF1;MAP3K7;TAB2;CLOCK;EIF2AK3;JAK2;NFKBIB;JAK1;C3;CSNK2A3;STAT1;STAT2;IFNAR1;PER2;CCL5;PER1
Non-small cell lung cancer	KEGG PATHWAY	hsa05223	12	56	0.000231125	0.00106848	5925;10000;1021;5290;11186;5295;6655;6654;27436;1956;83593;1950	RB1;AKT3;CDK6;PIK3CA;RASSF1;PIK3R1;SOS2;SOS1;EML4;EGFR;RASSF5;EGF
Calcium signaling pathway	KEGG PATHWAY	hsa04020	24	180	0.000246196	0.00110202	3708;3709;5021;7416;489;2903;4638;5533;8877;1956;6546;2185;5724;5159;490;51196;80271;814;5567;3363;115;3269;136;5737	ITPR1;ITPR2;OXTR;VDAC1;ATP2A3;GRIN2A;MYLK;PPP3CC;SPHK1;EGFR;SLC8A1;PTK2B;PTAFR;PDGFRB;ATP2B1;PLCE1;ITPKC;CAMK4;PRKACB;HTR7;ADCY9;HRH1;ADORA2B;PTGFR
Circadian entrainment	KEGG PATHWAY	hsa04713	16	95	0.000269922	0.00118934	3708;55970;59345;51764;2983;2982;54331;2785;2977;5567;111;8864;115;5187;2904;2903	ITPR1;GNG12;GNB4;GNG13;GUCY1B3;GUCY1A3;GNG2;GNG3;GUCY1A2;PRKACB;ADCY5;PER2;ADCY9;PER1;GRIN2B;GRIN2A
Fc epsilon RI signaling pathway	KEGG PATHWAY	hsa04664	13	68	0.000342073	0.00148407	27040;10000;5290;2534;3635;5295;6655;6654;3937;5601;8605;10451;5608	LAT;AKT3;PIK3CA;FYN;INPP5D;PIK3R1;SOS2;SOS1;LCP2;MAPK9;PLA2G4C;VAV3;MAP2K6
Complement and coagulation cascades	KEGG PATHWAY	hsa04610	14	79	0.000406154	0.00173538	3075;4179;4153;5627;5345;5104;5329;3426;718;5648;2151;725;727;5055	CFH;CD46;MBL2;PROS1;SERPINF2;SERPINA5;PLAUR;CFI;C3;MASP1;F2RL2;C4BPB;C5;SERPINB2
Endocytosis	KEGG PATHWAY	hsa04144	30	260	0.000437065	0.00183959	10254;22841;3561;1212;10092;9765;868;84612;9815;1950;1956;3799;5337;4193;3800;23362;51534;10565;10564;27128;27183;5662;1601;4233;7046;26286;7042;2263;84313;9101	STAM2;RAB11FIP2;IL2RG;CLTB;ARPC5;ZFYVE16;CBLB;PARD6B;GIT2;EGF;EGFR;KIF5B;PLD1;MDM2;KIF5C;PSD3;VTA1;ARFGEF1;ARFGEF2;CYTH4;VPS4A;PSD;DAB2;MET;TGFBR1;ARFGAP3;TGFB2;FGFR2;VPS25;USP8
Cholinergic synapse	KEGG PATHWAY	hsa04725	17	111	0.000472464	0.00195934	3708;3709;59345;51764;10000;55970;5290;596;814;3717;54331;2785;5295;5567;111;115;2534	ITPR1;ITPR2;GNB4;GNG13;AKT3;GNG12;PIK3CA;BCL2;CAMK4;JAK2;GNG2;GNG3;PIK3R1;PRKACB;ADCY5;ADCY9;FYN
Colorectal cancer	KEGG PATHWAY	hsa05210	12	62	0.000518555	0.00210599	26060;10000;7046;2956;596;5295;5290;7042;5601;4436;324;8313	APPL1;AKT3;TGFBR1;MSH6;BCL2;PIK3R1;PIK3CA;TGFB2;MAPK9;MSH2;APC;AXIN2
Tuberculosis	KEGG PATHWAY	hsa05152	23	179	0.000522763	0.00210599	30835;317;10000;3606;596;5289;4800;4046;5533;8877;5601;3656;22925;11151;3717;3716;23365;718;7421;6772;3329;7042;10892	CD209;APAF1;AKT3;IL18;BCL2;PIK3C3;NFYA;LSP1;PPP3CC;SPHK1;MAPK9;IRAK2;PLA2R1;CORO1A;JAK2;JAK1;ARHGEF12;C3;VDR;STAT1;HSPD1;TGFB2;MALT1
ABC transporters	KEGG PATHWAY	hsa02010	10	45	0.000589533	0.00230527	10060;19;5825;24;23461;5243;26154;10347;368;23456	ABCC9;ABCA1;ABCD3;ABCA4;ABCA5;ABCB1;ABCA12;ABCA7;ABCC6;ABCB10
HIF-1 signaling pathway	KEGG PATHWAY	hsa04066	16	103	0.000596755	0.00230527	8453;2872;2027;10000;5290;596;3570;112399;5295;1950;1956;3162;7422;7010;3091;3643	CUL2;MKNK2;ENO3;AKT3;PIK3CA;BCL2;IL6R;EGLN3;PIK3R1;EGF;EGFR;HMOX1;VEGFA;TEK;HIF1A;INSR
B cell receptor signaling pathway	KEGG PATHWAY	hsa04662	13	73	0.000619607	0.0023612	6655;11025;5533;5290;10000;4793;3635;5777;6654;933;10892;10451;5295	SOS2;LILRB3;PPP3CC;PIK3CA;AKT3;NFKBIB;INPP5D;PTPN6;SOS1;CD22;MALT1;VAV3;PIK3R1
Ubiquitin mediated proteolysis	KEGG PATHWAY	hsa04120	19	137	0.000680135	0.00255731	57448;55236;996;9616;11060;9320;26091;8554;8450;672;329;868;10477;4193;92912;330;8065;8453;4214	BIRC6;UBA6;CDC27;RNF7;WWP2;TRIP12;HERC4;PIAS1;CUL4B;BRCA1;BIRC2;CBLB;UBE2E3;MDM2;UBE2Q2;BIRC3;CUL5;CUL2;MAP3K1
Glioma	KEGG PATHWAY	hsa05214	12	65	0.000749548	0.00278122	5155;5925;10000;1021;5290;5295;5159;6655;6654;1950;1956;4193	PDGFB;RB1;AKT3;CDK6;PIK3CA;PIK3R1;PDGFRB;SOS2;SOS1;EGF;EGFR;MDM2
MicroRNAs in cancer	KEGG PATHWAY	hsa05206	32	299	0.00092216	0.00337726	596;11186;648;578;5962;5243;4194;7078;23405;90427;900;2744;9134;1956;3162;993;5155;9493;6093;659;5159;6655;6654;27250;7422;324;1021;672;4233;5290;7042;4193	BCL2;RASSF1;BMI1;BAK1;RDX;ABCB1;MDM4;TIMP3;DICER1;BMF;CCNG1;GLS;CCNE2;EGFR;HMOX1;CDC25A;PDGFB;KIF23;ROCK1;BMPR2;PDGFRB;SOS2;SOS1;PDCD4;VEGFA;APC;CDK6;BRCA1;MET;PIK3CA;TGFB2;MDM2
Toxoplasmosis	KEGG PATHWAY	hsa05145	17	119	0.000949702	0.00343354	330;6772;6885;23118;5290;596;3717;4793;3914;329;7042;5601;3716;5608;10000;5295;3655	BIRC3;STAT1;MAP3K7;TAB2;PIK3CA;BCL2;JAK2;NFKBIB;LAMB3;BIRC2;TGFB2;MAPK9;JAK1;MAP2K6;AKT3;PIK3R1;ITGA6
Progesterone-mediated oocyte maturation	KEGG PATHWAY	hsa04914	15	98	0.000997325	0.00356007	993;3320;996;10000;5290;729597;22849;5295;5567;111;442590;115;5601;8900;8379	CDC25A;HSP90AA1;CDC27;AKT3;PIK3CA;SPDYE6;CPEB3;PIK3R1;PRKACB;ADCY5;SPDYE5;ADCY9;MAPK9;CCNA1;MAD1L1
Neurotrophin signaling pathway	KEGG PATHWAY	hsa04722	17	120	0.00103134	0.00358487	4916;2889;10000;6272;5290;596;4804;4793;5295;6655;6654;4214;2549;10818;5601;3656;814	NTRK3;RAPGEF1;AKT3;SORT1;PIK3CA;BCL2;NGFR;NFKBIB;PIK3R1;SOS2;SOS1;MAP3K1;GAB1;FRS2;MAPK9;IRAK2;CAMK4
Vascular smooth muscle contraction	KEGG PATHWAY	hsa04270	17	120	0.00103134	0.00358487	3708;800;4638;4659;2983;3709;6093;2982;111;2977;23365;9475;27345;5567;115;8605;136	ITPR1;CALD1;MYLK;PPP1R12A;GUCY1B3;ITPR2;ROCK1;GUCY1A3;ADCY5;GUCY1A2;ARHGEF12;ROCK2;KCNMB4;PRKACB;ADCY9;PLA2G4C;ADORA2B
Hematopoietic cell lineage	KEGG PATHWAY	hsa04640	14	88	0.00104241	0.00358487	3676;3570;924;3672;3589;916;914;947;926;933;925;4254;7850;3655	ITGA4;IL6R;CD7;ITGA1;IL11;CD3E;CD2;CD34;CD8B;CD22;CD8A;KITLG;IL1R2;ITGA6
Bacterial invasion of epithelial cells	KEGG PATHWAY	hsa05100	13	78	0.00106682	0.00362463	868;5747;5290;5295;1212;10092;3059;2549;4233;55752;8936;1731;23607	CBLB;PTK2;PIK3CA;PIK3R1;CLTB;ARPC5;HCLS1;GAB1;MET;SEPT11;WASF1;SEPT1;CD2AP
Dilated cardiomyopathy	KEGG PATHWAY	hsa05414	14	90	0.00126279	0.00417436	3676;3672;3685;782;3694;781;3696;5567;7171;7042;115;6546;111;3655	ITGA4;ITGA1;ITGAV;CACNB1;ITGB6;CACNA2D1;ITGB8;PRKACB;TPM4;TGFB2;ADCY9;SLC8A1;ADCY5;ITGA6
Protein digestion and absorption	KEGG PATHWAY	hsa04974	14	90	0.00126279	0.00417436	1281;1803;6505;7373;6520;1298;1289;1278;3783;206358;1303;6546;54407;1308	COL3A1;DPP4;SLC1A1;COL14A1;SLC3A2;COL9A2;COL5A1;COL1A2;KCNN4;SLC36A1;COL12A1;SLC8A1;SLC38A2;COL17A1
Apoptosis - multiple species	KEGG PATHWAY	hsa04215	8	33	0.00127303	0.00417436	317;57448;596;4804;578;329;5601;330	APAF1;BIRC6;BCL2;NGFR;BAK1;BIRC2;MAPK9;BIRC3
AGE-RAGE signaling pathway in diabetic complications	KEGG PATHWAY	hsa04933	15	101	0.00130694	0.00423629	51196;6772;10000;1281;5290;596;7412;3717;3576;5295;7046;7042;5601;7422;1278	PLCE1;STAT1;AKT3;COL3A1;PIK3CA;BCL2;VCAM1;JAK2;CXCL8;PIK3R1;TGFBR1;TGFB2;MAPK9;VEGFA;COL1A2
GnRH signaling pathway	KEGG PATHWAY	hsa04912	14	91	0.00138682	0.00439419	3708;3709;5337;115;5567;6655;6654;111;4214;1956;5601;2185;8605;5608	ITPR1;ITPR2;PLD1;ADCY9;PRKACB;SOS2;SOS1;ADCY5;MAP3K1;EGFR;MAPK9;PTK2B;PLA2G4C;MAP2K6
Rheumatoid arthritis	KEGG PATHWAY	hsa05323	14	91	0.00138682	0.00439419	1514;6352;3606;7422;3589;3576;4314;2919;4050;528;9550;7010;3683;7042	CTSL;CCL5;IL18;VEGFA;IL11;CXCL8;MMP3;CXCL1;LTB;ATP6V1C1;ATP6V1G1;TEK;ITGAL;TGFB2
Melanoma	KEGG PATHWAY	hsa05218	12	71	0.00147256	0.00461401	5155;5925;10000;1021;5290;5295;4233;1950;1956;4193;4286;5159	PDGFB;RB1;AKT3;CDK6;PIK3CA;PIK3R1;MET;EGF;EGFR;MDM2;MITF;PDGFRB
Arrhythmogenic right ventricular cardiomyopathy (ARVC)	KEGG PATHWAY	hsa05412	12	74	0.00200784	0.00622211	3676;3672;3685;1824;782;781;3696;3694;6546;88;1000;3655	ITGA4;ITGA1;ITGAV;DSC2;CACNB1;CACNA2D1;ITGB8;ITGB6;SLC8A1;ACTN2;CDH2;ITGA6
Endocrine resistance	KEGG PATHWAY	hsa01522	14	97	0.00236339	0.00720951	5925;115;10000;5567;5290;596;5295;5747;6655;6654;111;1956;5601;4193	RB1;ADCY9;AKT3;PRKACB;PIK3CA;BCL2;PIK3R1;PTK2;SOS2;SOS1;ADCY5;EGFR;MAPK9;MDM2
Primary immunodeficiency	KEGG PATHWAY	hsa05340	8	37	0.0023776	0.00720951	7535;3561;916;5788;3932;115650;925;926	ZAP70;IL2RG;CD3E;PTPRC;LCK;TNFRSF13C;CD8A;CD8B
Hedgehog signaling pathway	KEGG PATHWAY	hsa04340	9	47	0.00268282	0.00804845	132884;596;50846;5567;2735;2619;50937;11127;339745	EVC2;BCL2;DHH;PRKACB;GLI1;GAS1;CDON;KIF3A;SPOPL
ErbB signaling pathway	KEGG PATHWAY	hsa04012	13	88	0.00277867	0.00820655	868;5063;10000;5290;5295;5747;6655;6654;1950;2549;1956;5601;2069	CBLB;PAK3;AKT3;PIK3CA;PIK3R1;PTK2;SOS2;SOS1;EGF;GAB1;EGFR;MAPK9;EREG
Estrogen signaling pathway	KEGG PATHWAY	hsa04915	14	99	0.00279372	0.00820655	3708;3709;3320;10000;5567;5290;5295;6655;6654;111;1956;115;1386;7184	ITPR1;ITPR2;HSP90AA1;AKT3;PRKACB;PIK3CA;PIK3R1;SOS2;SOS1;ADCY5;EGFR;ADCY9;ATF2;HSP90B1
Fatty acid metabolism	KEGG PATHWAY	hsa01212	9	48	0.0030377	0.00883125	54898;51;36;79966;6319;1962;79071;2181;2182	ELOVL2;ACOX1;ACADSB;SCD5;SCD;EHHADH;ELOVL6;ACSL3;ACSL4
Retrograde endocannabinoid signaling	KEGG PATHWAY	hsa04723	14	101	0.00328634	0.00945662	3708;3709;59345;51764;115;1268;11343;54331;2785;221955;5567;111;55970;5601	ITPR1;ITPR2;GNB4;GNG13;ADCY9;CNR1;MGLL;GNG2;GNG3;DAGLB;PRKACB;ADCY5;GNG12;MAPK9
Malaria	KEGG PATHWAY	hsa05144	9	49	0.00342856	0.00976621	6383;3606;3683;3576;4233;7042;7058;7059;7412	SDC2;IL18;ITGAL;CXCL8;MET;TGFB2;THBS2;THBS3;VCAM1
Aldosterone synthesis and secretion	KEGG PATHWAY	hsa04925	12	81	0.00388928	0.0109678	3708;3709;5587;1386;5138;814;221955;5567;111;115;23683;3777	ITPR1;ITPR2;PRKD1;ATF2;PDE2A;CAMK4;DAGLB;PRKACB;ADCY5;ADCY9;PRKD3;KCNK3
Insulin signaling pathway	KEGG PATHWAY	hsa04910	17	139	0.00414656	0.0115775	5509;2872;10580;10000;5567;5290;5575;5295;122809;5576;6655;6654;868;5577;5601;3643;2889	PPP1R3D;MKNK2;SORBS1;AKT3;PRKACB;PIK3CA;PRKAR1B;PIK3R1;SOCS4;PRKAR2A;SOS2;SOS1;CBLB;PRKAR2B;MAPK9;INSR;RAPGEF1
ECM-receptor interaction	KEGG PATHWAY	hsa04512	12	82	0.00424682	0.0117412	3676;3672;6385;3685;1298;3914;3696;3694;7058;7059;1278;3655	ITGA4;ITGA1;SDC4;ITGAV;COL9A2;LAMB3;ITGB8;ITGB6;THBS2;THBS3;COL1A2;ITGA6
PPAR signaling pathway	KEGG PATHWAY	hsa03320	11	72	0.0045467	0.0124483	10062;10580;51;79966;6319;51129;1962;8309;10999;2181;2182	NR1H3;SORBS1;ACOX1;SCD5;SCD;ANGPTL4;EHHADH;ACOX2;SLC27A4;ACSL3;ACSL4
Longevity regulating pathway	KEGG PATHWAY	hsa04211	13	94	0.00459832	0.0124685	26060;10000;5290;9821;814;5295;5567;111;115;1386;84335;143686;3643	APPL1;AKT3;PIK3CA;RB1CC1;CAMK4;PIK3R1;PRKACB;ADCY5;ADCY9;ATF2;AKT1S1;SESN3;INSR
VEGF signaling pathway	KEGG PATHWAY	hsa04370	8	61	0.0301182	0.0589815	5533;10000;5290;5295;5747;8877;7422;8605	PPP3CC;AKT3;PIK3CA;PIK3R1;PTK2;SPHK1;VEGFA;PLA2G4C
Endometrial cancer	KEGG PATHWAY	hsa05213	9	52	0.00484174	0.0130035	10000;5290;5295;6655;6654;1950;1956;324;8313	AKT3;PIK3CA;PIK3R1;SOS2;SOS1;EGF;EGFR;APC;AXIN2
Chronic myeloid leukemia	KEGG PATHWAY	hsa05220	11	73	0.0049853	0.0132628	868;10000;1021;7046;5290;5295;6655;6654;5925;7042;4193	CBLB;AKT3;CDK6;TGFBR1;PIK3CA;PIK3R1;SOS2;SOS1;RB1;TGFB2;MDM2
Salmonella infection	KEGG PATHWAY	hsa05132	12	86	0.00594865	0.0156777	7082;5586;2921;3606;6093;2920;3576;10092;9475;2919;5601;8936	TJP1;PKN2;CXCL3;IL18;ROCK1;CXCL2;CXCL8;ARPC5;ROCK2;CXCL1;MAPK9;WASF1
Oocyte meiosis	KEGG PATHWAY	hsa04114	15	123	0.00697294	0.0182071	3708;3709;996;5533;5567;729597;22849;9134;111;367;442590;115;9748;5519;9126	ITPR1;ITPR2;CDC27;PPP3CC;PRKACB;SPDYE6;CPEB3;CCNE2;ADCY5;AR;SPDYE5;ADCY9;SLK;PPP2R1B;SMC3
Amphetamine addiction	KEGG PATHWAY	hsa05031	10	67	0.00767713	0.0196814	5533;1386;2354;814;5567;111;2904;6571;6804;2903	PPP3CC;ATF2;FOSB;CAMK4;PRKACB;ADCY5;GRIN2B;SLC18A2;STX1A;GRIN2A
Central carbon metabolism in cancer	KEGG PATHWAY	hsa05230	10	67	0.00767713	0.0196814	4916;10000;5290;2744;5295;4233;1956;2263;5159;3091	NTRK3;AKT3;PIK3CA;GLS;PIK3R1;MET;EGFR;FGFR2;PDGFRB;HIF1A
DNA replication	KEGG PATHWAY	hsa03030	3	36	0.345505	0.455291	5981;1763;5422	RFC1;DNA2;POLA1
Butanoate metabolism	KEGG PATHWAY	hsa00650	6	28	0.00848543	0.0215576	18;7915;3155;1962;6296;54988	ABAT;ALDH5A1;HMGCL;EHHADH;ACSM3;ACSM5
mRNA surveillance pathway	KEGG PATHWAY	hsa03015	12	92	0.00946642	0.0238351	23049;5411;5519;23381;5523;51585;80336;55916;65109;26019;10914;8731	SMG1;PNN;PPP2R1B;SMG5;PPP2R3A;PCF11;PABPC1L;NXT2;UPF3B;UPF2;PAPOLA;RNMT
Fc gamma R-mediated phagocytosis	KEGG PATHWAY	hsa04666	12	93	0.0101836	0.0252102	2934;5337;27040;10000;5290;3635;5788;10092;8877;8936;10451;5295	GSN;PLD1;LAT;AKT3;PIK3CA;INPP5D;PTPRC;ARPC5;SPHK1;WASF1;VAV3;PIK3R1
mTOR signaling pathway	KEGG PATHWAY	hsa04150	17	154	0.0101913	0.0252102	10000;5290;8649;6520;2535;5295;6655;6654;4040;7482;528;9550;8323;8322;84335;3643;6249	AKT3;PIK3CA;LAMTOR3;SLC3A2;FZD2;PIK3R1;SOS2;SOS1;LRP6;WNT2B;ATP6V1C1;ATP6V1G1;FZD6;FZD4;AKT1S1;INSR;CLIP1
N-Glycan biosynthesis	KEGG PATHWAY	hsa00510	8	49	0.0103827	0.0254601	10905;23193;2530;4124;84620;4121;56052;6480	MAN1A2;GANAB;FUT8;MAN2A1;ST6GAL2;MAN1A1;ALG1;ST6GAL1
Thyroid hormone signaling pathway	KEGG PATHWAY	hsa04919	14	118	0.0109883	0.0267129	51196;6772;7068;10000;116931;5290;8850;4193;3685;5295;10499;5567;9969;3091	PLCE1;STAT1;THRB;AKT3;MED12L;PIK3CA;KAT2B;MDM2;ITGAV;PIK3R1;NCOA2;PRKACB;MED13;HIF1A
Sphingolipid metabolism	KEGG PATHWAY	hsa00600	6	47	0.0620313	0.106017	166929;427;6609;8877;55304;130367	SGMS2;ASAH1;SMPD1;SPHK1;SPTLC3;SGPP2
Hypertrophic cardiomyopathy (HCM)	KEGG PATHWAY	hsa05410	11	83	0.0114548	0.027609	3676;3672;3685;782;3694;781;3696;7171;7042;6546;3655	ITGA4;ITGA1;ITGAV;CACNB1;ITGB6;CACNA2D1;ITGB8;TPM4;TGFB2;SLC8A1;ITGA6
Bladder cancer	KEGG PATHWAY	hsa05219	7	41	0.0131365	0.0313941	5925;11186;4193;3576;1950;1956;7422	RB1;RASSF1;MDM2;CXCL8;EGF;EGFR;VEGFA
cAMP signaling pathway	KEGG PATHWAY	hsa04024	20	199	0.0138049	0.0325374	5337;51196;4659;51;5567;6093;5021;10000;111;5295;5290;9475;490;2735;115;5601;2904;10451;814;2903	PLD1;PLCE1;PPP1R12A;ACOX1;PRKACB;ROCK1;OXTR;AKT3;ADCY5;PIK3R1;PIK3CA;ROCK2;ATP2B1;GLI1;ADCY9;MAPK9;GRIN2B;VAV3;CAMK4;GRIN2A
Leishmaniasis	KEGG PATHWAY	hsa05140	10	74	0.0138457	0.0325374	3676;6772;6885;23118;3717;4793;3716;5777;718;7042	ITGA4;STAT1;MAP3K7;TAB2;JAK2;NFKBIB;JAK1;PTPN6;C3;TGFB2
Lysine degradation	KEGG PATHWAY	hsa00310	8	52	0.0139803	0.0325823	54904;29072;55904;4297;1962;55753;55870;84444	NSD3;SETD2;KMT2E;KMT2A;EHHADH;OGDHL;ASH1L;DOT1L
Inflammatory mediator regulation of TRP channels	KEGG PATHWAY	hsa04750	12	98	0.0144193	0.0333299	3708;3709;115;5290;5295;5567;111;5601;8605;51393;3269;5608	ITPR1;ITPR2;ADCY9;PIK3CA;PIK3R1;PRKACB;ADCY5;MAPK9;PLA2G4C;TRPV2;HRH1;MAP2K6
Biosynthesis of unsaturated fatty acids	KEGG PATHWAY	hsa01040	5	23	0.0151217	0.0346692	6319;79966;54898;51;79071	SCD;SCD5;ELOVL2;ACOX1;ELOVL6
Amoebiasis	KEGG PATHWAY	hsa05146	12	100	0.0164449	0.0371369	5747;1281;5290;7850;3576;3914;5567;5295;2919;7042;88;1278	PTK2;COL3A1;PIK3CA;IL1R2;CXCL8;LAMB3;PRKACB;PIK3R1;CXCL1;TGFB2;ACTN2;COL1A2
GABAergic synapse	KEGG PATHWAY	hsa04727	11	88	0.0164614	0.0371369	55970;59345;51764;2744;54331;2785;5567;111;18;115;54407	GNG12;GNB4;GNG13;GLS;GNG2;GNG3;PRKACB;ADCY5;ABAT;ADCY9;SLC38A2
Salivary secretion	KEGG PATHWAY	hsa04970	11	89	0.0176331	0.0394645	3708;3709;2983;2982;111;2977;5567;490;3783;115;1755	ITPR1;ITPR2;GUCY1B3;GUCY1A3;ADCY5;GUCY1A2;PRKACB;ATP2B1;KCNN4;ADCY9;DMBT1
Pathogenic Escherichia coli infection	KEGG PATHWAY	hsa05130	8	55	0.0184096	0.0402443	9076;3059;6093;2534;10092;9475;9181;10382	CLDN1;HCLS1;ROCK1;FYN;ARPC5;ROCK2;ARHGEF2;TUBB4A
Fanconi anemia pathway	KEGG PATHWAY	hsa03460	8	55	0.0184096	0.0402443	641;672;83990;545;116028;353497;2187;55215	BLM;BRCA1;BRIP1;ATR;RMI2;POLN;FANCB;FANCI
Legionellosis	KEGG PATHWAY	hsa05134	8	55	0.0184096	0.0402443	317;3329;2921;2920;3606;3576;718;2919	APAF1;HSPD1;CXCL3;CXCL2;IL18;CXCL8;C3;CXCL1
Regulation of lipolysis in adipocytes	KEGG PATHWAY	hsa04923	8	56	0.0200867	0.0435727	10000;5290;11343;5295;5567;111;115;3643	AKT3;PIK3CA;MGLL;PIK3R1;PRKACB;ADCY5;ADCY9;INSR
Alanine, aspartate and glutamate metabolism	KEGG PATHWAY	hsa00250	6	35	0.0207013	0.044563	18;7915;2746;2744;1373;5471	ABAT;ALDH5A1;GLUD1;GLS;CPS1;PPAT
Chagas disease (American trypanosomiasis)	KEGG PATHWAY	hsa05142	12	104	0.0211297	0.0451407	5601;5519;7046;5290;10000;3576;916;718;355;7042;6352;5295	MAPK9;PPP2R1B;TGFBR1;PIK3CA;AKT3;CXCL8;CD3E;C3;FAS;TGFB2;CCL5;PIK3R1
Staphylococcus aureus infection	KEGG PATHWAY	hsa05150	8	57	0.0218695	0.04637	4153;3683;3075;3426;718;5648;727;5724	MBL2;ITGAL;CFH;CFI;C3;MASP1;C5;PTAFR
Toll-like receptor signaling pathway	KEGG PATHWAY	hsa04620	12	106	0.0238123	0.0501125	6772;6885;23118;5601;7098;10000;3576;3454;5290;6352;5295;5608	STAT1;MAP3K7;TAB2;MAPK9;TLR3;AKT3;CXCL8;IFNAR1;PIK3CA;CCL5;PIK3R1;MAP2K6
RIG-I-like receptor signaling pathway	KEGG PATHWAY	hsa04622	9	70	0.0246086	0.0514047	9636;1654;6885;4793;3576;4214;5601;23586;10010	ISG15;DDX3X;MAP3K7;NFKBIB;CXCL8;MAP3K1;MAPK9;DDX58;TANK
RNA transport	KEGG PATHWAY	hsa03013	17	172	0.0249569	0.0517488	59343;8664;5411;65109;7175;8661;26999;348995;80336;57187;5903;8087;55916;26019;8672;9669;84220	SENP2;EIF3D;PNN;UPF3B;TPR;EIF3A;CYFIP2;NUP43;PABPC1L;THOC2;RANBP2;FXR1;NXT2;UPF2;EIF4G3;EIF5B;RGPD5
Glycerophospholipid metabolism	KEGG PATHWAY	hsa00564	11	95	0.0260029	0.0535242	5337;1040;23171;9926;1606;162466;3931;8605;2820;253558;8527	PLD1;CDS1;GPD1L;LPGAT1;DGKA;PHOSPHO1;LCAT;PLA2G4C;GPD2;LCLAT1;DGKD
Peroxisome	KEGG PATHWAY	hsa04146	10	83	0.0264625	0.0540755	8799;5825;51;3155;23600;1962;8309;5189;2181;2182	PEX11B;ABCD3;ACOX1;HMGCL;AMACR;EHHADH;ACOX2;PEX1;ACSL3;ACSL4
Pantothenate and CoA biosynthesis	KEGG PATHWAY	hsa00770	4	18	0.0273234	0.0554331	586;53354;5167;60490	BCAT1;PANK1;ENPP1;PPCDC
Prolactin signaling pathway	KEGG PATHWAY	hsa04917	9	72	0.0284119	0.0572296	6772;10000;5290;3717;5295;122809;6655;6654;5601	STAT1;AKT3;PIK3CA;JAK2;PIK3R1;SOCS4;SOS2;SOS1;MAPK9
Cocaine addiction	KEGG PATHWAY	hsa05030	7	49	0.0287154	0.0574309	1386;5567;111;2904;6571;2354;2903	ATF2;PRKACB;ADCY5;GRIN2B;SLC18A2;FOSB;GRIN2A
Adrenergic signaling in cardiomyocytes	KEGG PATHWAY	hsa04261	15	149	0.0296318	0.058673	5523;10000;5519;5290;596;782;7171;781;5567;490;115;6546;1386;111;5295	PPP2R3A;AKT3;PPP2R1B;PIK3CA;BCL2;CACNB1;TPM4;CACNA2D1;PRKACB;ATP2B1;ADCY9;SLC8A1;ATF2;ADCY5;PIK3R1
Purine metabolism	KEGG PATHWAY	hsa00230	17	176	0.0297526	0.058673	2766;56953;51292;2983;2982;5138;50484;661;5422;5634;5433;5471;111;115;50940;2977;5167	GMPR;NT5M;GMPR2;GUCY1B3;GUCY1A3;PDE2A;RRM2B;POLR3D;POLA1;PRPS2;POLR2D;PPAT;ADCY5;ADCY9;PDE11A;GUCY1A2;ENPP1
Serotonergic synapse	KEGG PATHWAY	hsa04726	12	112	0.0333556	0.0648709	3708;3709;59345;51764;55970;54331;2785;5567;111;3363;8605;6571	ITPR1;ITPR2;GNB4;GNG13;GNG12;GNG2;GNG3;PRKACB;ADCY5;HTR7;PLA2G4C;SLC18A2
Amyotrophic lateral sclerosis (ALS)	KEGG PATHWAY	hsa05014	7	51	0.0339978	0.0656671	317;5533;596;7133;2904;2903;5608	APAF1;PPP3CC;BCL2;TNFRSF1B;GRIN2B;GRIN2A;MAP2K6
Notch signaling pathway	KEGG PATHWAY	hsa04330	6	48	0.0667831	0.110133	3955;6868;8850;11317;55534;3516	LFNG;ADAM17;KAT2B;RBPJL;MAML3;RBPJ
Mineral absorption	KEGG PATHWAY	hsa04978	7	52	0.0368657	0.070722	4494;490;7421;3162;6546;538;54822	MT1F;ATP2B1;VDR;HMOX1;SLC8A1;ATP7A;TRPM7
Longevity regulating pathway - multiple species	KEGG PATHWAY	hsa04213	8	64	0.0375541	0.0710755	10000;5290;5295;5567;111;115;84335;3643	AKT3;PIK3CA;PIK3R1;PRKACB;ADCY5;ADCY9;AKT1S1;INSR
Renin secretion	KEGG PATHWAY	hsa04924	8	64	0.0375541	0.0710755	3708;3709;5533;2983;2982;2977;5567;111	ITPR1;ITPR2;PPP3CC;GUCY1B3;GUCY1A3;GUCY1A2;PRKACB;ADCY5
Phagosome	KEGG PATHWAY	hsa04145	15	155	0.0388895	0.0731123	30835;200576;5289;4153;22925;11151;1514;10382;3685;718;528;9550;9341;7058;7059	CD209;PIKFYVE;PIK3C3;MBL2;PLA2R1;CORO1A;CTSL;TUBB4A;ITGAV;C3;ATP6V1C1;ATP6V1G1;VAMP3;THBS2;THBS3
RNA degradation	KEGG PATHWAY	hsa03018	9	77	0.0396795	0.0741034	3329;2027;22894;80336;57472;246175;196513;4850;9652	HSPD1;ENO3;DIS3;PABPC1L;CNOT6;CNOT6L;DCP1B;CNOT4;TTC37
Shigellosis	KEGG PATHWAY	hsa05131	8	65	0.0402834	0.0747364	3576;3059;6093;4793;10092;9475;5601;8936	CXCL8;HCLS1;ROCK1;NFKBIB;ARPC5;ROCK2;MAPK9;WASF1
Other types of O-glycan biosynthesis	KEGG PATHWAY	hsa00514	5	31	0.0409397	0.0749675	285203;3955;84620;6480;2526	EOGT;LFNG;ST6GAL2;ST6GAL1;FUT4
Circadian rhythm	KEGG PATHWAY	hsa04710	5	31	0.0409397	0.0749675	9575;1408;5187;8864;9572	CLOCK;CRY2;PER1;PER2;NR1D1
Morphine addiction	KEGG PATHWAY	hsa05032	10	91	0.0432027	0.078601	55970;59345;51764;5138;54331;2785;5567;111;115;50940	GNG12;GNB4;GNG13;PDE2A;GNG2;GNG3;PRKACB;ADCY5;ADCY9;PDE11A
Propanoate metabolism	KEGG PATHWAY	hsa00640	5	32	0.0453349	0.0819516	84532;18;1962;26275;8803	ACSS1;ABAT;EHHADH;HIBCH;SUCLA2
Basal cell carcinoma	KEGG PATHWAY	hsa05217	7	55	0.0464067	0.0833547	2535;2735;7482;8323;8322;324;8313	FZD2;GLI1;WNT2B;FZD6;FZD4;APC;AXIN2
Fatty acid degradation	KEGG PATHWAY	hsa00071	6	44	0.0490118	0.0874768	51;36;1962;2181;130;2182	ACOX1;ACADSB;EHHADH;ACSL3;ADH6;ACSL4
Proximal tubule bicarbonate reclamation	KEGG PATHWAY	hsa04964	4	23	0.0532048	0.0937734	8671;2746;2744;760	SLC4A4;GLUD1;GLS;CA2
Mismatch repair	KEGG PATHWAY	hsa03430	4	23	0.0532048	0.0937734	2956;27030;5981;4436	MSH6;MLH3;RFC1;MSH2
Lysosome	KEGG PATHWAY	hsa04142	12	123	0.0574004	0.10054	22901;427;1515;79158;2517;1519;1514;1212;6609;6448;6272;9516	ARSG;ASAH1;CTSV;GNPTAB;FUCA1;CTSO;CTSL;CLTB;SMPD1;SGSH;SORT1;LITAF
Bile secretion	KEGG PATHWAY	hsa04976	8	71	0.05942	0.1028	760;3156;5243;9971;5567;111;115;8671	CA2;HMGCR;ABCB1;NR1H4;PRKACB;ADCY5;ADCY9;SLC4A4
Thyroid hormone synthesis	KEGG PATHWAY	hsa04918	8	71	0.05942	0.1028	3708;3709;1386;5567;111;115;493869;7184	ITPR1;ITPR2;ATF2;PRKACB;ADCY5;ADCY9;GPX8;HSP90B1
Endocrine and other factor-regulated calcium reabsorption	KEGG PATHWAY	hsa04961	6	47	0.0620313	0.106017	1212;5567;490;7421;115;6546	CLTB;PRKACB;ATP2B1;VDR;ADCY9;SLC8A1
AMPK signaling pathway	KEGG PATHWAY	hsa04152	12	125	0.0627654	0.106626	5523;6885;5519;5290;3156;10000;5295;79966;6319;8900;84335;3643	PPP2R3A;MAP3K7;PPP2R1B;PIK3CA;HMGCR;AKT3;PIK3R1;SCD5;SCD;CCNA1;AKT1S1;INSR
Insulin secretion	KEGG PATHWAY	hsa04911	9	85	0.0633866	0.107036	5567;1386;111;9699;27345;3783;115;6804;6616	PRKACB;ATF2;ADCY5;RIMS2;KCNMB4;KCNN4;ADCY9;STX1A;SNAP25
Long-term depression	KEGG PATHWAY	hsa04730	7	60	0.0655401	0.110014	3708;3709;5519;2983;2982;2977;8605	ITPR1;ITPR2;PPP2R1B;GUCY1B3;GUCY1A3;GUCY1A2;PLA2G4C
Fatty acid elongation	KEGG PATHWAY	hsa00062	4	25	0.0662821	0.110133	64834;6785;54898;79071	ELOVL1;ELOVL4;ELOVL2;ELOVL6
Valine, leucine and isoleucine degradation	KEGG PATHWAY	hsa00280	6	48	0.0667831	0.110133	18;36;3155;586;1962;26275	ABAT;ACADSB;HMGCL;BCAT1;EHHADH;HIBCH
Gastric acid secretion	KEGG PATHWAY	hsa04971	8	74	0.0708189	0.11611	3708;3709;4638;760;5567;111;115;3773	ITPR1;ITPR2;MYLK;CA2;PRKACB;ADCY5;ADCY9;KCNJ16
Ovarian steroidogenesis	KEGG PATHWAY	hsa04913	6	50	0.0769038	0.125358	5567;111;115;8605;3643;1543	PRKACB;ADCY5;ADCY9;PLA2G4C;INSR;CYP1A1
Nitrogen metabolism	KEGG PATHWAY	hsa00910	3	17	0.0877866	0.142275	760;2746;1373	CA2;GLUD1;CPS1
Dorso-ventral axis formation	KEGG PATHWAY	hsa04320	4	28	0.0887003	0.142934	6655;6654;1956;22849	SOS2;SOS1;EGFR;CPEB3
Long-term potentiation	KEGG PATHWAY	hsa04720	7	66	0.0939476	0.15053	3708;3709;5533;814;5567;2904;2903	ITPR1;ITPR2;PPP3CC;CAMK4;PRKACB;GRIN2B;GRIN2A
Homologous recombination	KEGG PATHWAY	hsa03440	4	29	0.096886	0.154361	641;4683;25788;4361	BLM;NBN;RAD54B;MRE11
Porphyrin and chlorophyll metabolism	KEGG PATHWAY	hsa00860	5	42	0.104035	0.16482	210;2058;3162;645;54658	ALAD;EPRS;HMOX1;BLVRB;UGT1A1
Nicotinate and nicotinamide metabolism	KEGG PATHWAY	hsa00760	4	30	0.10541	0.166066	133686;93100;5167;56953	NADK2;NAPRT;ENPP1;NT5M
Pancreatic secretion	KEGG PATHWAY	hsa04972	9	96	0.108181	0.169484	3708;3709;111;760;5874;490;115;8671;489	ITPR1;ITPR2;ADCY5;CA2;RAB27B;ATP2B1;ADCY9;SLC4A4;ATP2A3
Mucin type O-Glycan biosynthesis	KEGG PATHWAY	hsa00512	4	31	0.114262	0.177043	2650;79695;63917;50614	GCNT1;GALNT12;GALNT11;GALNT9
beta-Alanine metabolism	KEGG PATHWAY	hsa00410	4	31	0.114262	0.177043	54498;18;1962;26275	SMOX;ABAT;EHHADH;HIBCH
Adipocytokine signaling pathway	KEGG PATHWAY	hsa04920	7	70	0.116137	0.178965	10000;7133;3717;4793;5601;2181;2182	AKT3;TNFRSF1B;JAK2;NFKBIB;MAPK9;ACSL3;ACSL4
Acute myeloid leukemia	KEGG PATHWAY	hsa05221	6	57	0.118651	0.181846	10000;5290;5295;6655;6654;8900	AKT3;PIK3CA;PIK3R1;SOS2;SOS1;CCNA1
Carbon metabolism	KEGG PATHWAY	hsa01200	10	113	0.12159	0.185343	8803;2027;2746;1373;5634;1962;113675;55753;84532;26275	SUCLA2;ENO3;GLUD1;CPS1;PRPS2;EHHADH;SDSL;OGDHL;ACSS1;HIBCH
Melanogenesis	KEGG PATHWAY	hsa04916	9	100	0.127972	0.194023	2535;5567;111;7482;115;8323;8322;4286;4254	FZD2;PRKACB;ADCY5;WNT2B;ADCY9;FZD6;FZD4;MITF;KITLG
Arginine biosynthesis	KEGG PATHWAY	hsa00220	3	21	0.133624	0.201508	2746;2744;1373	GLUD1;GLS;CPS1
Terpenoid backbone biosynthesis	KEGG PATHWAY	hsa00900	3	22	0.146163	0.219244	51449;3156;3422	PCYOX1;HMGCR;IDI1
Type II diabetes mellitus	KEGG PATHWAY	hsa04930	5	48	0.151213	0.225406	5290;5295;122809;3643;5601	PIK3CA;PIK3R1;SOCS4;INSR;MAPK9
Prion diseases	KEGG PATHWAY	hsa05020	4	35	0.152668	0.225406	5567;727;2534;6352	PRKACB;C5;FYN;CCL5
Tyrosine metabolism	KEGG PATHWAY	hsa00350	4	35	0.152668	0.225406	1621;2184;3242;130	DBH;FAH;HPD;ADH6
Synaptic vesicle cycle	KEGG PATHWAY	hsa04721	6	63	0.161679	0.23688	1212;528;9550;6571;6804;6616	CLTB;ATP6V1C1;ATP6V1G1;SLC18A2;STX1A;SNAP25
Non-alcoholic fatty liver disease (NAFLD)	KEGG PATHWAY	hsa04932	12	151	0.16212	0.23688	10062;3570;10000;5290;9451;3576;1649;5295;4720;355;5601;3643	NR1H3;IL6R;AKT3;PIK3CA;EIF2AK3;CXCL8;DDIT3;PIK3R1;NDUFS2;FAS;MAPK9;INSR
Retinol metabolism	KEGG PATHWAY	hsa00830	6	65	0.177332	0.256881	29785;10170;54658;130;216;1543	CYP2S1;DHRS9;UGT1A1;ADH6;ALDH1A1;CYP1A1
Vibrio cholerae infection	KEGG PATHWAY	hsa05110	5	51	0.177631	0.256881	7082;5567;115;528;9550	TJP1;PRKACB;ADCY9;ATP6V1C1;ATP6V1G1
Insulin resistance	KEGG PATHWAY	hsa04931	9	109	0.178842	0.257314	10062;5509;10000;5290;5295;57761;5601;10999;3643	NR1H3;PPP1R3D;AKT3;PIK3CA;PIK3R1;TRIB3;MAPK9;SLC27A4;INSR
Inflammatory bowel disease (IBD)	KEGG PATHWAY	hsa05321	6	66	0.18538	0.265367	6775;6772;3606;3561;8809;7042	STAT4;STAT1;IL18;IL2RG;IL18R1;TGFB2
Non-homologous end-joining	KEGG PATHWAY	hsa03450	2	13	0.18908	0.267942	4361;3981	MRE11;LIG4
Fatty acid biosynthesis	KEGG PATHWAY	hsa00061	2	13	0.18908	0.267942	2181;2182	ACSL3;ACSL4
Nucleotide excision repair	KEGG PATHWAY	hsa03420	3	47	0.502782	0.605917	5981;8450;5886	RFC1;CUL4B;RAD23A
Aldosterone-regulated sodium reabsorption	KEGG PATHWAY	hsa04960	4	39	0.195175	0.275197	5290;6337;5295;3643	PIK3CA;SCNN1A;PIK3R1;INSR
Tryptophan metabolism	KEGG PATHWAY	hsa00380	4	40	0.206327	0.289473	130013;1962;55753;1543	ACMSD;EHHADH;OGDHL;CYP1A1
Collecting duct acid secretion	KEGG PATHWAY	hsa04966	3	27	0.213646	0.298259	760;528;9550	CA2;ATP6V1C1;ATP6V1G1
Neuroactive ligand-receptor interaction	KEGG PATHWAY	hsa04080	19	278	0.238972	0.331628	1268;5031;7068;3363;4987;5724;5021;2151;1901;1902;1903;2908;53637;2904;3269;136;5737;2903;8698	CNR1;P2RY6;THRB;HTR7;OPRL1;PTAFR;OXTR;F2RL2;S1PR1;LPAR1;S1PR3;NR3C1;S1PR5;GRIN2B;HRH1;ADORA2B;PTGFR;GRIN2A;S1PR4
Spliceosome	KEGG PATHWAY	hsa03040	10	134	0.239901	0.331628	55660;988;6100;9716;23350;57187;58517;9879;84844;1665	PRPF40A;CDC5L;RP9;AQR;U2SURP;THOC2;RBM25;DDX46;PHF5A;DHX15
Alzheimer's disease	KEGG PATHWAY	hsa05010	12	168	0.25418	0.349238	3708;3709;6868;5533;9451;317;102;4720;355;2904;489;2903	ITPR1;ITPR2;ADAM17;PPP3CC;EIF2AK3;APAF1;ADAM10;NDUFS2;FAS;GRIN2B;ATP2A3;GRIN2A
Glycerolipid metabolism	KEGG PATHWAY	hsa00561	5	59	0.255117	0.349238	3990;8527;253558;1606;11343	LIPC;DGKD;LCLAT1;DGKA;MGLL
Pertussis	KEGG PATHWAY	hsa05133	6	75	0.26335	0.358767	114548;3576;718;5601;725;727	NLRP3;CXCL8;C3;MAPK9;C4BPB;C5
Primary bile acid biosynthesis	KEGG PATHWAY	hsa00120	2	17	0.269188	0.364957	8309;23600	ACOX2;AMACR
Cytosolic DNA-sensing pathway	KEGG PATHWAY	hsa04623	5	64	0.307096	0.414359	23586;661;4793;6352;3606	DDX58;POLR3D;NFKBIB;CCL5;IL18
Glycosaminoglycan degradation	KEGG PATHWAY	hsa00531	2	19	0.309429	0.415519	6448;10855	SGSH;HPSE
Intestinal immune network for IgA production	KEGG PATHWAY	hsa04672	4	50	0.325076	0.434462	3601;3676;115650;9020	IL15RA;ITGA4;TNFRSF13C;MAP3K14
Steroid biosynthesis	KEGG PATHWAY	hsa00100	2	20	0.329395	0.43779	6307;8435	MSMO1;SOAT2
African trypanosomiasis	KEGG PATHWAY	hsa05143	3	35	0.330671	0.43779	355;7412;3606	FAS;VCAM1;IL18
Glucagon signaling pathway	KEGG PATHWAY	hsa04922	7	102	0.36282	0.475885	3708;3709;10000;5533;1386;23235;5567	ITPR1;ITPR2;AKT3;PPP3CC;ATF2;SIK2;PRKACB
Pyrimidine metabolism	KEGG PATHWAY	hsa00240	6	105	0.545692	0.646368	56953;50484;661;7378;5422;5433	NT5M;RRM2B;POLR3D;UPP1;POLA1;POLR2D
Renin-angiotensin system	KEGG PATHWAY	hsa04614	2	23	0.388152	0.504419	2028;4012	ENPEP;LNPEP
Protein export	KEGG PATHWAY	hsa03060	2	23	0.388152	0.504419	6729;7095	SRP54;SEC62
Ribosome biogenesis in eukaryotes	KEGG PATHWAY	hsa03008	6	89	0.39602	0.512282	57455;166378;9790;283106;92856;55916	REXO1;SPATA5;BMS1;CSNK2A3;IMP4;NXT2
Metabolism of xenobiotics by cytochrome P450	KEGG PATHWAY	hsa00980	5	73	0.403228	0.519225	54658;29785;2953;130;1543	UGT1A1;CYP2S1;GSTT2;ADH6;CYP1A1
Starch and sucrose metabolism	KEGG PATHWAY	hsa00500	4	57	0.410874	0.526342	54658;283209;5167;2632	UGT1A1;PGM2L1;ENPP1;GBE1
Huntington's disease	KEGG PATHWAY	hsa05016	12	193	0.412488	0.526342	3708;317;23186;7416;1212;5433;4720;8701;7052;2904;25981;5978	ITPR1;APAF1;RCOR1;VDAC1;CLTB;POLR2D;NDUFS2;DNAH11;TGM2;GRIN2B;DNAH1;REST
Biosynthesis of amino acids	KEGG PATHWAY	hsa01230	5	75	0.424541	0.536352	586;1373;2027;5634;113675	BCAT1;CPS1;ENO3;PRPS2;SDSL
alpha-Linolenic acid metabolism	KEGG PATHWAY	hsa00592	2	25	0.426038	0.536352	8605;51	PLA2G4C;ACOX1
Glycosylphosphatidylinositol(GPI)-anchor biosynthesis	KEGG PATHWAY	hsa00563	2	25	0.426038	0.536352	2822;5277	GPLD1;PIGA
Glycosphingolipid biosynthesis - lacto and neolacto series	KEGG PATHWAY	hsa00601	2	26	0.444516	0.557127	84002;2526	B3GNT5;FUT4
Synthesis and degradation of ketone bodies	KEGG PATHWAY	hsa00072	1	10	0.452813	0.560058	3155	HMGCL
Sulfur relay system	KEGG PATHWAY	hsa04122	1	10	0.452813	0.560058	90353	CTU1
Sulfur metabolism	KEGG PATHWAY	hsa00920	1	10	0.452813	0.560058	54928	IMPAD1
Antigen processing and presentation	KEGG PATHWAY	hsa04612	5	78	0.456217	0.561805	3320;1514;926;4800;925	HSP90AA1;CTSL;CD8B;NFYA;CD8A
Vasopressin-regulated water reabsorption	KEGG PATHWAY	hsa04962	3	44	0.46151	0.565851	5567;140735;115	PRKACB;DYNLL2;ADCY9
Ubiquinone and other terpenoid-quinone biosynthesis	KEGG PATHWAY	hsa00130	1	11	0.482004	0.58842	3242	HPD
Drug metabolism - other enzymes	KEGG PATHWAY	hsa00983	3	46	0.489201	0.59208	7172;54658;7378	TPMT;UGT1A1;UPP1
Carbohydrate digestion and absorption	KEGG PATHWAY	hsa04973	3	46	0.489201	0.59208	5290;5295;10000	PIK3CA;PIK3R1;AKT3
Taste transduction	KEGG PATHWAY	hsa04742	5	83	0.507805	0.609365	259295;6337;6335;51764;5567	TAS2R20;SCNN1A;SCN9A;GNG13;PRKACB
Citrate cycle (TCA cycle)	KEGG PATHWAY	hsa00020	2	30	0.514901	0.615263	8803;55753	SUCLA2;OGDHL
Glycolysis / Gluconeogenesis	KEGG PATHWAY	hsa00010	4	67	0.528344	0.628662	9562;84532;2027;130	MINPP1;ACSS1;ENO3;ADH6
RNA polymerase	KEGG PATHWAY	hsa03020	2	32	0.547808	0.646368	661;5433	POLR3D;POLR2D
Glutathione metabolism	KEGG PATHWAY	hsa00480	3	52	0.56771	0.66706	50484;493869;2953	RRM2B;GPX8;GSTT2
SNARE interactions in vesicular transport	KEGG PATHWAY	hsa04130	2	34	0.579114	0.677636	9341;6804	VAMP3;STX1A
Glycosaminoglycan biosynthesis - keratan sulfate	KEGG PATHWAY	hsa00533	1	15	0.584009	0.68054	2530	FUT8
Base excision repair	KEGG PATHWAY	hsa03410	1	33	0.844985	0.869656	8930	MBD4
Pentose and glucuronate interconversions	KEGG PATHWAY	hsa00040	2	36	0.608798	0.706506	54658;51084	UGT1A1;CRYL1
Selenocompound metabolism	KEGG PATHWAY	hsa00450	1	17	0.627215	0.721937	51540	SCLY
Phenylalanine metabolism	KEGG PATHWAY	hsa00360	1	17	0.627215	0.721937	3242	HPD
Steroid hormone biosynthesis	KEGG PATHWAY	hsa00140	3	58	0.638328	0.731742	412;54658;1543	STS;UGT1A1;CYP1A1
Cardiac muscle contraction	KEGG PATHWAY	hsa04260	4	78	0.642744	0.732866	7171;781;782;6546	TPM4;CACNA2D1;CACNB1;SLC8A1
Other glycan degradation	KEGG PATHWAY	hsa00511	1	18	0.647105	0.732866	2517	FUCA1
2-Oxocarboxylic acid metabolism	KEGG PATHWAY	hsa01210	1	18	0.647105	0.732866	586	BCAT1
Viral myocarditis	KEGG PATHWAY	hsa05416	3	60	0.659987	0.739342	3683;8672;2534	ITGAL;EIF4G3;FYN
Regulation of autophagy	KEGG PATHWAY	hsa04140	2	40	0.66331	0.739342	84971;5289	ATG4D;PIK3C3
Nicotine addiction	KEGG PATHWAY	hsa05033	2	40	0.66331	0.739342	2904;2903	GRIN2B;GRIN2A
Pyruvate metabolism	KEGG PATHWAY	hsa00620	2	40	0.66331	0.739342	197257;84532	LDHD;ACSS1
Fat digestion and absorption	KEGG PATHWAY	hsa04975	2	41	0.675943	0.749823	10999;19	SLC27A4;ABCA1
Chemical carcinogenesis	KEGG PATHWAY	hsa05204	4	82	0.679506	0.749823	54658;2953;130;1543	UGT1A1;GSTT2;ADH6;CYP1A1
Arachidonic acid metabolism	KEGG PATHWAY	hsa00590	3	62	0.680691	0.749823	8605;493869;9536	PLA2G4C;GPX8;PTGES
Type I diabetes mellitus	KEGG PATHWAY	hsa04940	2	44	0.711531	0.780746	3329;355	HSPD1;FAS
Aminoacyl-tRNA biosynthesis	KEGG PATHWAY	hsa00970	3	66	0.719247	0.780787	2058;4558;55699	EPRS;TRNF;IARS2
Ether lipid metabolism	KEGG PATHWAY	hsa00565	2	45	0.722643	0.780787	5337;8605	PLD1;PLA2G4C
Cysteine and methionine metabolism	KEGG PATHWAY	hsa00270	2	45	0.722643	0.780787	586;113675	BCAT1;SDSL
Basal transcription factors	KEGG PATHWAY	hsa03022	2	45	0.722643	0.780787	51616;6872	TAF9B;TAF1
Drug metabolism - cytochrome P450	KEGG PATHWAY	hsa00982	3	69	0.745714	0.799945	54658;2953;130	UGT1A1;GSTT2;ADH6
Glycosaminoglycan biosynthesis - heparan sulfate / heparin	KEGG PATHWAY	hsa00534	1	24	0.746048	0.799945	9957	HS3ST1
Maturity onset diabetes of the young	KEGG PATHWAY	hsa04950	1	26	0.772429	0.822471	3171	FOXA3
Arginine and proline metabolism	KEGG PATHWAY	hsa00330	2	50	0.77289	0.822471	112817;54498	HOGA1;SMOX
Ascorbate and aldarate metabolism	KEGG PATHWAY	hsa00053	1	27	0.784574	0.831766	54658	UGT1A1
Glyoxylate and dicarboxylate metabolism	KEGG PATHWAY	hsa00630	1	28	0.796071	0.839709	112817	HOGA1
Parkinson's disease	KEGG PATHWAY	hsa05012	6	142	0.806799	0.839709	317;5567;111;4720;6571;7416	APAF1;PRKACB;ADCY5;NDUFS2;SLC18A2;VDAC1
Thyroid cancer	KEGG PATHWAY	hsa05216	1	29	0.806955	0.839709	7175	TPR
Linoleic acid metabolism	KEGG PATHWAY	hsa00591	1	29	0.806955	0.839709	8605	PLA2G4C
Pentose phosphate pathway	KEGG PATHWAY	hsa00030	1	29	0.806955	0.839709	5634	PRPS2
Asthma	KEGG PATHWAY	hsa05310	1	32	0.836244	0.866989	5553	PRG2
Fructose and mannose metabolism	KEGG PATHWAY	hsa00051	1	33	0.844985	0.869656	3795	KHK
Allograft rejection	KEGG PATHWAY	hsa05330	1	39	0.88846	0.911076	355	FAS
Glycine, serine and threonine metabolism	KEGG PATHWAY	hsa00260	1	40	0.894415	0.913859	113675	SDSL
Graft-versus-host disease	KEGG PATHWAY	hsa05332	1	42	0.905388	0.92173	355	FAS
Amino sugar and nucleotide sugar metabolism	KEGG PATHWAY	hsa00520	1	48	0.931928	0.945337	10007	GNPDA1
Autoimmune thyroid disease	KEGG PATHWAY	hsa05320	1	54	0.951025	0.961251	355	FAS
Oxidative phosphorylation	KEGG PATHWAY	hsa00190	3	133	0.978256	0.985243	4720;528;9550	NDUFS2;ATP6V1C1;ATP6V1G1
Ribosome	KEGG PATHWAY	hsa03010	2	138	0.995907	0.999451	51121;219927	RPL26L1;MRPL21
Olfactory transduction	KEGG PATHWAY	hsa04740	4	420	1	1	5138;5567;51764;6546	PDE2A;PRKACB;GNG13;SLC8A1

## Sheet: IGF2BP2
Term	database	Id	Sample number	Background number	P-Value	Corrected P-Value	GeneIDs	Genes
Transcriptional misregulation in cancer	KEGG PATHWAY	hsa05202	14	180	1.19949e-06	0.000283079	1848;4318;8900;1437;2118;4221;5079;7157;3398;1649;5218;85414;2115;84444	DUSP6;MMP9;CCNA1;CSF2;ETV4;MEN1;PAX5;TP53;ID2;DDIT3;CDK14;SLC45A3;ETV1;DOT1L
TNF signaling pathway	KEGG PATHWAY	hsa04668	10	110	1.13959e-05	0.00134472	4318;23118;1437;7124;5291;6376;6347;5602;7412;5608	MMP9;TAB2;CSF2;TNF;PIK3CB;CX3CL1;CCL2;MAPK10;VCAM1;MAP2K6
Axon guidance	KEGG PATHWAY	hsa04360	7	176	0.0185993	0.0685849	5063;59277;5291;10507;5880;1945;9037	PAK3;NTN4;PIK3CB;SEMA4D;RAC2;EFNA4;SEMA5A
Cytokine-cytokine receptor interaction	KEGG PATHWAY	hsa04060	15	265	1.91763e-05	0.00139573	3606;3604;58985;1437;7124;3570;6376;5159;3624;6347;3625;9966;8743;8742;57007	IL18;TNFRSF9;IL22RA1;CSF2;TNF;IL6R;CX3CL1;PDGFRB;INHBA;CCL2;INHBB;TNFSF15;TNFSF10;TNFSF12;ACKR3
Influenza A	KEGG PATHWAY	hsa05164	12	176	2.36564e-05	0.00139573	6772;3606;7124;5291;4940;6347;10379;4939;5602;3109;8743;5608	STAT1;IL18;TNF;PIK3CB;OAS3;CCL2;IRF9;OAS2;MAPK10;HLA-DMB;TNFSF10;MAP2K6
Herpes simplex infection	KEGG PATHWAY	hsa05168	12	186	3.9353e-05	0.00145533	6772;23118;718;7124;4940;5430;7157;6347;10379;4939;5602;3109	STAT1;TAB2;C3;TNF;OAS3;POLR2A;TP53;CCL2;IRF9;OAS2;MAPK10;HLA-DMB
NOD-like receptor signaling pathway	KEGG PATHWAY	hsa04621	7	57	4.1657e-05	0.00145533	58484;23118;3606;7124;6347;5602;84674	NLRC4;TAB2;IL18;TNF;CCL2;MAPK10;CARD6
Pathways in cancer	KEGG PATHWAY	hsa05200	18	397	4.92346e-05	0.00145533	2034;4318;6772;51176;3911;6513;7157;1870;9134;2735;2261;5291;5880;6932;8900;5159;8313;5602	EPAS1;MMP9;STAT1;LEF1;LAMA5;SLC2A1;TP53;E2F2;CCNE2;GLI1;FGFR3;PIK3CB;RAC2;TCF7;CCNA1;PDGFRB;AXIN2;MAPK10
MAPK signaling pathway	KEGG PATHWAY	hsa04010	14	255	4.93331e-05	0.00145533	1848;3925;23118;23542;7124;5602;7157;5880;1649;23162;5608;9175;5159;2261	DUSP6;STMN1;TAB2;MAPK8IP2;TNF;MAPK10;TP53;RAC2;DDIT3;MAPK8IP3;MAP2K6;MAP3K13;PDGFRB;FGFR3
Systemic lupus erythematosus	KEGG PATHWAY	hsa05322	10	136	6.19797e-05	0.00157699	718;7124;720;8341;8366;3017;3109;554313;8334;85236	C3;TNF;C4A;HIST1H2BN;HIST1H4B;HIST1H2BD;HLA-DMB;HIST2H4B;HIST1H2AC;HIST1H2BK
Colorectal cancer	KEGG PATHWAY	hsa05210	7	62	6.79382e-05	0.00157699	5291;7157;5880;51176;5602;6932;8313	PIK3CB;TP53;RAC2;LEF1;MAPK10;TCF7;AXIN2
Apoptosis	KEGG PATHWAY	hsa04210	10	140	7.77744e-05	0.00157699	1513;1521;7124;5291;1519;79861;7157;1649;8743;5602	CTSK;CTSW;TNF;PIK3CB;CTSO;TUBAL3;TP53;DDIT3;TNFSF10;MAPK10
Metabolic pathways	KEGG PATHWAY	hsa01100	37	1243	8.01861e-05	0.00157699	9374;29785;3911;79586;9249;219;84532;6480;57016;1543;2026;2027;1152;5430;55500;79888;5558;9388;134147;10170;2523;11226;27124;10380;8309;54578;51477;5831;10855;23193;7084;7358;162466;1591;4846;11145;7841	PPT2;CYP2S1;LAMA5;CHPF;DHRS3;ALDH1B1;ACSS1;ST6GAL1;AKR1B10;CYP1A1;ENO2;ENO3;CKB;POLR2A;ETNK1;LPCAT1;PRIM2;LIPG;CMBL;DHRS9;FUT1;GALNT6;INPP5J;BPNT1;ACOX2;UGT1A6;ISYNA1;PYCR1;HPSE;GANAB;TK2;UGDH;PHOSPHO1;CYP24A1;NOS3;PLA2G16;MOGS
Viral carcinogenesis	KEGG PATHWAY	hsa05203	12	205	9.49229e-05	0.00172322	8366;5291;8341;7157;9134;3017;718;554313;8900;85236;9734;10379	HIST1H4B;PIK3CB;HIST1H2BN;TP53;CCNE2;HIST1H2BD;C3;HIST2H4B;CCNA1;HIST1H2BK;HDAC9;IRF9
Hepatitis B	KEGG PATHWAY	hsa05161	10	146	0.000107803	0.00181725	4318;6772;7124;5291;7157;1870;9134;5602;2185;8900	MMP9;STAT1;TNF;PIK3CB;TP53;E2F2;CCNE2;MAPK10;PTK2B;CCNA1
Cell cycle	KEGG PATHWAY	hsa04110	6	124	0.0123998	0.0522565	7157;1870;9134;1874;8243;8900	TP53;E2F2;CCNE2;E2F4;SMC1A;CCNA1
AGE-RAGE signaling pathway in diabetic complications	KEGG PATHWAY	hsa04933	8	101	0.00020776	0.00326875	6772;7124;5291;6347;5602;1958;4846;7412	STAT1;TNF;PIK3CB;CCL2;MAPK10;EGR1;NOS3;VCAM1
Hepatitis C	KEGG PATHWAY	hsa05160	9	133	0.00025696	0.00370331	6772;9075;7124;5291;4940;7157;10379;4939;5602	STAT1;CLDN2;TNF;PIK3CB;OAS3;TP53;IRF9;OAS2;MAPK10
Complement and coagulation cascades	KEGG PATHWAY	hsa04610	7	79	0.000273356	0.00370331	4153;5345;2147;719;718;725;720	MBL2;SERPINF2;F2;C3AR1;C3;C4BPB;C4A
Toll-like receptor signaling pathway	KEGG PATHWAY	hsa04620	8	106	0.000282456	0.00370331	1513;3663;23118;7124;5291;5602;6772;5608	CTSK;IRF5;TAB2;TNF;PIK3CB;MAPK10;STAT1;MAP2K6
Measles	KEGG PATHWAY	hsa05162	9	136	0.000300092	0.00372746	6772;23118;10379;5291;4940;7157;9134;4939;8743	STAT1;TAB2;IRF9;PIK3CB;OAS3;TP53;CCNE2;OAS2;TNFSF10
Staphylococcus aureus infection	KEGG PATHWAY	hsa05150	6	57	0.000319466	0.0037697	4153;5724;719;718;3109;720	MBL2;PTAFR;C3AR1;C3;HLA-DMB;C4A
Prostate cancer	KEGG PATHWAY	hsa05215	7	89	0.000535076	0.00593916	5291;5159;1870;9134;51176;7157;6932	PIK3CB;PDGFRB;E2F2;CCNE2;LEF1;TP53;TCF7
Leukocyte transendothelial migration	KEGG PATHWAY	hsa04670	8	118	0.00055365	0.00593916	4318;9075;5880;5291;3702;7414;2185;7412	MMP9;CLDN2;RAC2;PIK3CB;ITK;VCL;PTK2B;VCAM1
Toxoplasmosis	KEGG PATHWAY	hsa05145	8	119	0.000583439	0.00598659	6772;23118;3911;5291;7124;5602;3109;5608	STAT1;TAB2;LAMA5;PIK3CB;TNF;MAPK10;HLA-DMB;MAP2K6
Sphingolipid signaling pathway	KEGG PATHWAY	hsa04071	8	121	0.000646901	0.00620874	7124;5291;7157;1903;5880;5602;53637;4846	TNF;PIK3CB;TP53;S1PR3;RAC2;MAPK10;S1PR5;NOS3
Pancreatic cancer	KEGG PATHWAY	hsa05212	6	66	0.000657706	0.00620874	6772;5291;7157;1870;5880;5602	STAT1;PIK3CB;TP53;E2F2;RAC2;MAPK10
Central carbon metabolism in cancer	KEGG PATHWAY	hsa05230	6	67	0.000707867	0.00642526	7157;4916;6513;5159;2261;5291	TP53;NTRK3;SLC2A1;PDGFRB;FGFR3;PIK3CB
Fc epsilon RI signaling pathway	KEGG PATHWAY	hsa04664	6	68	0.000760936	0.00665115	1437;7124;5291;5880;5602;5608	CSF2;TNF;PIK3CB;RAC2;MAPK10;MAP2K6
Osteoclast differentiation	KEGG PATHWAY	hsa04380	8	132	0.00110273	0.0092944	1513;6772;23118;7124;5291;10379;5602;5608	CTSK;STAT1;TAB2;TNF;PIK3CB;IRF9;MAPK10;MAP2K6
Natural killer cell mediated cytotoxicity	KEGG PATHWAY	hsa04650	8	135	0.00126351	0.0102824	1437;7124;5291;79465;5880;135250;2185;8743	CSF2;TNF;PIK3CB;ULBP3;RAC2;RAET1E;PTK2B;TNFSF10
Mineral absorption	KEGG PATHWAY	hsa04978	5	52	0.00147082	0.0111972	4494;4501;26872;4493;4502	MT1F;MT1X;STEAP1;MT1E;MT2A
Endometrial cancer	KEGG PATHWAY	hsa05213	5	52	0.00147082	0.0111972	5291;6932;51176;8313;7157	PIK3CB;TCF7;LEF1;AXIN2;TP53
Insulin resistance	KEGG PATHWAY	hsa04931	7	109	0.00163131	0.0120309	7124;6513;1375;57761;5602;5291;4846	TNF;SLC2A1;CPT1B;TRIB3;MAPK10;PIK3CB;NOS3
Basal cell carcinoma	KEGG PATHWAY	hsa05217	5	55	0.00185105	0.0132378	6932;2735;8313;7157;51176	TCF7;GLI1;AXIN2;TP53;LEF1
TGF-beta signaling pathway	KEGG PATHWAY	hsa04350	6	84	0.00210281	0.014596	7124;9241;3625;3624;1874;3398	TNF;NOG;INHBB;INHBA;E2F4;ID2
HTLV-I infection	KEGG PATHWAY	hsa05166	11	259	0.00227149	0.0153163	5291;1437;7124;6513;7157;1870;5159;3109;467;1958;7412	PIK3CB;CSF2;TNF;SLC2A1;TP53;E2F2;PDGFRB;HLA-DMB;ATF3;EGR1;VCAM1
Pentose and glucuronate interconversions	KEGG PATHWAY	hsa00040	4	36	0.0027252	0.0178652	219;54578;57016;7358	ALDH1B1;UGT1A6;AKR1B10;UGDH
Rheumatoid arthritis	KEGG PATHWAY	hsa05323	6	91	0.00306445	0.0195462	1513;1437;7124;3606;6347;3109	CTSK;CSF2;TNF;IL18;CCL2;HLA-DMB
Retinol metabolism	KEGG PATHWAY	hsa00830	5	65	0.00364188	0.022618	54578;29785;9249;10170;1543	UGT1A6;CYP2S1;DHRS3;DHRS9;CYP1A1
Glycerophospholipid metabolism	KEGG PATHWAY	hsa00564	6	95	0.00374345	0.0226526	79888;55500;162466;56261;3931;11145	LPCAT1;ETNK1;PHOSPHO1;GPCPD1;LCAT;PLA2G16
Bladder cancer	KEGG PATHWAY	hsa05219	4	41	0.00419538	0.0247527	1870;4318;2261;7157	E2F2;MMP9;FGFR3;TP53
HIF-1 signaling pathway	KEGG PATHWAY	hsa04066	6	103	0.00542758	0.0312417	2026;2027;6513;3570;5291;4846	ENO2;ENO3;SLC2A1;IL6R;PIK3CB;NOS3
T cell receptor signaling pathway	KEGG PATHWAY	hsa04660	6	105	0.00592333	0.032694	5063;1437;7124;5291;3702;9402	PAK3;CSF2;TNF;PIK3CB;ITK;GRAP2
Adherens junction	KEGG PATHWAY	hsa04520	5	74	0.00609549	0.032694	7414;5880;6932;51176;6591	VCL;RAC2;TCF7;LEF1;SNAI2
Leishmaniasis	KEGG PATHWAY	hsa05140	5	74	0.00609549	0.032694	7124;718;6772;23118;3109	TNF;C3;STAT1;TAB2;HLA-DMB
Proximal tubule bicarbonate reclamation	KEGG PATHWAY	hsa04964	3	23	0.00629666	0.0329651	8671;760;1468	SLC4A4;CA2;SLC25A10
Pertussis	KEGG PATHWAY	hsa05133	5	75	0.0064254	0.0329651	7124;725;720;5602;718	TNF;C4BPB;C4A;MAPK10;C3
Malaria	KEGG PATHWAY	hsa05144	4	49	0.00752498	0.037785	6347;7124;7412;3606	CCL2;TNF;VCAM1;IL18
Arginine and proline metabolism	KEGG PATHWAY	hsa00330	4	50	0.00803487	0.0395048	5831;1152;4846;219	PYCR1;CKB;NOS3;ALDH1B1
Ras signaling pathway	KEGG PATHWAY	hsa04014	9	228	0.00856824	0.0412675	5063;27;5602;5159;5880;1945;5291;11145;2261	PAK3;ABL2;MAPK10;PDGFRB;RAC2;EFNA4;PIK3CB;PLA2G16;FGFR3
Ascorbate and aldarate metabolism	KEGG PATHWAY	hsa00053	3	27	0.00941781	0.0444521	219;54578;7358	ALDH1B1;UGT1A6;UGDH
Small cell lung cancer	KEGG PATHWAY	hsa05222	5	86	0.0109167	0.0492141	3911;9134;5291;7157;1870	LAMA5;CCNE2;PIK3CB;TP53;E2F2
Legionellosis	KEGG PATHWAY	hsa05134	4	55	0.0109236	0.0492141	7124;718;58484;3606	TNF;C3;NLRC4;IL18
Jak-STAT signaling pathway	KEGG PATHWAY	hsa04630	7	158	0.0110884	0.0492141	6772;58985;9466;5291;3570;1437;10379	STAT1;IL22RA1;IL27RA;PIK3CB;IL6R;CSF2;IRF9
Thyroid cancer	KEGG PATHWAY	hsa05216	3	29	0.0112608	0.0492141	6932;51176;7157	TCF7;LEF1;TP53
Acute myeloid leukemia	KEGG PATHWAY	hsa05221	4	57	0.0122439	0.0522565	8900;6932;51176;5291	CCNA1;TCF7;LEF1;PIK3CB
Focal adhesion	KEGG PATHWAY	hsa04510	8	203	0.0129274	0.0535239	5063;3911;5291;1298;5159;5880;5602;7414	PAK3;LAMA5;PIK3CB;COL9A2;PDGFRB;RAC2;MAPK10;VCL
Protein processing in endoplasmic reticulum	KEGG PATHWAY	hsa04141	7	166	0.0140872	0.0573203	30001;55432;23645;1649;5602;7841;23193	ERO1A;YOD1;PPP1R15A;DDIT3;MAPK10;MOGS;GANAB
Endocrine resistance	KEGG PATHWAY	hsa01522	5	97	0.0171828	0.0683645	1870;5291;4318;5602;7157	E2F2;PIK3CB;MMP9;MAPK10;TP53
Inflammatory mediator regulation of TRP channels	KEGG PATHWAY	hsa04750	5	98	0.0178492	0.0683645	79054;41;5602;5291;5608	TRPM8;ASIC1;MAPK10;PIK3CB;MAP2K6
Progesterone-mediated oocyte maturation	KEGG PATHWAY	hsa04914	5	98	0.0178492	0.0683645	5291;8900;132864;5602;22849	PIK3CB;CCNA1;CPEB2;MAPK10;CPEB3
African trypanosomiasis	KEGG PATHWAY	hsa05143	3	35	0.0179602	0.0683645	7124;7412;3606	TNF;VCAM1;IL18
Glioma	KEGG PATHWAY	hsa05214	4	65	0.0185261	0.0685849	1870;5291;5159;7157	E2F2;PIK3CB;PDGFRB;TP53
Amoebiasis	KEGG PATHWAY	hsa05146	5	100	0.0192326	0.068632	3911;7414;1437;5291;7124	LAMA5;VCL;CSF2;PIK3CB;TNF
Inflammatory bowel disease (IBD)	KEGG PATHWAY	hsa05321	4	66	0.0194282	0.068632	7124;3606;6772;3109	TNF;IL18;STAT1;HLA-DMB
Choline metabolism in cancer	KEGG PATHWAY	hsa05231	5	101	0.0199499	0.068632	56261;5291;5602;5159;5880	GPCPD1;PIK3CB;MAPK10;PDGFRB;RAC2
Alcoholism	KEGG PATHWAY	hsa05034	7	179	0.0201302	0.068632	8341;8366;3017;554313;8334;85236;9734	HIST1H2BN;HIST1H4B;HIST1H2BD;HIST2H4B;HIST1H2AC;HIST1H2BK;HDAC9
Glycolysis / Gluconeogenesis	KEGG PATHWAY	hsa00010	4	67	0.020357	0.068632	84532;2026;2027;219	ACSS1;ENO2;ENO3;ALDH1B1
Renal cell carcinoma	KEGG PATHWAY	hsa05211	4	67	0.020357	0.068632	6513;5063;5291;2034	SLC2A1;PAK3;PIK3CB;EPAS1
Signaling pathways regulating pluripotency of stem cells	KEGG PATHWAY	hsa04550	6	142	0.0220654	0.0727876	5291;3625;3624;2261;3398;8313	PIK3CB;INHBB;INHBA;FGFR3;ID2;AXIN2
Chagas disease (American trypanosomiasis)	KEGG PATHWAY	hsa05142	5	104	0.0222064	0.0727876	6347;7124;5602;5291;718	CCL2;TNF;MAPK10;PIK3CB;C3
Wnt signaling pathway	KEGG PATHWAY	hsa04310	6	143	0.0227177	0.0734437	7157;5880;51176;5602;6932;8313	TP53;RAC2;LEF1;MAPK10;TCF7;AXIN2
Adipocytokine signaling pathway	KEGG PATHWAY	hsa04920	4	70	0.0233051	0.0743244	7124;6513;1375;5602	TNF;SLC2A1;CPT1B;MAPK10
Melanoma	KEGG PATHWAY	hsa05218	4	71	0.0243423	0.0765059	1870;5291;5159;7157	E2F2;PIK3CB;PDGFRB;TP53
Chemokine signaling pathway	KEGG PATHWAY	hsa04062	7	187	0.0246375	0.0765059	6772;5291;3702;6376;6347;5880;2185	STAT1;PIK3CB;ITK;CX3CL1;CCL2;RAC2;PTK2B
PPAR signaling pathway	KEGG PATHWAY	hsa03320	4	72	0.0254071	0.077871	8309;1375;51129;79966	ACOX2;CPT1B;ANGPTL4;SCD5
DNA replication	KEGG PATHWAY	hsa03030	1	36	0.420306	0.496493	5558	PRIM2
Hippo signaling pathway	KEGG PATHWAY	hsa04390	6	154	0.0307608	0.0930476	55233;51176;3398;6591;6932;8313	MOB1A;LEF1;ID2;SNAI2;TCF7;AXIN2
RNA degradation	KEGG PATHWAY	hsa03018	4	77	0.0311473	0.0930476	167227;2026;2027;23658	DCP2;ENO2;ENO3;LSM5
Drug metabolism - other enzymes	KEGG PATHWAY	hsa00983	3	46	0.0348923	0.102932	7172;54578;7084	TPMT;UGT1A6;TK2
PI3K-Akt signaling pathway	KEGG PATHWAY	hsa04151	10	342	0.0356559	0.103522	3911;5291;3570;1298;7157;9134;2261;5159;4846;1945	LAMA5;PIK3CB;IL6R;COL9A2;TP53;CCNE2;FGFR3;PDGFRB;NOS3;EFNA4
EGFR tyrosine kinase inhibitor resistance	KEGG PATHWAY	hsa01521	4	81	0.0362447	0.103522	5291;3570;2261;5159	PIK3CB;IL6R;FGFR3;PDGFRB
Epstein-Barr virus infection	KEGG PATHWAY	hsa05169	7	204	0.0364082	0.103522	23118;5291;5430;7157;5602;8900;5608	TAB2;PIK3CB;POLR2A;TP53;MAPK10;CCNA1;MAP2K6
Neurotrophin signaling pathway	KEGG PATHWAY	hsa04722	5	120	0.0370056	0.103968	5291;4916;10019;5602;7157	PIK3CB;NTRK3;SH2B3;MAPK10;TP53
Fatty acid metabolism	KEGG PATHWAY	hsa01212	3	48	0.0386135	0.104764	1375;9374;79966	CPT1B;PPT2;SCD5
Type II diabetes mellitus	KEGG PATHWAY	hsa04930	3	48	0.0386135	0.104764	7124;5291;5602	TNF;PIK3CB;MAPK10
MicroRNAs in cancer	KEGG PATHWAY	hsa05206	9	299	0.0386207	0.104764	4318;7157;1870;9134;2261;1591;85414;5159;3925	MMP9;TP53;E2F2;CCNE2;FGFR3;CYP24A1;SLC45A3;PDGFRB;STMN1
Lysosome	KEGG PATHWAY	hsa04142	5	123	0.0403187	0.106323	1513;1519;9374;10239;1521	CTSK;CTSO;PPT2;AP3S2;CTSW
Oocyte meiosis	KEGG PATHWAY	hsa04114	5	123	0.0403187	0.106323	9134;9985;132864;22849;8243	CCNE2;REC8;CPEB2;CPEB3;SMC1A
N-Glycan biosynthesis	KEGG PATHWAY	hsa00510	3	49	0.0405467	0.106323	6480;23193;7841	ST6GAL1;GANAB;MOGS
Hedgehog signaling pathway	KEGG PATHWAY	hsa04340	2	47	0.160748	0.28101	2735;132884	GLI1;EVC2
Salmonella infection	KEGG PATHWAY	hsa05132	4	86	0.0432533	0.112173	58484;3606;5602;1437	NLRC4;IL18;MAPK10;CSF2
Amyotrophic lateral sclerosis (ALS)	KEGG PATHWAY	hsa05014	3	51	0.044557	0.114299	7124;7157;5608	TNF;TP53;MAP2K6
Regulation of actin cytoskeleton	KEGG PATHWAY	hsa04810	7	215	0.0457232	0.115847	5063;5291;2147;5880;2261;7414;5159	PAK3;PIK3CB;F2;RAC2;FGFR3;VCL;PDGFRB
ErbB signaling pathway	KEGG PATHWAY	hsa04012	4	88	0.0462551	0.115847	5291;5063;5602;27	PIK3CB;PAK3;MAPK10;ABL2
Lysine degradation	KEGG PATHWAY	hsa00310	3	52	0.0466334	0.115847	80854;219;84444	SETD7;ALDH1B1;DOT1L
Tuberculosis	KEGG PATHWAY	hsa05152	6	179	0.0553549	0.134798	6772;3606;7124;718;5602;3109	STAT1;IL18;TNF;C3;MAPK10;HLA-DMB
Non-small cell lung cancer	KEGG PATHWAY	hsa05223	3	56	0.0554044	0.134798	1870;5291;7157	E2F2;PIK3CB;TP53
Neuroactive ligand-receptor interaction	KEGG PATHWAY	hsa04080	8	278	0.0606306	0.146008	719;5031;2147;1903;5540;53637;5745;5724	C3AR1;P2RY6;F2;S1PR3;NPY4R;S1PR5;PTH1R;PTAFR
Glycerolipid metabolism	KEGG PATHWAY	hsa00561	3	59	0.0624592	0.148893	219;57016;9388	ALDH1B1;AKR1B10;LIPG
Viral myocarditis	KEGG PATHWAY	hsa05416	3	60	0.064899	0.153162	5880;27;3109	RAC2;ABL2;HLA-DMB
VEGF signaling pathway	KEGG PATHWAY	hsa04370	3	61	0.0673822	0.157447	5880;4846;5291	RAC2;NOS3;PIK3CB
Dorso-ventral axis formation	KEGG PATHWAY	hsa04320	2	28	0.0709642	0.164192	132864;22849	CPEB2;CPEB3
Hippo signaling pathway -multiple species	KEGG PATHWAY	hsa04392	2	29	0.0751468	0.172181	55233;9770	MOB1A;RASSF2
Non-alcoholic fatty liver disease (NAFLD)	KEGG PATHWAY	hsa04932	5	151	0.0797032	0.180865	7124;5291;3570;5602;1649	TNF;PIK3CB;IL6R;MAPK10;DDIT3
Other types of O-glycan biosynthesis	KEGG PATHWAY	hsa00514	2	31	0.0837382	0.188212	4242;6480	MFNG;ST6GAL1
Phagosome	KEGG PATHWAY	hsa04145	5	155	0.0865659	0.192732	718;4481;79861;4153;3109	C3;MSR1;TUBAL3;MBL2;HLA-DMB
Asthma	KEGG PATHWAY	hsa05310	2	32	0.0881408	0.194404	7124;3109	TNF;HLA-DMB
Proteoglycans in cancer	KEGG PATHWAY	hsa05205	6	205	0.0907153	0.19823	4318;10855;7124;5291;7157;288	MMP9;HPSE;TNF;PIK3CB;TP53;ANK3
Bile secretion	KEGG PATHWAY	hsa04976	3	71	0.0944725	0.202686	8671;6513;760	SLC4A4;SLC2A1;CA2
Inositol phosphate metabolism	KEGG PATHWAY	hsa00562	3	71	0.0944725	0.202686	5291;27124;51477	PIK3CB;INPP5J;ISYNA1
SNARE interactions in vesicular transport	KEGG PATHWAY	hsa04130	2	34	0.0971448	0.205224	8773;8676	SNAP23;STX11
Prolactin signaling pathway	KEGG PATHWAY	hsa04917	3	72	0.0973946	0.205224	5291;6772;5602	PIK3CB;STAT1;MAPK10
Rap1 signaling pathway	KEGG PATHWAY	hsa04015	6	211	0.100283	0.205942	1945;5291;5159;5880;2261;5608	EFNA4;PIK3CB;PDGFRB;RAC2;FGFR3;MAP2K6
Chronic myeloid leukemia	KEGG PATHWAY	hsa05220	3	73	0.100353	0.205942	1870;5291;7157	E2F2;PIK3CB;TP53
Metabolism of xenobiotics by cytochrome P450	KEGG PATHWAY	hsa00980	3	73	0.100353	0.205942	54578;29785;1543	UGT1A6;CYP2S1;CYP1A1
Thyroid hormone signaling pathway	KEGG PATHWAY	hsa04919	4	118	0.104408	0.212417	6513;6772;7157;5291	SLC2A1;STAT1;TP53;PIK3CB
Biosynthesis of amino acids	KEGG PATHWAY	hsa01230	3	75	0.106376	0.214571	5831;2026;2027	PYCR1;ENO2;ENO3
Platelet activation	KEGG PATHWAY	hsa04611	4	122	0.113895	0.22779	5291;8773;4846;2983	PIK3CB;SNAP23;NOS3;GUCY1B3
Allograft rejection	KEGG PATHWAY	hsa05330	2	39	0.120684	0.238459	7124;3109	TNF;HLA-DMB
AMPK signaling pathway	KEGG PATHWAY	hsa04152	4	125	0.12125	0.238459	5291;1375;8900;79966	PIK3CB;CPT1B;CCNA1;SCD5
Pyruvate metabolism	KEGG PATHWAY	hsa00620	2	40	0.125548	0.242862	84532;219	ACSS1;ALDH1B1
Tryptophan metabolism	KEGG PATHWAY	hsa00380	2	40	0.125548	0.242862	219;1543	ALDH1B1;CYP1A1
Graft-versus-host disease	KEGG PATHWAY	hsa05332	2	42	0.135409	0.25981	7124;3109	TNF;HLA-DMB
FoxO signaling pathway	KEGG PATHWAY	hsa04068	4	134	0.144474	0.27026	80854;5291;8743;5602	SETD7;PIK3CB;TNFSF10;MAPK10
Fatty acid degradation	KEGG PATHWAY	hsa00071	2	44	0.145436	0.27026	219;1375	ALDH1B1;CPT1B
Proteasome	KEGG PATHWAY	hsa03050	2	44	0.145436	0.27026	5684;5698	PSMA3;PSMB9
Type I diabetes mellitus	KEGG PATHWAY	hsa04940	2	44	0.145436	0.27026	7124;3109	TNF;HLA-DMB
Hematopoietic cell lineage	KEGG PATHWAY	hsa04640	3	88	0.148649	0.271141	7124;3570;1437	TNF;IL6R;CSF2
Gap junction	KEGG PATHWAY	hsa04540	3	88	0.148649	0.271141	79861;5159;2983	TUBAL3;PDGFRB;GUCY1B3
Sulfur metabolism	KEGG PATHWAY	hsa00920	1	10	0.149602	0.271141	10380	BPNT1
Ether lipid metabolism	KEGG PATHWAY	hsa00565	2	45	0.150506	0.271141	11145;79888	PLA2G16;LPCAT1
Protein digestion and absorption	KEGG PATHWAY	hsa04974	3	90	0.155577	0.276121	1306;1290;1298	COL15A1;COL5A2;COL9A2
Carbohydrate digestion and absorption	KEGG PATHWAY	hsa04973	2	46	0.155611	0.276121	5291;6518	PIK3CB;SLC2A5
GnRH signaling pathway	KEGG PATHWAY	hsa04912	3	91	0.159078	0.280167	2185;5602;5608	PTK2B;MAPK10;MAP2K6
NF-kappa B signaling pathway	KEGG PATHWAY	hsa04064	3	93	0.166152	0.288322	7124;7412;23118	TNF;VCAM1;TAB2
Cell adhesion molecules (CAMs)	KEGG PATHWAY	hsa04514	4	146	0.177858	0.306384	1272;9075;7412;3109	CNTN1;CLDN2;VCAM1;HLA-DMB
Vibrio cholerae infection	KEGG PATHWAY	hsa05110	2	51	0.181581	0.310529	11015;30001	KDELR3;ERO1A
Estrogen signaling pathway	KEGG PATHWAY	hsa04915	3	99	0.187897	0.319019	5291;4318;4846	PIK3CB;MMP9;NOS3
Arachidonic acid metabolism	KEGG PATHWAY	hsa00590	1	62	0.604937	0.651895	11145	PLA2G16
Glycosphingolipid biosynthesis - globo series	KEGG PATHWAY	hsa00603	1	14	0.198274	0.333131	2523	FUT1
Glucagon signaling pathway	KEGG PATHWAY	hsa04922	3	102	0.199032	0.333131	6513;1375;150094	SLC2A1;CPT1B;SIK1
Regulation of lipolysis in adipocytes	KEGG PATHWAY	hsa04923	2	56	0.208125	0.345898	5291;11145	PIK3CB;PLA2G16
Pyrimidine metabolism	KEGG PATHWAY	hsa00240	3	105	0.21032	0.347101	5558;5430;7084	PRIM2;POLR2A;TK2
Starch and sucrose metabolism	KEGG PATHWAY	hsa00500	2	57	0.213484	0.349876	54578;7358	UGT1A6;UGDH
Steroid hormone biosynthesis	KEGG PATHWAY	hsa00140	2	58	0.218855	0.356206	54578;1543	UGT1A6;CYP1A1
Nitrogen metabolism	KEGG PATHWAY	hsa00910	1	17	0.232945	0.373979	760	CA2
Primary bile acid biosynthesis	KEGG PATHWAY	hsa00120	1	17	0.232945	0.373979	8309	ACOX2
Carbon metabolism	KEGG PATHWAY	hsa01200	3	113	0.241043	0.384366	84532;2026;2027	ACSS1;ENO2;ENO3
Longevity regulating pathway - multiple species	KEGG PATHWAY	hsa04213	2	64	0.251272	0.395334	5291;3170	PIK3CB;FOXA2
Renin secretion	KEGG PATHWAY	hsa04924	2	64	0.251272	0.395334	183;2983	AGT;GUCY1B3
Glycosaminoglycan degradation	KEGG PATHWAY	hsa00531	1	19	0.255223	0.398549	10855	HPSE
Shigellosis	KEGG PATHWAY	hsa05131	2	65	0.256693	0.398549	7414;5602	VCL;MAPK10
Glycosaminoglycan biosynthesis - chondroitin sulfate / dermatan sulfate	KEGG PATHWAY	hsa00532	1	20	0.266118	0.407818	79586	CHPF
Steroid biosynthesis	KEGG PATHWAY	hsa00100	1	20	0.266118	0.407818	1591	CYP24A1
Purine metabolism	KEGG PATHWAY	hsa00230	4	176	0.270183	0.411375	2766;5430;5558;2983	GMPR;POLR2A;PRIM2;GUCY1B3
Arginine biosynthesis	KEGG PATHWAY	hsa00220	1	21	0.276855	0.418461	4846	NOS3
p53 signaling pathway	KEGG PATHWAY	hsa04115	2	69	0.278383	0.418461	9134;7157	CCNE2;TP53
Calcium signaling pathway	KEGG PATHWAY	hsa04020	4	180	0.283132	0.42124	2185;4846;5724;5159	PTK2B;NOS3;PTAFR;PDGFRB
RIG-I-like receptor signaling pathway	KEGG PATHWAY	hsa04622	2	70	0.283802	0.42124	7124;5602	TNF;MAPK10
Biosynthesis of unsaturated fatty acids	KEGG PATHWAY	hsa01040	1	23	0.29786	0.436614	79966	SCD5
Renin-angiotensin system	KEGG PATHWAY	hsa04614	1	23	0.29786	0.436614	183	AGT
B cell receptor signaling pathway	KEGG PATHWAY	hsa04662	2	73	0.300029	0.43708	5880;5291	RAC2;PIK3CB
Arrhythmogenic right ventricular cardiomyopathy (ARVC)	KEGG PATHWAY	hsa05412	2	74	0.305426	0.439515	6932;51176	TCF7;LEF1
Gastric acid secretion	KEGG PATHWAY	hsa04971	2	74	0.305426	0.439515	760;3776	CA2;KCNK2
Histidine metabolism	KEGG PATHWAY	hsa00340	1	24	0.308132	0.440723	219	ALDH1B1
Platinum drug resistance	KEGG PATHWAY	hsa01524	2	75	0.310815	0.441881	5291;7157	PIK3CB;TP53
Fatty acid elongation	KEGG PATHWAY	hsa00062	1	25	0.318255	0.447073	9374	PPT2
alpha-Linolenic acid metabolism	KEGG PATHWAY	hsa00592	1	25	0.318255	0.447073	11145	PLA2G16
Huntington's disease	KEGG PATHWAY	hsa05016	4	193	0.325751	0.447759	25981;5430;7052;7157	DNAH1;POLR2A;TGM2;TP53
Antigen processing and presentation	KEGG PATHWAY	hsa04612	2	78	0.326925	0.447759	7124;3109	TNF;HLA-DMB
Bacterial invasion of epithelial cells	KEGG PATHWAY	hsa05100	2	78	0.326925	0.447759	7414;5291	VCL;PIK3CB
Glycosphingolipid biosynthesis - lacto and neolacto series	KEGG PATHWAY	hsa00601	1	26	0.32823	0.447759	2523	FUT1
Maturity onset diabetes of the young	KEGG PATHWAY	hsa04950	1	26	0.32823	0.447759	3170	FOXA2
Collecting duct acid secretion	KEGG PATHWAY	hsa04966	1	27	0.338059	0.458517	760	CA2
Insulin signaling pathway	KEGG PATHWAY	hsa04910	3	139	0.344152	0.461713	5291;5602;5577	PIK3CB;MAPK10;PRKAR2B
cAMP signaling pathway	KEGG PATHWAY	hsa04024	4	199	0.345578	0.461713	5880;2735;5602;5291	RAC2;GLI1;MAPK10;PIK3CB
ECM-receptor interaction	KEGG PATHWAY	hsa04512	2	82	0.348241	0.461713	3911;1298	LAMA5;COL9A2
Chemical carcinogenesis	KEGG PATHWAY	hsa05204	2	82	0.348241	0.461713	54578;1543	UGT1A6;CYP1A1
Peroxisome	KEGG PATHWAY	hsa04146	2	83	0.353536	0.463525	8309;5824	ACOX2;PEX19
Hypertrophic cardiomyopathy (HCM)	KEGG PATHWAY	hsa05410	2	83	0.353536	0.463525	7124;7171	TNF;TPM4
Linoleic acid metabolism	KEGG PATHWAY	hsa00591	1	29	0.357289	0.465858	11145	PLA2G16
Phospholipase D signaling pathway	KEGG PATHWAY	hsa04072	3	144	0.36406	0.469523	2185;5291;5159	PTK2B;PIK3CB;PDGFRB
Insulin secretion	KEGG PATHWAY	hsa04911	2	85	0.364079	0.469523	6513;6616	SLC2A1;SNAP25
Mucin type O-Glycan biosynthesis	KEGG PATHWAY	hsa00512	1	31	0.375961	0.474475	11226	GALNT6
Galactose metabolism	KEGG PATHWAY	hsa00052	1	31	0.375961	0.474475	57016	AKR1B10
beta-Alanine metabolism	KEGG PATHWAY	hsa00410	1	31	0.375961	0.474475	219	ALDH1B1
Circadian rhythm	KEGG PATHWAY	hsa04710	1	31	0.375961	0.474475	9572	NR1D1
Salivary secretion	KEGG PATHWAY	hsa04970	2	89	0.384962	0.478326	1755;2983	DMBT1;GUCY1B3
Propanoate metabolism	KEGG PATHWAY	hsa00640	1	32	0.385093	0.478326	84532	ACSS1
RNA polymerase	KEGG PATHWAY	hsa03020	1	32	0.385093	0.478326	5430	POLR2A
Dilated cardiomyopathy	KEGG PATHWAY	hsa05414	2	90	0.390137	0.481895	7124;7171	TNF;TPM4
Fructose and mannose metabolism	KEGG PATHWAY	hsa00051	1	33	0.394092	0.481895	57016	AKR1B10
Apoptosis - multiple species	KEGG PATHWAY	hsa04215	1	33	0.394092	0.481895	5602	MAPK10
mTOR signaling pathway	KEGG PATHWAY	hsa04150	3	154	0.403533	0.490809	7124;55004;5291	TNF;LAMTOR1;PIK3CB
Fc gamma R-mediated phagocytosis	KEGG PATHWAY	hsa04666	2	93	0.405542	0.490809	5880;5291	RAC2;PIK3CB
Longevity regulating pathway	KEGG PATHWAY	hsa04211	2	94	0.410635	0.4932	5291;7157	PIK3CB;TP53
Prion diseases	KEGG PATHWAY	hsa05020	1	35	0.411696	0.4932	1958	EGR1
Oxytocin signaling pathway	KEGG PATHWAY	hsa04921	3	158	0.419133	0.496493	5291;4846;2983	PIK3CB;NOS3;GUCY1B3
Pancreatic secretion	KEGG PATHWAY	hsa04972	2	96	0.420757	0.496493	8671;760	SLC4A4;CA2
Phosphatidylinositol signaling system	KEGG PATHWAY	hsa04070	2	98	0.430789	0.505801	5291;27124	PIK3CB;INPP5J
Melanogenesis	KEGG PATHWAY	hsa04916	2	100	0.440727	0.514909	6932;51176	TCF7;LEF1
Aldosterone-regulated sodium reabsorption	KEGG PATHWAY	hsa04960	1	39	0.445389	0.517792	5291	PIK3CB
Notch signaling pathway	KEGG PATHWAY	hsa04330	1	48	0.514319	0.577997	4242	MFNG
cGMP-PKG signaling pathway	KEGG PATHWAY	hsa04022	3	167	0.453704	0.524873	5291;4846;2983	PIK3CB;NOS3;GUCY1B3
Porphyrin and chlorophyll metabolism	KEGG PATHWAY	hsa00860	1	42	0.469387	0.540368	54578	UGT1A6
ABC transporters	KEGG PATHWAY	hsa02010	1	45	0.492349	0.564051	24	ABCA4
Endocrine and other factor-regulated calcium reabsorption	KEGG PATHWAY	hsa04961	1	47	0.507103	0.577997	5745	PTH1R
Valine, leucine and isoleucine degradation	KEGG PATHWAY	hsa00280	1	48	0.514319	0.577997	219	ALDH1B1
Amino sugar and nucleotide sugar metabolism	KEGG PATHWAY	hsa00520	1	48	0.514319	0.577997	7358	UGDH
Cocaine addiction	KEGG PATHWAY	hsa05030	1	49	0.521429	0.58321	8851	CDK5R1
Ovarian steroidogenesis	KEGG PATHWAY	hsa04913	1	50	0.528436	0.585497	1543	CYP1A1
Intestinal immune network for IgA production	KEGG PATHWAY	hsa04672	1	50	0.528436	0.585497	3109	HLA-DMB
Glutathione metabolism	KEGG PATHWAY	hsa00480	1	52	0.542143	0.597877	2936	GSR
Autoimmune thyroid disease	KEGG PATHWAY	hsa05320	1	54	0.555452	0.609705	3109	HLA-DMB
Pathogenic Escherichia coli infection	KEGG PATHWAY	hsa05130	1	55	0.561961	0.613995	79861	TUBAL3
Long-term depression	KEGG PATHWAY	hsa04730	1	60	0.593107	0.642323	2983	GUCY1B3
Spliceosome	KEGG PATHWAY	hsa03040	2	134	0.593333	0.642323	23658;153527	LSM5;ZMAT2
Synaptic vesicle cycle	KEGG PATHWAY	hsa04721	1	63	0.610723	0.65458	6616	SNAP25
Tight junction	KEGG PATHWAY	hsa04530	2	139	0.612975	0.65458	9075;4621	CLDN2;MYH3
Cytosolic DNA-sensing pathway	KEGG PATHWAY	hsa04623	1	64	0.616424	0.655297	3606	IL18
Epithelial cell signaling in Helicobacter pylori infection	KEGG PATHWAY	hsa05120	1	68	0.638407	0.675623	5602	MAPK10
Drug metabolism - cytochrome P450	KEGG PATHWAY	hsa00982	1	69	0.643703	0.678187	54578	UGT1A6
Adrenergic signaling in cardiomyocytes	KEGG PATHWAY	hsa04261	2	149	0.650064	0.681845	5291;7171	PIK3CB;TPM4
Thyroid hormone synthesis	KEGG PATHWAY	hsa04918	1	71	0.654064	0.683005	2936	GSR
Cardiac muscle contraction	KEGG PATHWAY	hsa04260	1	78	0.688017	0.715295	7171	TPM4
Alzheimer's disease	KEGG PATHWAY	hsa05010	2	168	0.712674	0.73768	8851;7124	CDK5R1;TNF
Circadian entrainment	KEGG PATHWAY	hsa04713	1	95	0.757259	0.780407	2983	GUCY1B3
Retrograde endocannabinoid signaling	KEGG PATHWAY	hsa04723	1	101	0.77784	0.798132	5602	MAPK10
Cholinergic synapse	KEGG PATHWAY	hsa04725	1	111	0.808344	0.82584	5291	PIK3CB
Vascular smooth muscle contraction	KEGG PATHWAY	hsa04270	1	120	0.832204	0.846552	2983	GUCY1B3
Dopaminergic synapse	KEGG PATHWAY	hsa04728	1	130	0.855253	0.866265	5602	MAPK10
Ribosome	KEGG PATHWAY	hsa03010	1	138	0.871395	0.878842	65005	MRPL9
Endocytosis	KEGG PATHWAY	hsa04144	2	260	0.897706	0.901526	2261;30845	FGFR3;EHD3
Olfactory transduction	KEGG PATHWAY	hsa04740	2	420	0.985837	0.985837	57101;83988	ANO2;NCALD

## Sheet: IGF2BP3
Term	database	Id	Sample number	Background number	P-Value	Corrected P-Value	GeneIDs	Genes
Cell cycle	KEGG PATHWAY	hsa04110	18	124	0.000577893	0.00229529	993;1647;5925;10274;1021;10926;4193;10735;1028;9134;5885;7042;23595;9126;8900;545;8379;996	CDC25A;GADD45A;RB1;STAG1;CDK6;DBF4;MDM2;STAG2;CDKN1C;CCNE2;RAD21;TGFB2;ORC3;SMC3;CCNA1;ATR;MAD1L1;CDC27
Pathways in cancer	KEGG PATHWAY	hsa05200	68	397	5.20128e-14	1.46676e-11	9618;59345;10000;596;11186;54331;2535;5747;355;1902;8322;4286;7482;8313;868;26060;7046;4436;112399;8453;9134;329;1950;1956;5601;3716;8900;5925;7184;3655;5337;5155;7175;55970;6093;4193;330;3576;2785;3914;23365;9475;367;5159;7422;8323;6772;83593;324;3091;6655;3320;51764;1021;6654;2956;3685;4233;5290;5567;111;2735;7042;115;2263;7185;5295;4254	TRAF4;GNB4;AKT3;BCL2;RASSF1;GNG2;FZD2;PTK2;FAS;LPAR1;FZD4;MITF;WNT2B;AXIN2;CBLB;APPL1;TGFBR1;MSH2;EGLN3;CUL2;CCNE2;BIRC2;EGF;EGFR;MAPK9;JAK1;CCNA1;RB1;HSP90B1;ITGA6;PLD1;PDGFB;TPR;GNG12;ROCK1;MDM2;BIRC3;CXCL8;GNG3;LAMB3;ARHGEF12;ROCK2;AR;PDGFRB;VEGFA;FZD6;STAT1;RASSF5;APC;HIF1A;SOS2;HSP90AA1;GNG13;CDK6;SOS1;MSH6;ITGAV;MET;PIK3CA;PRKACB;ADCY5;GLI1;TGFB2;ADCY9;FGFR2;TRAF1;PIK3R1;KITLG
Alcoholism	KEGG PATHWAY	hsa05034	42	179	6.36146e-13	8.96965e-11	8358;59345;8294;8353;8351;8357;8339;8370;2904;8332;8334;8335;2903;8337;8367;554313;2354;8349;440689;8347;8341;92815;54331;6655;8366;8365;9734;2785;8360;55970;51764;317772;6654;1386;8970;126961;111;3017;3012;6571;136;814	HIST1H3B;GNB4;HIST1H4I;HIST1H3E;HIST1H3D;HIST1H3H;HIST1H2BG;HIST2H4A;GRIN2B;HIST1H2AL;HIST1H2AC;HIST1H2AB;GRIN2A;HIST2H2AA3;HIST1H4E;HIST2H4B;FOSB;HIST2H2BE;HIST2H2BF;HIST1H2BC;HIST1H2BN;HIST3H2A;GNG2;SOS2;HIST1H4B;HIST1H4H;HDAC9;GNG3;HIST1H4D;GNG12;GNG13;HIST2H2AB;SOS1;ATF2;HIST1H2BJ;HIST2H3C;ADCY5;HIST1H2BD;HIST1H2AE;SLC18A2;ADORA2B;CAMK4
Proteoglycans in cancer	KEGG PATHWAY	hsa05205	44	205	2.47121e-12	2.32294e-10	3708;3709;10000;5329;117581;5962;355;6383;7078;868;6385;5567;1634;5747;23365;5290;2549;1956;288;7042;6093;5295;2535;6655;6654;27250;7422;8323;8322;3091;51196;10855;4659;9475;8826;1514;3685;4233;5777;3059;7023;7482;4193;10818	ITPR1;ITPR2;AKT3;PLAUR;TWIST2;RDX;FAS;SDC2;TIMP3;CBLB;SDC4;PRKACB;DCN;PTK2;ARHGEF12;PIK3CA;GAB1;EGFR;ANK3;TGFB2;ROCK1;PIK3R1;FZD2;SOS2;SOS1;PDCD4;VEGFA;FZD6;FZD4;HIF1A;PLCE1;HPSE;PPP1R12A;ROCK2;IQGAP1;CTSL;ITGAV;MET;PTPN6;HCLS1;TFAP4;WNT2B;MDM2;FRS2
Axon guidance	KEGG PATHWAY	hsa04360	27	176	1.1969e-05	9.6436e-05	5063;2534;55740;54437;54434;57556;5533;5921;90249;4776;57689;5747;6093;2047;9037;5290;659;6091;5295;23365;9475;84612;4233;2051;5998;8482;2151	PAK3;FYN;ENAH;SEMA5B;SSH1;SEMA6A;PPP3CC;RASA1;UNC5A;NFATC4;LRRC4C;PTK2;ROCK1;EPHB1;SEMA5A;PIK3CA;BMPR2;ROBO1;PIK3R1;ARHGEF12;ROCK2;PARD6B;MET;EPHB6;RGS3;SEMA7A;F2RL2
Viral carcinogenesis	KEGG PATHWAY	hsa05203	39	205	9.02311e-10	5.48397e-08	11317;8294;578;8339;8370;8379;1654;5925;10379;8850;9134;554313;3516;88;7185;8349;440689;5290;3572;8347;8341;3716;5295;8367;8366;8365;9734;1739;8360;2934;8900;1021;718;1386;8970;5567;3017;5610;4193	RBPJL;HIST1H4I;BAK1;HIST1H2BG;HIST2H4A;MAD1L1;DDX3X;RB1;IRF9;KAT2B;CCNE2;HIST2H4B;RBPJ;ACTN2;TRAF1;HIST2H2BE;HIST2H2BF;PIK3CA;IL6ST;HIST1H2BC;HIST1H2BN;JAK1;PIK3R1;HIST1H4E;HIST1H4B;HIST1H4H;HDAC9;DLG1;HIST1H4D;GSN;CCNA1;CDK6;C3;ATF2;HIST1H2BJ;PRKACB;HIST1H2BD;EIF2AK2;MDM2
Regulation of actin cytoskeleton	KEGG PATHWAY	hsa04810	40	215	9.74704e-10	5.48397e-08	200576;5063;5155;5962;55740;4636;26999;4638;54434;10787;4659;5747;10092;3696;5290;3694;1950;1956;88;3655;3676;9459;3672;55970;6093;5295;5159;23365;6654;324;2934;6655;9475;8826;3685;2263;8936;10451;3683;3071	PIKFYVE;PAK3;PDGFB;RDX;ENAH;MYL5;CYFIP2;MYLK;SSH1;NCKAP1;PPP1R12A;PTK2;ARPC5;ITGB8;PIK3CA;ITGB6;EGF;EGFR;ACTN2;ITGA6;ITGA4;ARHGEF6;ITGA1;GNG12;ROCK1;PIK3R1;PDGFRB;ARHGEF12;SOS1;APC;GSN;SOS2;ROCK2;IQGAP1;ITGAV;FGFR2;WASF1;VAV3;ITGAL;NCKAP1L
Systemic lupus erythematosus	KEGG PATHWAY	hsa05322	31	136	1.1668e-09	5.48397e-08	8358;8294;8353;8351;8357;8339;8370;2904;8332;727;8334;8335;2903;8337;554313;88;8349;440689;8347;8341;92815;8367;8366;8365;8360;317772;718;8970;126961;3017;3012	HIST1H3B;HIST1H4I;HIST1H3E;HIST1H3D;HIST1H3H;HIST1H2BG;HIST2H4A;GRIN2B;HIST1H2AL;C5;HIST1H2AC;HIST1H2AB;GRIN2A;HIST2H2AA3;HIST2H4B;ACTN2;HIST2H2BE;HIST2H2BF;HIST1H2BC;HIST1H2BN;HIST3H2A;HIST1H4E;HIST1H4B;HIST1H4H;HIST1H4D;HIST2H2AB;C3;HIST1H2BJ;HIST2H3C;HIST1H2BD;HIST1H2AE
T cell receptor signaling pathway	KEGG PATHWAY	hsa04660	27	105	1.47707e-09	5.95047e-08	5063;10000;3702;2534;3932;9402;3937;925;868;7535;5788;5601;27040;6885;5290;4793;5295;6655;6654;1739;5533;916;5777;10892;926;10451;9020	PAK3;AKT3;ITK;FYN;LCK;GRAP2;LCP2;CD8A;CBLB;ZAP70;PTPRC;MAPK9;LAT;MAP3K7;PIK3CA;NFKBIB;PIK3R1;SOS2;SOS1;DLG1;PPP3CC;CD3E;PTPN6;MALT1;CD8B;VAV3;MAP3K14
Focal adhesion	KEGG PATHWAY	hsa04510	38	203	2.18082e-09	7.68738e-08	5063;2889;10000;596;2534;5155;330;1278;4638;4659;1298;5747;4636;3696;5290;3694;1950;1956;5601;88;7059;3655;3676;3672;6093;5295;5159;3914;6655;6654;7422;9475;7058;3685;4233;329;394;10451	PAK3;RAPGEF1;AKT3;BCL2;FYN;PDGFB;BIRC3;COL1A2;MYLK;PPP1R12A;COL9A2;PTK2;MYL5;ITGB8;PIK3CA;ITGB6;EGF;EGFR;MAPK9;ACTN2;THBS3;ITGA6;ITGA4;ITGA1;ROCK1;PIK3R1;PDGFRB;LAMB3;SOS2;SOS1;VEGFA;ROCK2;THBS2;ITGAV;MET;BIRC2;ARHGAP5;VAV3
PI3K-Akt signaling pathway	KEGG PATHWAY	hsa04151	51	342	4.91719e-09	1.54072e-07	5586;59345;10000;596;4804;54331;5155;1902;1278;5519;3454;1298;5747;3696;9134;3694;1950;1956;3561;7010;7058;7059;7184;3655;3676;3570;3672;55970;5290;3685;23678;3717;3716;2785;3914;6655;6654;5159;7422;5523;3320;51764;1021;4193;1386;672;4233;5295;2263;3643;4254	PKN2;GNB4;AKT3;BCL2;NGFR;GNG2;PDGFB;LPAR1;COL1A2;PPP2R1B;IFNAR1;COL9A2;PTK2;ITGB8;CCNE2;ITGB6;EGF;EGFR;IL2RG;TEK;THBS2;THBS3;HSP90B1;ITGA6;ITGA4;IL6R;ITGA1;GNG12;PIK3CA;ITGAV;SGK3;JAK2;JAK1;GNG3;LAMB3;SOS2;SOS1;PDGFRB;VEGFA;PPP2R3A;HSP90AA1;GNG13;CDK6;MDM2;ATF2;BRCA1;MET;PIK3R1;FGFR2;INSR;KITLG
Ras signaling pathway	KEGG PATHWAY	hsa04014	39	228	1.21883e-08	3.43709e-07	59345;5063;10000;11186;54331;2904;2903;7535;5921;4303;1950;2549;1956;5601;7010;8605;4804;5337;5155;27040;55970;5290;5295;2785;6655;6654;5159;7422;83593;51196;51764;4763;4233;5567;3363;2263;22821;3643;4254	GNB4;PAK3;AKT3;RASSF1;GNG2;GRIN2B;GRIN2A;ZAP70;RASA1;FOXO4;EGF;GAB1;EGFR;MAPK9;TEK;PLA2G4C;NGFR;PLD1;PDGFB;LAT;GNG12;PIK3CA;PIK3R1;GNG3;SOS2;SOS1;PDGFRB;VEGFA;RASSF5;PLCE1;GNG13;NF1;MET;PRKACB;HTR7;FGFR2;RASA3;INSR;KITLG
MAPK signaling pathway	KEGG PATHWAY	hsa04010	41	255	2.44297e-08	6.26289e-07	10000;355;1649;57551;5533;5921;8491;2005;782;781;1950;1956;1850;8605;9020;7850;5495;5155;6885;23118;8649;7046;5159;6655;6654;9693;1647;55970;2872;51776;5601;1386;4763;1844;1847;5567;4214;7042;2263;5608;5778	AKT3;FAS;DDIT3;TAOK1;PPP3CC;RASA1;MAP4K3;ELK4;CACNB1;CACNA2D1;EGF;EGFR;DUSP8;PLA2G4C;MAP3K14;IL1R2;PPM1B;PDGFB;MAP3K7;TAB2;LAMTOR3;TGFBR1;PDGFRB;SOS2;SOS1;RAPGEF2;GADD45A;GNG12;MKNK2;ZAK;MAPK9;ATF2;NF1;DUSP2;DUSP5;PRKACB;MAP3K1;TGFB2;FGFR2;MAP2K6;PTPN7
Rap1 signaling pathway	KEGG PATHWAY	hsa04015	36	211	4.61306e-08	1.04357e-06	5587;2889;10000;4804;260425;889;3937;1902;2904;2903;83593;23683;1950;1956;7010;5608;3397;1268;5155;27040;5290;5295;5159;7422;9693;84612;51196;51735;3683;4233;111;115;2263;136;3643;4254	PRKD1;RAPGEF1;AKT3;NGFR;MAGI3;KRIT1;LCP2;LPAR1;GRIN2B;GRIN2A;RASSF5;PRKD3;EGF;EGFR;TEK;MAP2K6;ID1;CNR1;PDGFB;LAT;PIK3CA;PIK3R1;PDGFRB;VEGFA;RAPGEF2;PARD6B;PLCE1;RAPGEF6;ITGAL;MET;ADCY5;ADCY9;FGFR2;ADORA2B;INSR;KITLG
Measles	KEGG PATHWAY	hsa05162	28	136	4.8108e-08	1.04357e-06	30835;10000;3561;2534;8797;355;23586;51209;868;3454;9134;8743;6885;23118;5290;9451;3717;4793;3716;283106;6772;6773;1021;916;4179;10379;5610;5295	CD209;AKT3;IL2RG;FYN;TNFRSF10A;FAS;DDX58;RAB9B;CBLB;IFNAR1;CCNE2;TNFSF10;MAP3K7;TAB2;PIK3CA;EIF2AK3;JAK2;NFKBIB;JAK1;CSNK2A3;STAT1;STAT2;CDK6;CD3E;CD46;IRF9;EIF2AK2;PIK3R1
Cytokine-cytokine receptor interaction	KEGG PATHWAY	hsa04060	41	265	6.25179e-08	1.25929e-06	3601;8809;1236;3606;3977;3561;4804;8797;3624;355;2921;2920;3454;7133;1950;1956;659;8743;7850;163702;5155;58985;657;3572;3570;55504;3576;5159;2919;4050;7422;2833;3589;6376;4233;7046;90;115650;7042;6352;4254	IL15RA;IL18R1;CCR7;IL18;LIFR;IL2RG;NGFR;TNFRSF10A;INHBA;FAS;CXCL3;CXCL2;IFNAR1;TNFRSF1B;EGF;EGFR;BMPR2;TNFSF10;IL1R2;IFNLR1;PDGFB;IL22RA1;BMPR1A;IL6ST;IL6R;TNFRSF19;CXCL8;PDGFRB;CXCL1;LTB;VEGFA;CXCR3;IL11;CX3CL1;MET;TGFBR1;ACVR1;TNFRSF13C;TGFB2;CCL5;KITLG
HTLV-I infection	KEGG PATHWAY	hsa05166	40	259	9.38953e-08	1.76523e-06	3601;10000;3561;2535;3932;467;7416;7412;5925;5533;7046;2005;4776;4603;7850;94241;7482;5155;996;5290;3716;5159;5295;6929;1739;8323;8322;324;545;1386;3683;916;5567;111;4214;115650;7042;115;8850;9020	IL15RA;AKT3;IL2RG;FZD2;LCK;ATF3;VDAC1;VCAM1;RB1;PPP3CC;TGFBR1;ELK4;NFATC4;MYBL1;IL1R2;TP53INP1;WNT2B;PDGFB;CDC27;PIK3CA;JAK1;PDGFRB;PIK3R1;TCF3;DLG1;FZD6;FZD4;APC;ATR;ATF2;ITGAL;CD3E;PRKACB;ADCY5;MAP3K1;TNFRSF13C;TGFB2;ADCY9;KAT2B;MAP3K14
Signaling pathways regulating pluripotency of stem cells	KEGG PATHWAY	hsa04550	28	142	1.05681e-07	1.86263e-06	56916;10000;3977;648;2535;3624;8313;3400;3572;3397;657;5290;659;3717;3716;5295;6929;6498;8323;8322;324;5978;6657;4090;4093;90;7482;2263	SMARCAD1;AKT3;LIFR;BMI1;FZD2;INHBA;AXIN2;ID4;IL6ST;ID1;BMPR1A;PIK3CA;BMPR2;JAK2;JAK1;PIK3R1;TCF3;SKIL;FZD6;FZD4;APC;REST;SOX2;SMAD5;SMAD9;ACVR1;WNT2B;FGFR2
Cell adhesion molecules (CAMs)	KEGG PATHWAY	hsa04514	28	146	1.74497e-07	2.89459e-06	58494;923;926;925;137075;214;1462;7412;6383;947;6385;57689;5788;3696;6402;3655;3676;9075;9076;5010;29126;933;49861;1000;3683;3685;914;6693	JAM2;CD6;CD8B;CD8A;CLDN23;ALCAM;VCAN;VCAM1;SDC2;CD34;SDC4;LRRC4C;PTPRC;ITGB8;SELL;ITGA6;ITGA4;CLDN2;CLDN1;CLDN11;CD274;CD22;CLDN20;CDH2;ITGAL;ITGAV;CD2;SPN
Transcriptional misregulation in cancer	KEGG PATHWAY	hsa05202	31	180	3.21034e-07	5.02954e-06	8464;8358;860;1236;2530;8353;4804;648;8357;5747;4314;330;2005;4221;4300;8900;7850;7185;1649;8351;3576;6929;4299;4297;7403;84444;2118;4233;126961;8864;4193	SUPT3H;HIST1H3B;RUNX2;CCR7;FUT8;HIST1H3E;NGFR;BMI1;HIST1H3H;PTK2;MMP3;BIRC3;ELK4;MEN1;MLLT3;CCNA1;IL1R2;TRAF1;DDIT3;HIST1H3D;CXCL8;TCF3;AFF1;KMT2A;KDM6A;DOT1L;ETV4;MET;HIST2H3C;PER2;MDM2
Hepatitis C	KEGG PATHWAY	hsa05160	26	133	3.43211e-07	5.09398e-06	10062;10000;23586;137075;5519;10379;3454;1950;1956;5601;9075;9076;5290;9451;8554;3576;5010;3716;6655;6654;49861;6772;6773;7098;5610;5295	NR1H3;AKT3;DDX58;CLDN23;PPP2R1B;IRF9;IFNAR1;EGF;EGFR;MAPK9;CLDN2;CLDN1;PIK3CA;EIF2AK3;PIAS1;CXCL8;CLDN11;JAK1;SOS2;SOS1;CLDN20;STAT1;STAT2;TLR3;EIF2AK2;PIK3R1
Chemokine signaling pathway	KEGG PATHWAY	hsa04062	31	187	6.64251e-07	9.36594e-06	59345;1236;10000;3702;54331;2921;2920;5747;6093;2185;6352;5290;3717;4793;2785;3576;6655;6654;2919;6772;2833;55970;51764;6773;9475;6376;5567;111;115;10451;5295	GNB4;CCR7;AKT3;ITK;GNG2;CXCL3;CXCL2;PTK2;ROCK1;PTK2B;CCL5;PIK3CA;JAK2;NFKBIB;GNG3;CXCL8;SOS2;SOS1;CXCL1;STAT1;CXCR3;GNG12;GNG13;STAT2;ROCK2;CX3CL1;PRKACB;ADCY5;ADCY9;VAV3;PIK3R1
Hepatitis B	KEGG PATHWAY	hsa05161	26	146	1.60954e-06	2.16139e-05	317;10000;596;3454;355;23586;1654;5925;7098;4776;9134;5601;2185;8900;5290;3576;3716;6775;6772;6773;1021;1386;7046;4214;7042;5295	APAF1;AKT3;BCL2;IFNAR1;FAS;DDX58;DDX3X;RB1;TLR3;NFATC4;CCNE2;MAPK9;PTK2B;CCNA1;PIK3CA;CXCL8;JAK1;STAT4;STAT1;STAT2;CDK6;ATF2;TGFBR1;MAP3K1;TGFB2;PIK3R1
Wnt signaling pathway	KEGG PATHWAY	hsa04310	21	143	0.000182989	0.000860049	59343;2239;6885;5533;5567;23500;4776;2535;6424;9475;4040;23002;8323;7482;5601;8322;283106;144165;324;8313;10023	SENP2;GPC4;MAP3K7;PPP3CC;PRKACB;DAAM2;NFATC4;FZD2;SFRP4;ROCK2;LRP6;DAAM1;FZD6;WNT2B;MAPK9;FZD4;CSNK2A3;PRICKLE1;APC;AXIN2;FRAT1
TNF signaling pathway	KEGG PATHWAY	hsa04668	22	110	1.92311e-06	2.46508e-05	10000;6376;355;330;7412;2921;2920;5601;7185;6885;23118;5290;5295;329;2919;1386;8809;7133;4314;6352;5608;9020	AKT3;CX3CL1;FAS;BIRC3;VCAM1;CXCL3;CXCL2;MAPK9;TRAF1;MAP3K7;TAB2;PIK3CA;PIK3R1;BIRC2;CXCL1;ATF2;IL18R1;TNFRSF1B;MMP3;CCL5;MAP2K6;MAP3K14
NF-kappa B signaling pathway	KEGG PATHWAY	hsa04064	20	93	2.13049e-06	2.54501e-05	6885;27040;7535;23118;2920;596;23586;330;3576;9020;3932;329;115650;4050;10892;283106;23085;7185;7412;55367	MAP3K7;LAT;ZAP70;TAB2;CXCL2;BCL2;DDX58;BIRC3;CXCL8;MAP3K14;LCK;BIRC2;TNFRSF13C;LTB;MALT1;CSNK2A3;ERC1;TRAF1;VCAM1;PIDD1
Tight junction	KEGG PATHWAY	hsa04530	25	139	2.16597e-06	2.54501e-05	283106;58494;10000;57530;260425;57477;92359;137075;5865;3993;5519;51776;4636;88;9075;9076;5010;55870;49861;84612;2035;7082;7525;3059;4621	CSNK2A3;JAM2;AKT3;CGN;MAGI3;SHROOM4;CRB3;CLDN23;RAB3B;LLGL2;PPP2R1B;ZAK;MYL5;ACTN2;CLDN2;CLDN1;CLDN11;ASH1L;CLDN20;PARD6B;EPB41;TJP1;YES1;HCLS1;MYH3
Apoptosis	KEGG PATHWAY	hsa04210	25	140	2.42472e-06	2.73508e-05	3708;3709;317;10000;596;8797;355;330;1676;5783;5601;8743;7185;5290;9451;5295;578;329;1647;1515;1514;1519;1649;9020;55367	ITPR1;ITPR2;APAF1;AKT3;BCL2;TNFRSF10A;FAS;BIRC3;DFFA;PTPN13;MAPK9;TNFSF10;TRAF1;PIK3CA;EIF2AK3;PIK3R1;BAK1;BIRC2;GADD45A;CTSV;CTSL;CTSO;DDIT3;MAP3K14;PIDD1
Osteoclast differentiation	KEGG PATHWAY	hsa04380	24	132	2.90913e-06	3.15529e-05	10000;2534;3932;3937;4286;5533;10379;3454;5601;8878;2354;5608;6885;23118;5290;3716;5295;6772;6773;814;7046;7042;11025;9020	AKT3;FYN;LCK;LCP2;MITF;PPP3CC;IRF9;IFNAR1;MAPK9;SQSTM1;FOSB;MAP2K6;MAP3K7;TAB2;PIK3CA;JAK1;PIK3R1;STAT1;STAT2;CAMK4;TGFBR1;TGFB2;LILRB3;MAP3K14
Phospholipase D signaling pathway	KEGG PATHWAY	hsa04072	25	144	3.76804e-06	3.93551e-05	10000;2534;1950;2549;1956;2185;8877;5337;5155;5290;3576;5159;5295;6655;6654;8605;27128;1606;1902;111;115;8527;5737;3643;4254	AKT3;FYN;EGF;GAB1;EGFR;PTK2B;SPHK1;PLD1;PDGFB;PIK3CA;CXCL8;PDGFRB;PIK3R1;SOS2;SOS1;PLA2G4C;CYTH4;DGKA;LPAR1;ADCY5;ADCY9;DGKD;PTGFR;INSR;KITLG
Phosphatidylinositol signaling system	KEGG PATHWAY	hsa04070	20	98	4.25287e-06	4.28325e-05	3709;51196;3708;1040;5295;54928;5290;80271;3632;64768;5286;5289;3613;1606;200576;8867;9107;8527;55529;3635	ITPR2;PLCE1;ITPR1;CDS1;PIK3R1;IMPAD1;PIK3CA;ITPKC;INPP5A;IPPK;PIK3C2A;PIK3C3;IMPA2;DGKA;PIKFYVE;SYNJ1;MTMR6;DGKD;TMEM55A;INPP5D
Influenza A	KEGG PATHWAY	hsa05164	28	176	4.53727e-06	4.29102e-05	3836;10000;3606;91543;8797;355;23586;7416;10379;7098;5601;3716;5608;5290;9451;3717;4793;3576;55916;8743;114548;6772;6773;1386;3454;5610;6352;5295	KPNA1;AKT3;IL18;RSAD2;TNFRSF10A;FAS;DDX58;VDAC1;IRF9;TLR3;MAPK9;JAK1;MAP2K6;PIK3CA;EIF2AK3;JAK2;NFKBIB;CXCL8;NXT2;TNFSF10;NLRP3;STAT1;STAT2;ATF2;IFNAR1;EIF2AK2;CCL5;PIK3R1
EGFR tyrosine kinase inhibitor resistance	KEGG PATHWAY	hsa01521	18	81	4.56491e-06	4.29102e-05	5155;3570;10000;5290;596;7422;3717;3716;4233;5295;6655;6654;1950;2549;1956;2263;5159;4763	PDGFB;IL6R;AKT3;PIK3CA;BCL2;VEGFA;JAK2;JAK1;MET;PIK3R1;SOS2;SOS1;EGF;GAB1;EGFR;FGFR2;PDGFRB;NF1
NOD-like receptor signaling pathway	KEGG PATHWAY	hsa04621	15	57	4.94736e-06	4.50051e-05	3320;114548;5601;6885;23118;3606;2920;3576;4793;329;2919;6352;330;84674;7184	HSP90AA1;NLRP3;MAPK9;MAP3K7;TAB2;IL18;CXCL2;CXCL8;NFKBIB;BIRC2;CXCL1;CCL5;BIRC3;CARD6;HSP90B1
Adherens junction	KEGG PATHWAY	hsa04520	17	74	5.69679e-06	5.0203e-05	7082;10580;6885;8936;8826;2534;4233;4008;5777;7046;6591;1956;283106;117178;88;3643;7525	TJP1;SORBS1;MAP3K7;WASF1;IQGAP1;FYN;MET;LMO7;PTPN6;TGFBR1;SNAI2;EGFR;CSNK2A3;SSX2IP;ACTN2;INSR;YES1
Platinum drug resistance	KEGG PATHWAY	hsa01524	17	75	6.64316e-06	5.67688e-05	7155;317;10000;329;2956;596;7153;4193;672;2953;5295;5290;578;355;4436;538;330	TOP2B;APAF1;AKT3;BIRC2;MSH6;BCL2;TOP2A;MDM2;BRCA1;GSTT2;PIK3R1;PIK3CA;BAK1;FAS;MSH2;ATP7A;BIRC3
Hippo signaling pathway	KEGG PATHWAY	hsa04390	25	154	1.05845e-05	8.7789e-05	11186;2535;122786;8322;8313;3993;5519;324;7482;3397;55233;657;659;329;6657;6591;1739;8323;60485;84612;92597;7046;7042;7003;7004	RASSF1;FZD2;FRMD6;FZD4;AXIN2;LLGL2;PPP2R1B;APC;WNT2B;ID1;MOB1A;BMPR1A;BMPR2;BIRC2;SOX2;SNAI2;DLG1;FZD6;SAV1;PARD6B;MOB1B;TGFBR1;TGFB2;TEAD1;TEAD4
Inositol phosphate metabolism	KEGG PATHWAY	hsa00562	16	71	1.30898e-05	0.000102537	200576;51196;5289;23007;54928;5290;80271;3632;64768;5286;3613;9562;8867;9107;3635;51477	PIKFYVE;PLCE1;PIK3C3;PLCH1;IMPAD1;PIK3CA;ITPKC;INPP5A;IPPK;PIK3C2A;IMPA2;MINPP1;SYNJ1;MTMR6;INPP5D;ISYNA1
cGMP-PKG signaling pathway	KEGG PATHWAY	hsa04022	26	167	1.36969e-05	0.000104393	3708;3709;2983;2982;7416;489;4638;10000;5533;4205;4776;5290;6546;6093;5138;5295;4879;9475;490;4659;1386;27345;2977;111;115;3643	ITPR1;ITPR2;GUCY1B3;GUCY1A3;VDAC1;ATP2A3;MYLK;AKT3;PPP3CC;MEF2A;NFATC4;PIK3CA;SLC8A1;ROCK1;PDE2A;PIK3R1;NPPB;ROCK2;ATP2B1;PPP1R12A;ATF2;KCNMB4;GUCY1A2;ADCY5;ADCY9;INSR
Jak-STAT signaling pathway	KEGG PATHWAY	hsa04630	25	158	1.55931e-05	0.000113658	3601;10254;10000;3977;596;3454;3561;163702;58985;5290;3572;3570;3717;3716;122809;5295;6655;6654;6775;6772;6773;3589;5777;10379;8554	IL15RA;STAM2;AKT3;LIFR;BCL2;IFNAR1;IL2RG;IFNLR1;IL22RA1;PIK3CA;IL6ST;IL6R;JAK2;JAK1;SOCS4;PIK3R1;SOS2;SOS1;STAT4;STAT1;STAT2;IL11;PTPN6;IRF9;PIAS1
Leukocyte transendothelial migration	KEGG PATHWAY	hsa04670	21	118	1.57187e-05	0.000113658	58494;3676;49861;9075;9076;6093;88;3702;5295;5010;4636;5290;9475;5747;394;2185;137075;83593;10451;3683;7412	JAM2;ITGA4;CLDN20;CLDN2;CLDN1;ROCK1;ACTN2;ITK;PIK3R1;CLDN11;MYL5;PIK3CA;ROCK2;PTK2;ARHGAP5;PTK2B;CLDN23;RASSF5;VAV3;ITGAL;VCAM1
Choline metabolism in cancer	KEGG PATHWAY	hsa05231	19	101	2.00041e-05	0.000141029	5337;5155;10000;23446;6584;5290;1606;5159;80736;6655;6654;1950;1956;5601;8936;8605;8527;3091;5295	PLD1;PDGFB;AKT3;SLC44A1;SLC22A5;PIK3CA;DGKA;PDGFRB;SLC44A4;SOS2;SOS1;EGF;EGFR;MAPK9;WASF1;PLA2G4C;DGKD;HIF1A;PIK3R1
Sphingolipid signaling pathway	KEGG PATHWAY	hsa04071	21	121	2.18825e-05	0.000148951	5337;5523;427;10000;5519;166929;6093;596;2534;1901;1903;5290;9475;5295;8877;5601;53637;55304;6609;130367;8698	PLD1;PPP2R3A;ASAH1;AKT3;PPP2R1B;SGMS2;ROCK1;BCL2;FYN;S1PR1;S1PR3;PIK3CA;ROCK2;PIK3R1;SPHK1;MAPK9;S1PR5;SPTLC3;SMPD1;SGPP2;S1PR4
Pancreatic cancer	KEGG PATHWAY	hsa05212	15	66	2.21842e-05	0.000148951	5337;9459;6772;10000;1021;5290;3716;5295;7046;5925;1956;5601;7422;1950;7042	PLD1;ARHGEF6;STAT1;AKT3;CDK6;PIK3CA;JAK1;PIK3R1;TGFBR1;RB1;EGFR;MAPK9;VEGFA;EGF;TGFB2
Platelet activation	KEGG PATHWAY	hsa04611	21	122	2.43744e-05	0.000159851	3708;3709;4659;2983;5290;6093;1281;2982;10000;111;2977;23365;9475;4638;5567;3937;115;2534;8605;5295;1278	ITPR1;ITPR2;PPP1R12A;GUCY1B3;PIK3CA;ROCK1;COL3A1;GUCY1A3;AKT3;ADCY5;GUCY1A2;ARHGEF12;ROCK2;MYLK;PRKACB;LCP2;ADCY9;FYN;PLA2G4C;PIK3R1;COL1A2
Renal cell carcinoma	KEGG PATHWAY	hsa05211	15	67	2.5822e-05	0.000165496	5155;5063;2889;10000;5290;112399;4233;5295;6655;6654;2549;7042;7422;3091;8453	PDGFB;PAK3;RAPGEF1;AKT3;PIK3CA;EGLN3;MET;PIK3R1;SOS2;SOS1;GAB1;TGFB2;VEGFA;HIF1A;CUL2
Hippo signaling pathway -multiple species	KEGG PATHWAY	hsa04392	10	29	2.79003e-05	0.000174842	55233;54798;79633;92597;11186;122786;60485;7003;9770;7004	MOB1A;DCHS2;FAT4;MOB1B;RASSF1;FRMD6;SAV1;TEAD1;RASSF2;TEAD4
FoxO signaling pathway	KEGG PATHWAY	hsa04068	22	134	3.00032e-05	0.000183932	10000;10733;8698;901;4303;1950;1956;5601;8743;5290;23678;5295;6655;6654;1647;26260;100132074;1901;7046;7042;4193;3643	AKT3;PLK4;S1PR4;CCNG2;FOXO4;EGF;EGFR;MAPK9;TNFSF10;PIK3CA;SGK3;PIK3R1;SOS2;SOS1;GADD45A;FBXO25;FOXO6;S1PR1;TGFBR1;TGFB2;MDM2;INSR
Gap junction	KEGG PATHWAY	hsa04540	17	88	4.00497e-05	0.000240298	3708;3709;5155;2983;2982;5567;1902;2977;6655;6654;111;1950;1956;115;10382;5159;7082	ITPR1;ITPR2;PDGFB;GUCY1B3;GUCY1A3;PRKACB;LPAR1;GUCY1A2;SOS2;SOS1;ADCY5;EGF;EGFR;ADCY9;TUBB4A;PDGFRB;TJP1
Prostate cancer	KEGG PATHWAY	hsa05215	17	89	4.5353e-05	0.000266449	5155;5925;10000;9134;5290;596;4193;3320;5159;5295;6655;6654;367;1956;2263;1950;7184	PDGFB;RB1;AKT3;CCNE2;PIK3CA;BCL2;MDM2;HSP90AA1;PDGFRB;PIK3R1;SOS2;SOS1;AR;EGFR;FGFR2;EGF;HSP90B1
Epstein-Barr virus infection	KEGG PATHWAY	hsa05169	28	204	5.01861e-05	0.000288826	11317;10000;596;661;26993;23586;5925;5433;5601;8900;7185;6885;23118;5290;9451;3716;4793;283106;3516;1386;3683;5567;6693;5610;4193;5608;5295;9020	RBPJL;AKT3;BCL2;POLR3D;AKAP8L;DDX58;RB1;POLR2D;MAPK9;CCNA1;TRAF1;MAP3K7;TAB2;PIK3CA;EIF2AK3;JAK1;NFKBIB;CSNK2A3;RBPJ;ATF2;ITGAL;PRKACB;SPN;EIF2AK2;MDM2;MAP2K6;PIK3R1;MAP3K14
Dopaminergic synapse	KEGG PATHWAY	hsa04728	21	130	5.5428e-05	0.000312614	3708;5523;59345;51764;5519;5533;3709;1386;9575;54331;2785;3800;5567;111;55970;5601;2904;6571;3799;10000;2903	ITPR1;PPP2R3A;GNB4;GNG13;PPP2R1B;PPP3CC;ITPR2;ATF2;CLOCK;GNG2;GNG3;KIF5C;PRKACB;ADCY5;GNG12;MAPK9;GRIN2B;SLC18A2;KIF5B;AKT3;GRIN2A
TGF-beta signaling pathway	KEGG PATHWAY	hsa04350	15	84	0.000238258	0.00108369	3397;3400;5519;7046;6093;659;1634;657;3624;4091;4090;4093;90;7042;9765	ID1;ID4;PPP2R1B;TGFBR1;ROCK1;BMPR2;DCN;BMPR1A;INHBA;SMAD6;SMAD5;SMAD9;ACVR1;TGFB2;ZFYVE16
Protein processing in endoplasmic reticulum	KEGG PATHWAY	hsa04141	24	166	8.19636e-05	0.000453211	573;596;23645;578;4121;10808;4287;54431;10905;7095;6745;3998;80267;6400;5601;5886;7184;10427;9451;3320;23193;1649;5610;22824	BAG1;BCL2;PPP1R15A;BAK1;MAN1A1;HSPH1;ATXN3;DNAJC10;MAN1A2;SEC62;SSR1;LMAN1;EDEM3;SEL1L;MAPK9;RAD23A;HSP90B1;SEC24B;EIF2AK3;HSP90AA1;GANAB;DDIT3;EIF2AK2;HSPA4L
Glutamatergic synapse	KEGG PATHWAY	hsa04724	19	114	8.52523e-05	0.00046233	3708;3709;59345;5337;5533;55970;6505;2744;54331;2785;5567;111;50944;2904;115;8605;51764;54407;2903	ITPR1;ITPR2;GNB4;PLD1;PPP3CC;GNG12;SLC1A1;GLS;GNG2;GNG3;PRKACB;ADCY5;SHANK1;GRIN2B;ADCY9;PLA2G4C;GNG13;SLC38A2;GRIN2A
Natural killer cell mediated cytotoxicity	KEGG PATHWAY	hsa04650	21	135	8.94611e-05	0.000476001	6655;27040;7535;5533;6654;5290;2534;3683;962;8797;3454;5777;3932;135250;355;2185;3937;8743;80328;10451;5295	SOS2;LAT;ZAP70;PPP3CC;SOS1;PIK3CA;FYN;ITGAL;CD48;TNFRSF10A;IFNAR1;PTPN6;LCK;RAET1E;FAS;PTK2B;LCP2;TNFSF10;ULBP2;VAV3;PIK3R1
Small cell lung cancer	KEGG PATHWAY	hsa05222	16	86	9.85573e-05	0.000514688	9618;330;317;5925;10000;1021;329;5290;596;3685;3914;5295;9134;5747;7185;3655	TRAF4;BIRC3;APAF1;RB1;AKT3;CDK6;BIRC2;PIK3CA;BCL2;ITGAV;LAMB3;PIK3R1;CCNE2;PTK2;TRAF1;ITGA6
Epithelial cell signaling in Helicobacter pylori infection	KEGG PATHWAY	hsa05120	14	68	0.000104045	0.000524489	58494;6868;5601;6352;7082;3576;4233;1445;102;2919;1956;528;9550;9020	JAM2;ADAM17;MAPK9;CCL5;TJP1;CXCL8;MET;CSK;ADAM10;CXCL1;EGFR;ATP6V1C1;ATP6V1G1;MAP3K14
Oxytocin signaling pathway	KEGG PATHWAY	hsa04921	23	158	0.000104154	0.000524489	3708;3709;2983;2982;5021;4638;5533;4776;782;781;5290;1956;8605;7226;6093;5295;9475;4659;814;2977;5567;111;115	ITPR1;ITPR2;GUCY1B3;GUCY1A3;OXTR;MYLK;PPP3CC;NFATC4;CACNB1;CACNA2D1;PIK3CA;EGFR;PLA2G4C;TRPM2;ROCK1;PIK3R1;ROCK2;PPP1R12A;CAMK4;GUCY1A2;PRKACB;ADCY5;ADCY9
Metabolic pathways	KEGG PATHWAY	hsa01100	104	1243	0.000109382	0.000541152	2632;2530;56953;26275;3990;10905;2027;84002;5433;6448;3795;112817;63917;11343;3632;2526;55753;9550;8309;1621;51196;93100;10855;23193;51;3242;5422;162466;51084;8867;9562;661;4124;23600;4121;50614;54988;8877;6296;60490;166929;10170;54928;7915;3613;253558;51477;36;80271;3422;133686;4720;130013;2058;5167;29785;2650;50484;1373;210;84532;6609;6480;216;1543;5277;2746;2744;5471;2184;2181;2182;8803;64768;…	GBE1;FUT8;NT5M;HIBCH;LIPC;MAN1A2;ENO3;B3GNT5;POLR2D;SGSH;KHK;HOGA1;GALNT11;MGLL;INPP5A;FUT4;OGDHL;ATP6V1G1;ACOX2;DBH;PLCE1;NAPRT;HPSE;GANAB;ACOX1;HPD;POLA1;PHOSPHO1;CRYL1;SYNJ1;MINPP1;POLR3D;MAN2A1;AMACR;MAN1A1;GALNT9;ACSM5;SPHK1;ACSM3;PPCDC;SGMS2;DHRS9;IMPAD1;ALDH5A1;IMPA2;LCLAT1;ISYNA1;ACADSB;ITPKC;IDI1;NADK2;NDUFS2;ACMSD;EPRS;ENPP1;CYP2S1;GCNT1;RRM2B;CPS1;ALAD;ACSS1;SMPD1;ST6GAL1;ALDH1A1;CYP1A…
p53 signaling pathway	KEGG PATHWAY	hsa04115	14	69	0.000119073	0.000578941	1647;143686;317;1021;900;901;50484;4194;9134;64065;355;4193;545;55367	GADD45A;SESN3;APAF1;CDK6;CCNG1;CCNG2;RRM2B;MDM4;CCNE2;PERP;FAS;MDM2;ATR;PIDD1
Herpes simplex infection	KEGG PATHWAY	hsa05168	25	186	0.000165543	0.00079124	355;23586;727;51616;10379;7098;5601;29997;5610;7185;6885;23118;9575;9451;3717;4793;3716;718;283106;6772;6773;3454;8864;6352;5187	FAS;DDX58;C5;TAF9B;IRF9;TLR3;MAPK9;GLTSCR2;EIF2AK2;TRAF1;MAP3K7;TAB2;CLOCK;EIF2AK3;JAK2;NFKBIB;JAK1;C3;CSNK2A3;STAT1;STAT2;IFNAR1;PER2;CCL5;PER1
Non-small cell lung cancer	KEGG PATHWAY	hsa05223	12	56	0.000231125	0.00106848	5925;10000;1021;5290;11186;5295;6655;6654;27436;1956;83593;1950	RB1;AKT3;CDK6;PIK3CA;RASSF1;PIK3R1;SOS2;SOS1;EML4;EGFR;RASSF5;EGF
Calcium signaling pathway	KEGG PATHWAY	hsa04020	24	180	0.000246196	0.00110202	3708;3709;5021;7416;489;2903;4638;5533;8877;1956;6546;2185;5724;5159;490;51196;80271;814;5567;3363;115;3269;136;5737	ITPR1;ITPR2;OXTR;VDAC1;ATP2A3;GRIN2A;MYLK;PPP3CC;SPHK1;EGFR;SLC8A1;PTK2B;PTAFR;PDGFRB;ATP2B1;PLCE1;ITPKC;CAMK4;PRKACB;HTR7;ADCY9;HRH1;ADORA2B;PTGFR
Circadian entrainment	KEGG PATHWAY	hsa04713	16	95	0.000269922	0.00118934	3708;55970;59345;51764;2983;2982;54331;2785;2977;5567;111;8864;115;5187;2904;2903	ITPR1;GNG12;GNB4;GNG13;GUCY1B3;GUCY1A3;GNG2;GNG3;GUCY1A2;PRKACB;ADCY5;PER2;ADCY9;PER1;GRIN2B;GRIN2A
Fc epsilon RI signaling pathway	KEGG PATHWAY	hsa04664	13	68	0.000342073	0.00148407	27040;10000;5290;2534;3635;5295;6655;6654;3937;5601;8605;10451;5608	LAT;AKT3;PIK3CA;FYN;INPP5D;PIK3R1;SOS2;SOS1;LCP2;MAPK9;PLA2G4C;VAV3;MAP2K6
Complement and coagulation cascades	KEGG PATHWAY	hsa04610	14	79	0.000406154	0.00173538	3075;4179;4153;5627;5345;5104;5329;3426;718;5648;2151;725;727;5055	CFH;CD46;MBL2;PROS1;SERPINF2;SERPINA5;PLAUR;CFI;C3;MASP1;F2RL2;C4BPB;C5;SERPINB2
Endocytosis	KEGG PATHWAY	hsa04144	30	260	0.000437065	0.00183959	10254;22841;3561;1212;10092;9765;868;84612;9815;1950;1956;3799;5337;4193;3800;23362;51534;10565;10564;27128;27183;5662;1601;4233;7046;26286;7042;2263;84313;9101	STAM2;RAB11FIP2;IL2RG;CLTB;ARPC5;ZFYVE16;CBLB;PARD6B;GIT2;EGF;EGFR;KIF5B;PLD1;MDM2;KIF5C;PSD3;VTA1;ARFGEF1;ARFGEF2;CYTH4;VPS4A;PSD;DAB2;MET;TGFBR1;ARFGAP3;TGFB2;FGFR2;VPS25;USP8
Cholinergic synapse	KEGG PATHWAY	hsa04725	17	111	0.000472464	0.00195934	3708;3709;59345;51764;10000;55970;5290;596;814;3717;54331;2785;5295;5567;111;115;2534	ITPR1;ITPR2;GNB4;GNG13;AKT3;GNG12;PIK3CA;BCL2;CAMK4;JAK2;GNG2;GNG3;PIK3R1;PRKACB;ADCY5;ADCY9;FYN
Colorectal cancer	KEGG PATHWAY	hsa05210	12	62	0.000518555	0.00210599	26060;10000;7046;2956;596;5295;5290;7042;5601;4436;324;8313	APPL1;AKT3;TGFBR1;MSH6;BCL2;PIK3R1;PIK3CA;TGFB2;MAPK9;MSH2;APC;AXIN2
Tuberculosis	KEGG PATHWAY	hsa05152	23	179	0.000522763	0.00210599	30835;317;10000;3606;596;5289;4800;4046;5533;8877;5601;3656;22925;11151;3717;3716;23365;718;7421;6772;3329;7042;10892	CD209;APAF1;AKT3;IL18;BCL2;PIK3C3;NFYA;LSP1;PPP3CC;SPHK1;MAPK9;IRAK2;PLA2R1;CORO1A;JAK2;JAK1;ARHGEF12;C3;VDR;STAT1;HSPD1;TGFB2;MALT1
ABC transporters	KEGG PATHWAY	hsa02010	10	45	0.000589533	0.00230527	10060;19;5825;24;23461;5243;26154;10347;368;23456	ABCC9;ABCA1;ABCD3;ABCA4;ABCA5;ABCB1;ABCA12;ABCA7;ABCC6;ABCB10
HIF-1 signaling pathway	KEGG PATHWAY	hsa04066	16	103	0.000596755	0.00230527	8453;2872;2027;10000;5290;596;3570;112399;5295;1950;1956;3162;7422;7010;3091;3643	CUL2;MKNK2;ENO3;AKT3;PIK3CA;BCL2;IL6R;EGLN3;PIK3R1;EGF;EGFR;HMOX1;VEGFA;TEK;HIF1A;INSR
B cell receptor signaling pathway	KEGG PATHWAY	hsa04662	13	73	0.000619607	0.0023612	6655;11025;5533;5290;10000;4793;3635;5777;6654;933;10892;10451;5295	SOS2;LILRB3;PPP3CC;PIK3CA;AKT3;NFKBIB;INPP5D;PTPN6;SOS1;CD22;MALT1;VAV3;PIK3R1
Ubiquitin mediated proteolysis	KEGG PATHWAY	hsa04120	19	137	0.000680135	0.00255731	57448;55236;996;9616;11060;9320;26091;8554;8450;672;329;868;10477;4193;92912;330;8065;8453;4214	BIRC6;UBA6;CDC27;RNF7;WWP2;TRIP12;HERC4;PIAS1;CUL4B;BRCA1;BIRC2;CBLB;UBE2E3;MDM2;UBE2Q2;BIRC3;CUL5;CUL2;MAP3K1
Glioma	KEGG PATHWAY	hsa05214	12	65	0.000749548	0.00278122	5155;5925;10000;1021;5290;5295;5159;6655;6654;1950;1956;4193	PDGFB;RB1;AKT3;CDK6;PIK3CA;PIK3R1;PDGFRB;SOS2;SOS1;EGF;EGFR;MDM2
MicroRNAs in cancer	KEGG PATHWAY	hsa05206	32	299	0.00092216	0.00337726	596;11186;648;578;5962;5243;4194;7078;23405;90427;900;2744;9134;1956;3162;993;5155;9493;6093;659;5159;6655;6654;27250;7422;324;1021;672;4233;5290;7042;4193	BCL2;RASSF1;BMI1;BAK1;RDX;ABCB1;MDM4;TIMP3;DICER1;BMF;CCNG1;GLS;CCNE2;EGFR;HMOX1;CDC25A;PDGFB;KIF23;ROCK1;BMPR2;PDGFRB;SOS2;SOS1;PDCD4;VEGFA;APC;CDK6;BRCA1;MET;PIK3CA;TGFB2;MDM2
Toxoplasmosis	KEGG PATHWAY	hsa05145	17	119	0.000949702	0.00343354	330;6772;6885;23118;5290;596;3717;4793;3914;329;7042;5601;3716;5608;10000;5295;3655	BIRC3;STAT1;MAP3K7;TAB2;PIK3CA;BCL2;JAK2;NFKBIB;LAMB3;BIRC2;TGFB2;MAPK9;JAK1;MAP2K6;AKT3;PIK3R1;ITGA6
Progesterone-mediated oocyte maturation	KEGG PATHWAY	hsa04914	15	98	0.000997325	0.00356007	993;3320;996;10000;5290;729597;22849;5295;5567;111;442590;115;5601;8900;8379	CDC25A;HSP90AA1;CDC27;AKT3;PIK3CA;SPDYE6;CPEB3;PIK3R1;PRKACB;ADCY5;SPDYE5;ADCY9;MAPK9;CCNA1;MAD1L1
Neurotrophin signaling pathway	KEGG PATHWAY	hsa04722	17	120	0.00103134	0.00358487	4916;2889;10000;6272;5290;596;4804;4793;5295;6655;6654;4214;2549;10818;5601;3656;814	NTRK3;RAPGEF1;AKT3;SORT1;PIK3CA;BCL2;NGFR;NFKBIB;PIK3R1;SOS2;SOS1;MAP3K1;GAB1;FRS2;MAPK9;IRAK2;CAMK4
Vascular smooth muscle contraction	KEGG PATHWAY	hsa04270	17	120	0.00103134	0.00358487	3708;800;4638;4659;2983;3709;6093;2982;111;2977;23365;9475;27345;5567;115;8605;136	ITPR1;CALD1;MYLK;PPP1R12A;GUCY1B3;ITPR2;ROCK1;GUCY1A3;ADCY5;GUCY1A2;ARHGEF12;ROCK2;KCNMB4;PRKACB;ADCY9;PLA2G4C;ADORA2B
Hematopoietic cell lineage	KEGG PATHWAY	hsa04640	14	88	0.00104241	0.00358487	3676;3570;924;3672;3589;916;914;947;926;933;925;4254;7850;3655	ITGA4;IL6R;CD7;ITGA1;IL11;CD3E;CD2;CD34;CD8B;CD22;CD8A;KITLG;IL1R2;ITGA6
Bacterial invasion of epithelial cells	KEGG PATHWAY	hsa05100	13	78	0.00106682	0.00362463	868;5747;5290;5295;1212;10092;3059;2549;4233;55752;8936;1731;23607	CBLB;PTK2;PIK3CA;PIK3R1;CLTB;ARPC5;HCLS1;GAB1;MET;SEPT11;WASF1;SEPT1;CD2AP
Dilated cardiomyopathy	KEGG PATHWAY	hsa05414	14	90	0.00126279	0.00417436	3676;3672;3685;782;3694;781;3696;5567;7171;7042;115;6546;111;3655	ITGA4;ITGA1;ITGAV;CACNB1;ITGB6;CACNA2D1;ITGB8;PRKACB;TPM4;TGFB2;ADCY9;SLC8A1;ADCY5;ITGA6
Protein digestion and absorption	KEGG PATHWAY	hsa04974	14	90	0.00126279	0.00417436	1281;1803;6505;7373;6520;1298;1289;1278;3783;206358;1303;6546;54407;1308	COL3A1;DPP4;SLC1A1;COL14A1;SLC3A2;COL9A2;COL5A1;COL1A2;KCNN4;SLC36A1;COL12A1;SLC8A1;SLC38A2;COL17A1
Apoptosis - multiple species	KEGG PATHWAY	hsa04215	8	33	0.00127303	0.00417436	317;57448;596;4804;578;329;5601;330	APAF1;BIRC6;BCL2;NGFR;BAK1;BIRC2;MAPK9;BIRC3
AGE-RAGE signaling pathway in diabetic complications	KEGG PATHWAY	hsa04933	15	101	0.00130694	0.00423629	51196;6772;10000;1281;5290;596;7412;3717;3576;5295;7046;7042;5601;7422;1278	PLCE1;STAT1;AKT3;COL3A1;PIK3CA;BCL2;VCAM1;JAK2;CXCL8;PIK3R1;TGFBR1;TGFB2;MAPK9;VEGFA;COL1A2
GnRH signaling pathway	KEGG PATHWAY	hsa04912	14	91	0.00138682	0.00439419	3708;3709;5337;115;5567;6655;6654;111;4214;1956;5601;2185;8605;5608	ITPR1;ITPR2;PLD1;ADCY9;PRKACB;SOS2;SOS1;ADCY5;MAP3K1;EGFR;MAPK9;PTK2B;PLA2G4C;MAP2K6
Rheumatoid arthritis	KEGG PATHWAY	hsa05323	14	91	0.00138682	0.00439419	1514;6352;3606;7422;3589;3576;4314;2919;4050;528;9550;7010;3683;7042	CTSL;CCL5;IL18;VEGFA;IL11;CXCL8;MMP3;CXCL1;LTB;ATP6V1C1;ATP6V1G1;TEK;ITGAL;TGFB2
Melanoma	KEGG PATHWAY	hsa05218	12	71	0.00147256	0.00461401	5155;5925;10000;1021;5290;5295;4233;1950;1956;4193;4286;5159	PDGFB;RB1;AKT3;CDK6;PIK3CA;PIK3R1;MET;EGF;EGFR;MDM2;MITF;PDGFRB
Arrhythmogenic right ventricular cardiomyopathy (ARVC)	KEGG PATHWAY	hsa05412	12	74	0.00200784	0.00622211	3676;3672;3685;1824;782;781;3696;3694;6546;88;1000;3655	ITGA4;ITGA1;ITGAV;DSC2;CACNB1;CACNA2D1;ITGB8;ITGB6;SLC8A1;ACTN2;CDH2;ITGA6
Endocrine resistance	KEGG PATHWAY	hsa01522	14	97	0.00236339	0.00720951	5925;115;10000;5567;5290;596;5295;5747;6655;6654;111;1956;5601;4193	RB1;ADCY9;AKT3;PRKACB;PIK3CA;BCL2;PIK3R1;PTK2;SOS2;SOS1;ADCY5;EGFR;MAPK9;MDM2
Primary immunodeficiency	KEGG PATHWAY	hsa05340	8	37	0.0023776	0.00720951	7535;3561;916;5788;3932;115650;925;926	ZAP70;IL2RG;CD3E;PTPRC;LCK;TNFRSF13C;CD8A;CD8B
Hedgehog signaling pathway	KEGG PATHWAY	hsa04340	9	47	0.00268282	0.00804845	132884;596;50846;5567;2735;2619;50937;11127;339745	EVC2;BCL2;DHH;PRKACB;GLI1;GAS1;CDON;KIF3A;SPOPL
ErbB signaling pathway	KEGG PATHWAY	hsa04012	13	88	0.00277867	0.00820655	868;5063;10000;5290;5295;5747;6655;6654;1950;2549;1956;5601;2069	CBLB;PAK3;AKT3;PIK3CA;PIK3R1;PTK2;SOS2;SOS1;EGF;GAB1;EGFR;MAPK9;EREG
Estrogen signaling pathway	KEGG PATHWAY	hsa04915	14	99	0.00279372	0.00820655	3708;3709;3320;10000;5567;5290;5295;6655;6654;111;1956;115;1386;7184	ITPR1;ITPR2;HSP90AA1;AKT3;PRKACB;PIK3CA;PIK3R1;SOS2;SOS1;ADCY5;EGFR;ADCY9;ATF2;HSP90B1
Fatty acid metabolism	KEGG PATHWAY	hsa01212	9	48	0.0030377	0.00883125	54898;51;36;79966;6319;1962;79071;2181;2182	ELOVL2;ACOX1;ACADSB;SCD5;SCD;EHHADH;ELOVL6;ACSL3;ACSL4
Retrograde endocannabinoid signaling	KEGG PATHWAY	hsa04723	14	101	0.00328634	0.00945662	3708;3709;59345;51764;115;1268;11343;54331;2785;221955;5567;111;55970;5601	ITPR1;ITPR2;GNB4;GNG13;ADCY9;CNR1;MGLL;GNG2;GNG3;DAGLB;PRKACB;ADCY5;GNG12;MAPK9
Malaria	KEGG PATHWAY	hsa05144	9	49	0.00342856	0.00976621	6383;3606;3683;3576;4233;7042;7058;7059;7412	SDC2;IL18;ITGAL;CXCL8;MET;TGFB2;THBS2;THBS3;VCAM1
Aldosterone synthesis and secretion	KEGG PATHWAY	hsa04925	12	81	0.00388928	0.0109678	3708;3709;5587;1386;5138;814;221955;5567;111;115;23683;3777	ITPR1;ITPR2;PRKD1;ATF2;PDE2A;CAMK4;DAGLB;PRKACB;ADCY5;ADCY9;PRKD3;KCNK3
Insulin signaling pathway	KEGG PATHWAY	hsa04910	17	139	0.00414656	0.0115775	5509;2872;10580;10000;5567;5290;5575;5295;122809;5576;6655;6654;868;5577;5601;3643;2889	PPP1R3D;MKNK2;SORBS1;AKT3;PRKACB;PIK3CA;PRKAR1B;PIK3R1;SOCS4;PRKAR2A;SOS2;SOS1;CBLB;PRKAR2B;MAPK9;INSR;RAPGEF1
ECM-receptor interaction	KEGG PATHWAY	hsa04512	12	82	0.00424682	0.0117412	3676;3672;6385;3685;1298;3914;3696;3694;7058;7059;1278;3655	ITGA4;ITGA1;SDC4;ITGAV;COL9A2;LAMB3;ITGB8;ITGB6;THBS2;THBS3;COL1A2;ITGA6
PPAR signaling pathway	KEGG PATHWAY	hsa03320	11	72	0.0045467	0.0124483	10062;10580;51;79966;6319;51129;1962;8309;10999;2181;2182	NR1H3;SORBS1;ACOX1;SCD5;SCD;ANGPTL4;EHHADH;ACOX2;SLC27A4;ACSL3;ACSL4
Longevity regulating pathway	KEGG PATHWAY	hsa04211	13	94	0.00459832	0.0124685	26060;10000;5290;9821;814;5295;5567;111;115;1386;84335;143686;3643	APPL1;AKT3;PIK3CA;RB1CC1;CAMK4;PIK3R1;PRKACB;ADCY5;ADCY9;ATF2;AKT1S1;SESN3;INSR
VEGF signaling pathway	KEGG PATHWAY	hsa04370	8	61	0.0301182	0.0589815	5533;10000;5290;5295;5747;8877;7422;8605	PPP3CC;AKT3;PIK3CA;PIK3R1;PTK2;SPHK1;VEGFA;PLA2G4C
Endometrial cancer	KEGG PATHWAY	hsa05213	9	52	0.00484174	0.0130035	10000;5290;5295;6655;6654;1950;1956;324;8313	AKT3;PIK3CA;PIK3R1;SOS2;SOS1;EGF;EGFR;APC;AXIN2
Chronic myeloid leukemia	KEGG PATHWAY	hsa05220	11	73	0.0049853	0.0132628	868;10000;1021;7046;5290;5295;6655;6654;5925;7042;4193	CBLB;AKT3;CDK6;TGFBR1;PIK3CA;PIK3R1;SOS2;SOS1;RB1;TGFB2;MDM2
Salmonella infection	KEGG PATHWAY	hsa05132	12	86	0.00594865	0.0156777	7082;5586;2921;3606;6093;2920;3576;10092;9475;2919;5601;8936	TJP1;PKN2;CXCL3;IL18;ROCK1;CXCL2;CXCL8;ARPC5;ROCK2;CXCL1;MAPK9;WASF1
Oocyte meiosis	KEGG PATHWAY	hsa04114	15	123	0.00697294	0.0182071	3708;3709;996;5533;5567;729597;22849;9134;111;367;442590;115;9748;5519;9126	ITPR1;ITPR2;CDC27;PPP3CC;PRKACB;SPDYE6;CPEB3;CCNE2;ADCY5;AR;SPDYE5;ADCY9;SLK;PPP2R1B;SMC3
Amphetamine addiction	KEGG PATHWAY	hsa05031	10	67	0.00767713	0.0196814	5533;1386;2354;814;5567;111;2904;6571;6804;2903	PPP3CC;ATF2;FOSB;CAMK4;PRKACB;ADCY5;GRIN2B;SLC18A2;STX1A;GRIN2A
Central carbon metabolism in cancer	KEGG PATHWAY	hsa05230	10	67	0.00767713	0.0196814	4916;10000;5290;2744;5295;4233;1956;2263;5159;3091	NTRK3;AKT3;PIK3CA;GLS;PIK3R1;MET;EGFR;FGFR2;PDGFRB;HIF1A
DNA replication	KEGG PATHWAY	hsa03030	3	36	0.345505	0.455291	5981;1763;5422	RFC1;DNA2;POLA1
Butanoate metabolism	KEGG PATHWAY	hsa00650	6	28	0.00848543	0.0215576	18;7915;3155;1962;6296;54988	ABAT;ALDH5A1;HMGCL;EHHADH;ACSM3;ACSM5
mRNA surveillance pathway	KEGG PATHWAY	hsa03015	12	92	0.00946642	0.0238351	23049;5411;5519;23381;5523;51585;80336;55916;65109;26019;10914;8731	SMG1;PNN;PPP2R1B;SMG5;PPP2R3A;PCF11;PABPC1L;NXT2;UPF3B;UPF2;PAPOLA;RNMT
Fc gamma R-mediated phagocytosis	KEGG PATHWAY	hsa04666	12	93	0.0101836	0.0252102	2934;5337;27040;10000;5290;3635;5788;10092;8877;8936;10451;5295	GSN;PLD1;LAT;AKT3;PIK3CA;INPP5D;PTPRC;ARPC5;SPHK1;WASF1;VAV3;PIK3R1
mTOR signaling pathway	KEGG PATHWAY	hsa04150	17	154	0.0101913	0.0252102	10000;5290;8649;6520;2535;5295;6655;6654;4040;7482;528;9550;8323;8322;84335;3643;6249	AKT3;PIK3CA;LAMTOR3;SLC3A2;FZD2;PIK3R1;SOS2;SOS1;LRP6;WNT2B;ATP6V1C1;ATP6V1G1;FZD6;FZD4;AKT1S1;INSR;CLIP1
N-Glycan biosynthesis	KEGG PATHWAY	hsa00510	8	49	0.0103827	0.0254601	10905;23193;2530;4124;84620;4121;56052;6480	MAN1A2;GANAB;FUT8;MAN2A1;ST6GAL2;MAN1A1;ALG1;ST6GAL1
Thyroid hormone signaling pathway	KEGG PATHWAY	hsa04919	14	118	0.0109883	0.0267129	51196;6772;7068;10000;116931;5290;8850;4193;3685;5295;10499;5567;9969;3091	PLCE1;STAT1;THRB;AKT3;MED12L;PIK3CA;KAT2B;MDM2;ITGAV;PIK3R1;NCOA2;PRKACB;MED13;HIF1A
Sphingolipid metabolism	KEGG PATHWAY	hsa00600	6	47	0.0620313	0.106017	166929;427;6609;8877;55304;130367	SGMS2;ASAH1;SMPD1;SPHK1;SPTLC3;SGPP2
Hypertrophic cardiomyopathy (HCM)	KEGG PATHWAY	hsa05410	11	83	0.0114548	0.027609	3676;3672;3685;782;3694;781;3696;7171;7042;6546;3655	ITGA4;ITGA1;ITGAV;CACNB1;ITGB6;CACNA2D1;ITGB8;TPM4;TGFB2;SLC8A1;ITGA6
Bladder cancer	KEGG PATHWAY	hsa05219	7	41	0.0131365	0.0313941	5925;11186;4193;3576;1950;1956;7422	RB1;RASSF1;MDM2;CXCL8;EGF;EGFR;VEGFA
cAMP signaling pathway	KEGG PATHWAY	hsa04024	20	199	0.0138049	0.0325374	5337;51196;4659;51;5567;6093;5021;10000;111;5295;5290;9475;490;2735;115;5601;2904;10451;814;2903	PLD1;PLCE1;PPP1R12A;ACOX1;PRKACB;ROCK1;OXTR;AKT3;ADCY5;PIK3R1;PIK3CA;ROCK2;ATP2B1;GLI1;ADCY9;MAPK9;GRIN2B;VAV3;CAMK4;GRIN2A
Leishmaniasis	KEGG PATHWAY	hsa05140	10	74	0.0138457	0.0325374	3676;6772;6885;23118;3717;4793;3716;5777;718;7042	ITGA4;STAT1;MAP3K7;TAB2;JAK2;NFKBIB;JAK1;PTPN6;C3;TGFB2
Lysine degradation	KEGG PATHWAY	hsa00310	8	52	0.0139803	0.0325823	54904;29072;55904;4297;1962;55753;55870;84444	NSD3;SETD2;KMT2E;KMT2A;EHHADH;OGDHL;ASH1L;DOT1L
Inflammatory mediator regulation of TRP channels	KEGG PATHWAY	hsa04750	12	98	0.0144193	0.0333299	3708;3709;115;5290;5295;5567;111;5601;8605;51393;3269;5608	ITPR1;ITPR2;ADCY9;PIK3CA;PIK3R1;PRKACB;ADCY5;MAPK9;PLA2G4C;TRPV2;HRH1;MAP2K6
Biosynthesis of unsaturated fatty acids	KEGG PATHWAY	hsa01040	5	23	0.0151217	0.0346692	6319;79966;54898;51;79071	SCD;SCD5;ELOVL2;ACOX1;ELOVL6
Amoebiasis	KEGG PATHWAY	hsa05146	12	100	0.0164449	0.0371369	5747;1281;5290;7850;3576;3914;5567;5295;2919;7042;88;1278	PTK2;COL3A1;PIK3CA;IL1R2;CXCL8;LAMB3;PRKACB;PIK3R1;CXCL1;TGFB2;ACTN2;COL1A2
GABAergic synapse	KEGG PATHWAY	hsa04727	11	88	0.0164614	0.0371369	55970;59345;51764;2744;54331;2785;5567;111;18;115;54407	GNG12;GNB4;GNG13;GLS;GNG2;GNG3;PRKACB;ADCY5;ABAT;ADCY9;SLC38A2
Salivary secretion	KEGG PATHWAY	hsa04970	11	89	0.0176331	0.0394645	3708;3709;2983;2982;111;2977;5567;490;3783;115;1755	ITPR1;ITPR2;GUCY1B3;GUCY1A3;ADCY5;GUCY1A2;PRKACB;ATP2B1;KCNN4;ADCY9;DMBT1
Pathogenic Escherichia coli infection	KEGG PATHWAY	hsa05130	8	55	0.0184096	0.0402443	9076;3059;6093;2534;10092;9475;9181;10382	CLDN1;HCLS1;ROCK1;FYN;ARPC5;ROCK2;ARHGEF2;TUBB4A
Fanconi anemia pathway	KEGG PATHWAY	hsa03460	8	55	0.0184096	0.0402443	641;672;83990;545;116028;353497;2187;55215	BLM;BRCA1;BRIP1;ATR;RMI2;POLN;FANCB;FANCI
Legionellosis	KEGG PATHWAY	hsa05134	8	55	0.0184096	0.0402443	317;3329;2921;2920;3606;3576;718;2919	APAF1;HSPD1;CXCL3;CXCL2;IL18;CXCL8;C3;CXCL1
Regulation of lipolysis in adipocytes	KEGG PATHWAY	hsa04923	8	56	0.0200867	0.0435727	10000;5290;11343;5295;5567;111;115;3643	AKT3;PIK3CA;MGLL;PIK3R1;PRKACB;ADCY5;ADCY9;INSR
Alanine, aspartate and glutamate metabolism	KEGG PATHWAY	hsa00250	6	35	0.0207013	0.044563	18;7915;2746;2744;1373;5471	ABAT;ALDH5A1;GLUD1;GLS;CPS1;PPAT
Chagas disease (American trypanosomiasis)	KEGG PATHWAY	hsa05142	12	104	0.0211297	0.0451407	5601;5519;7046;5290;10000;3576;916;718;355;7042;6352;5295	MAPK9;PPP2R1B;TGFBR1;PIK3CA;AKT3;CXCL8;CD3E;C3;FAS;TGFB2;CCL5;PIK3R1
Staphylococcus aureus infection	KEGG PATHWAY	hsa05150	8	57	0.0218695	0.04637	4153;3683;3075;3426;718;5648;727;5724	MBL2;ITGAL;CFH;CFI;C3;MASP1;C5;PTAFR
Toll-like receptor signaling pathway	KEGG PATHWAY	hsa04620	12	106	0.0238123	0.0501125	6772;6885;23118;5601;7098;10000;3576;3454;5290;6352;5295;5608	STAT1;MAP3K7;TAB2;MAPK9;TLR3;AKT3;CXCL8;IFNAR1;PIK3CA;CCL5;PIK3R1;MAP2K6
RIG-I-like receptor signaling pathway	KEGG PATHWAY	hsa04622	9	70	0.0246086	0.0514047	9636;1654;6885;4793;3576;4214;5601;23586;10010	ISG15;DDX3X;MAP3K7;NFKBIB;CXCL8;MAP3K1;MAPK9;DDX58;TANK
RNA transport	KEGG PATHWAY	hsa03013	17	172	0.0249569	0.0517488	59343;8664;5411;65109;7175;8661;26999;348995;80336;57187;5903;8087;55916;26019;8672;9669;84220	SENP2;EIF3D;PNN;UPF3B;TPR;EIF3A;CYFIP2;NUP43;PABPC1L;THOC2;RANBP2;FXR1;NXT2;UPF2;EIF4G3;EIF5B;RGPD5
Glycerophospholipid metabolism	KEGG PATHWAY	hsa00564	11	95	0.0260029	0.0535242	5337;1040;23171;9926;1606;162466;3931;8605;2820;253558;8527	PLD1;CDS1;GPD1L;LPGAT1;DGKA;PHOSPHO1;LCAT;PLA2G4C;GPD2;LCLAT1;DGKD
Peroxisome	KEGG PATHWAY	hsa04146	10	83	0.0264625	0.0540755	8799;5825;51;3155;23600;1962;8309;5189;2181;2182	PEX11B;ABCD3;ACOX1;HMGCL;AMACR;EHHADH;ACOX2;PEX1;ACSL3;ACSL4
Pantothenate and CoA biosynthesis	KEGG PATHWAY	hsa00770	4	18	0.0273234	0.0554331	586;53354;5167;60490	BCAT1;PANK1;ENPP1;PPCDC
Prolactin signaling pathway	KEGG PATHWAY	hsa04917	9	72	0.0284119	0.0572296	6772;10000;5290;3717;5295;122809;6655;6654;5601	STAT1;AKT3;PIK3CA;JAK2;PIK3R1;SOCS4;SOS2;SOS1;MAPK9
Cocaine addiction	KEGG PATHWAY	hsa05030	7	49	0.0287154	0.0574309	1386;5567;111;2904;6571;2354;2903	ATF2;PRKACB;ADCY5;GRIN2B;SLC18A2;FOSB;GRIN2A
Adrenergic signaling in cardiomyocytes	KEGG PATHWAY	hsa04261	15	149	0.0296318	0.058673	5523;10000;5519;5290;596;782;7171;781;5567;490;115;6546;1386;111;5295	PPP2R3A;AKT3;PPP2R1B;PIK3CA;BCL2;CACNB1;TPM4;CACNA2D1;PRKACB;ATP2B1;ADCY9;SLC8A1;ATF2;ADCY5;PIK3R1
Purine metabolism	KEGG PATHWAY	hsa00230	17	176	0.0297526	0.058673	2766;56953;51292;2983;2982;5138;50484;661;5422;5634;5433;5471;111;115;50940;2977;5167	GMPR;NT5M;GMPR2;GUCY1B3;GUCY1A3;PDE2A;RRM2B;POLR3D;POLA1;PRPS2;POLR2D;PPAT;ADCY5;ADCY9;PDE11A;GUCY1A2;ENPP1
Serotonergic synapse	KEGG PATHWAY	hsa04726	12	112	0.0333556	0.0648709	3708;3709;59345;51764;55970;54331;2785;5567;111;3363;8605;6571	ITPR1;ITPR2;GNB4;GNG13;GNG12;GNG2;GNG3;PRKACB;ADCY5;HTR7;PLA2G4C;SLC18A2
Amyotrophic lateral sclerosis (ALS)	KEGG PATHWAY	hsa05014	7	51	0.0339978	0.0656671	317;5533;596;7133;2904;2903;5608	APAF1;PPP3CC;BCL2;TNFRSF1B;GRIN2B;GRIN2A;MAP2K6
Notch signaling pathway	KEGG PATHWAY	hsa04330	6	48	0.0667831	0.110133	3955;6868;8850;11317;55534;3516	LFNG;ADAM17;KAT2B;RBPJL;MAML3;RBPJ
Mineral absorption	KEGG PATHWAY	hsa04978	7	52	0.0368657	0.070722	4494;490;7421;3162;6546;538;54822	MT1F;ATP2B1;VDR;HMOX1;SLC8A1;ATP7A;TRPM7
Longevity regulating pathway - multiple species	KEGG PATHWAY	hsa04213	8	64	0.0375541	0.0710755	10000;5290;5295;5567;111;115;84335;3643	AKT3;PIK3CA;PIK3R1;PRKACB;ADCY5;ADCY9;AKT1S1;INSR
Renin secretion	KEGG PATHWAY	hsa04924	8	64	0.0375541	0.0710755	3708;3709;5533;2983;2982;2977;5567;111	ITPR1;ITPR2;PPP3CC;GUCY1B3;GUCY1A3;GUCY1A2;PRKACB;ADCY5
Phagosome	KEGG PATHWAY	hsa04145	15	155	0.0388895	0.0731123	30835;200576;5289;4153;22925;11151;1514;10382;3685;718;528;9550;9341;7058;7059	CD209;PIKFYVE;PIK3C3;MBL2;PLA2R1;CORO1A;CTSL;TUBB4A;ITGAV;C3;ATP6V1C1;ATP6V1G1;VAMP3;THBS2;THBS3
RNA degradation	KEGG PATHWAY	hsa03018	9	77	0.0396795	0.0741034	3329;2027;22894;80336;57472;246175;196513;4850;9652	HSPD1;ENO3;DIS3;PABPC1L;CNOT6;CNOT6L;DCP1B;CNOT4;TTC37
Shigellosis	KEGG PATHWAY	hsa05131	8	65	0.0402834	0.0747364	3576;3059;6093;4793;10092;9475;5601;8936	CXCL8;HCLS1;ROCK1;NFKBIB;ARPC5;ROCK2;MAPK9;WASF1
Other types of O-glycan biosynthesis	KEGG PATHWAY	hsa00514	5	31	0.0409397	0.0749675	285203;3955;84620;6480;2526	EOGT;LFNG;ST6GAL2;ST6GAL1;FUT4
Circadian rhythm	KEGG PATHWAY	hsa04710	5	31	0.0409397	0.0749675	9575;1408;5187;8864;9572	CLOCK;CRY2;PER1;PER2;NR1D1
Morphine addiction	KEGG PATHWAY	hsa05032	10	91	0.0432027	0.078601	55970;59345;51764;5138;54331;2785;5567;111;115;50940	GNG12;GNB4;GNG13;PDE2A;GNG2;GNG3;PRKACB;ADCY5;ADCY9;PDE11A
Propanoate metabolism	KEGG PATHWAY	hsa00640	5	32	0.0453349	0.0819516	84532;18;1962;26275;8803	ACSS1;ABAT;EHHADH;HIBCH;SUCLA2
Basal cell carcinoma	KEGG PATHWAY	hsa05217	7	55	0.0464067	0.0833547	2535;2735;7482;8323;8322;324;8313	FZD2;GLI1;WNT2B;FZD6;FZD4;APC;AXIN2
Fatty acid degradation	KEGG PATHWAY	hsa00071	6	44	0.0490118	0.0874768	51;36;1962;2181;130;2182	ACOX1;ACADSB;EHHADH;ACSL3;ADH6;ACSL4
Proximal tubule bicarbonate reclamation	KEGG PATHWAY	hsa04964	4	23	0.0532048	0.0937734	8671;2746;2744;760	SLC4A4;GLUD1;GLS;CA2
Mismatch repair	KEGG PATHWAY	hsa03430	4	23	0.0532048	0.0937734	2956;27030;5981;4436	MSH6;MLH3;RFC1;MSH2
Lysosome	KEGG PATHWAY	hsa04142	12	123	0.0574004	0.10054	22901;427;1515;79158;2517;1519;1514;1212;6609;6448;6272;9516	ARSG;ASAH1;CTSV;GNPTAB;FUCA1;CTSO;CTSL;CLTB;SMPD1;SGSH;SORT1;LITAF
Bile secretion	KEGG PATHWAY	hsa04976	8	71	0.05942	0.1028	760;3156;5243;9971;5567;111;115;8671	CA2;HMGCR;ABCB1;NR1H4;PRKACB;ADCY5;ADCY9;SLC4A4
Thyroid hormone synthesis	KEGG PATHWAY	hsa04918	8	71	0.05942	0.1028	3708;3709;1386;5567;111;115;493869;7184	ITPR1;ITPR2;ATF2;PRKACB;ADCY5;ADCY9;GPX8;HSP90B1
Endocrine and other factor-regulated calcium reabsorption	KEGG PATHWAY	hsa04961	6	47	0.0620313	0.106017	1212;5567;490;7421;115;6546	CLTB;PRKACB;ATP2B1;VDR;ADCY9;SLC8A1
AMPK signaling pathway	KEGG PATHWAY	hsa04152	12	125	0.0627654	0.106626	5523;6885;5519;5290;3156;10000;5295;79966;6319;8900;84335;3643	PPP2R3A;MAP3K7;PPP2R1B;PIK3CA;HMGCR;AKT3;PIK3R1;SCD5;SCD;CCNA1;AKT1S1;INSR
Insulin secretion	KEGG PATHWAY	hsa04911	9	85	0.0633866	0.107036	5567;1386;111;9699;27345;3783;115;6804;6616	PRKACB;ATF2;ADCY5;RIMS2;KCNMB4;KCNN4;ADCY9;STX1A;SNAP25
Long-term depression	KEGG PATHWAY	hsa04730	7	60	0.0655401	0.110014	3708;3709;5519;2983;2982;2977;8605	ITPR1;ITPR2;PPP2R1B;GUCY1B3;GUCY1A3;GUCY1A2;PLA2G4C
Fatty acid elongation	KEGG PATHWAY	hsa00062	4	25	0.0662821	0.110133	64834;6785;54898;79071	ELOVL1;ELOVL4;ELOVL2;ELOVL6
Valine, leucine and isoleucine degradation	KEGG PATHWAY	hsa00280	6	48	0.0667831	0.110133	18;36;3155;586;1962;26275	ABAT;ACADSB;HMGCL;BCAT1;EHHADH;HIBCH
Gastric acid secretion	KEGG PATHWAY	hsa04971	8	74	0.0708189	0.11611	3708;3709;4638;760;5567;111;115;3773	ITPR1;ITPR2;MYLK;CA2;PRKACB;ADCY5;ADCY9;KCNJ16
Ovarian steroidogenesis	KEGG PATHWAY	hsa04913	6	50	0.0769038	0.125358	5567;111;115;8605;3643;1543	PRKACB;ADCY5;ADCY9;PLA2G4C;INSR;CYP1A1
Nitrogen metabolism	KEGG PATHWAY	hsa00910	3	17	0.0877866	0.142275	760;2746;1373	CA2;GLUD1;CPS1
Dorso-ventral axis formation	KEGG PATHWAY	hsa04320	4	28	0.0887003	0.142934	6655;6654;1956;22849	SOS2;SOS1;EGFR;CPEB3
Long-term potentiation	KEGG PATHWAY	hsa04720	7	66	0.0939476	0.15053	3708;3709;5533;814;5567;2904;2903	ITPR1;ITPR2;PPP3CC;CAMK4;PRKACB;GRIN2B;GRIN2A
Homologous recombination	KEGG PATHWAY	hsa03440	4	29	0.096886	0.154361	641;4683;25788;4361	BLM;NBN;RAD54B;MRE11
Porphyrin and chlorophyll metabolism	KEGG PATHWAY	hsa00860	5	42	0.104035	0.16482	210;2058;3162;645;54658	ALAD;EPRS;HMOX1;BLVRB;UGT1A1
Nicotinate and nicotinamide metabolism	KEGG PATHWAY	hsa00760	4	30	0.10541	0.166066	133686;93100;5167;56953	NADK2;NAPRT;ENPP1;NT5M
Pancreatic secretion	KEGG PATHWAY	hsa04972	9	96	0.108181	0.169484	3708;3709;111;760;5874;490;115;8671;489	ITPR1;ITPR2;ADCY5;CA2;RAB27B;ATP2B1;ADCY9;SLC4A4;ATP2A3
Mucin type O-Glycan biosynthesis	KEGG PATHWAY	hsa00512	4	31	0.114262	0.177043	2650;79695;63917;50614	GCNT1;GALNT12;GALNT11;GALNT9
beta-Alanine metabolism	KEGG PATHWAY	hsa00410	4	31	0.114262	0.177043	54498;18;1962;26275	SMOX;ABAT;EHHADH;HIBCH
Adipocytokine signaling pathway	KEGG PATHWAY	hsa04920	7	70	0.116137	0.178965	10000;7133;3717;4793;5601;2181;2182	AKT3;TNFRSF1B;JAK2;NFKBIB;MAPK9;ACSL3;ACSL4
Acute myeloid leukemia	KEGG PATHWAY	hsa05221	6	57	0.118651	0.181846	10000;5290;5295;6655;6654;8900	AKT3;PIK3CA;PIK3R1;SOS2;SOS1;CCNA1
Carbon metabolism	KEGG PATHWAY	hsa01200	10	113	0.12159	0.185343	8803;2027;2746;1373;5634;1962;113675;55753;84532;26275	SUCLA2;ENO3;GLUD1;CPS1;PRPS2;EHHADH;SDSL;OGDHL;ACSS1;HIBCH
Melanogenesis	KEGG PATHWAY	hsa04916	9	100	0.127972	0.194023	2535;5567;111;7482;115;8323;8322;4286;4254	FZD2;PRKACB;ADCY5;WNT2B;ADCY9;FZD6;FZD4;MITF;KITLG
Arginine biosynthesis	KEGG PATHWAY	hsa00220	3	21	0.133624	0.201508	2746;2744;1373	GLUD1;GLS;CPS1
Terpenoid backbone biosynthesis	KEGG PATHWAY	hsa00900	3	22	0.146163	0.219244	51449;3156;3422	PCYOX1;HMGCR;IDI1
Type II diabetes mellitus	KEGG PATHWAY	hsa04930	5	48	0.151213	0.225406	5290;5295;122809;3643;5601	PIK3CA;PIK3R1;SOCS4;INSR;MAPK9
Prion diseases	KEGG PATHWAY	hsa05020	4	35	0.152668	0.225406	5567;727;2534;6352	PRKACB;C5;FYN;CCL5
Tyrosine metabolism	KEGG PATHWAY	hsa00350	4	35	0.152668	0.225406	1621;2184;3242;130	DBH;FAH;HPD;ADH6
Synaptic vesicle cycle	KEGG PATHWAY	hsa04721	6	63	0.161679	0.23688	1212;528;9550;6571;6804;6616	CLTB;ATP6V1C1;ATP6V1G1;SLC18A2;STX1A;SNAP25
Non-alcoholic fatty liver disease (NAFLD)	KEGG PATHWAY	hsa04932	12	151	0.16212	0.23688	10062;3570;10000;5290;9451;3576;1649;5295;4720;355;5601;3643	NR1H3;IL6R;AKT3;PIK3CA;EIF2AK3;CXCL8;DDIT3;PIK3R1;NDUFS2;FAS;MAPK9;INSR
Retinol metabolism	KEGG PATHWAY	hsa00830	6	65	0.177332	0.256881	29785;10170;54658;130;216;1543	CYP2S1;DHRS9;UGT1A1;ADH6;ALDH1A1;CYP1A1
Vibrio cholerae infection	KEGG PATHWAY	hsa05110	5	51	0.177631	0.256881	7082;5567;115;528;9550	TJP1;PRKACB;ADCY9;ATP6V1C1;ATP6V1G1
Insulin resistance	KEGG PATHWAY	hsa04931	9	109	0.178842	0.257314	10062;5509;10000;5290;5295;57761;5601;10999;3643	NR1H3;PPP1R3D;AKT3;PIK3CA;PIK3R1;TRIB3;MAPK9;SLC27A4;INSR
Inflammatory bowel disease (IBD)	KEGG PATHWAY	hsa05321	6	66	0.18538	0.265367	6775;6772;3606;3561;8809;7042	STAT4;STAT1;IL18;IL2RG;IL18R1;TGFB2
Non-homologous end-joining	KEGG PATHWAY	hsa03450	2	13	0.18908	0.267942	4361;3981	MRE11;LIG4
Fatty acid biosynthesis	KEGG PATHWAY	hsa00061	2	13	0.18908	0.267942	2181;2182	ACSL3;ACSL4
Nucleotide excision repair	KEGG PATHWAY	hsa03420	3	47	0.502782	0.605917	5981;8450;5886	RFC1;CUL4B;RAD23A
Aldosterone-regulated sodium reabsorption	KEGG PATHWAY	hsa04960	4	39	0.195175	0.275197	5290;6337;5295;3643	PIK3CA;SCNN1A;PIK3R1;INSR
Tryptophan metabolism	KEGG PATHWAY	hsa00380	4	40	0.206327	0.289473	130013;1962;55753;1543	ACMSD;EHHADH;OGDHL;CYP1A1
Collecting duct acid secretion	KEGG PATHWAY	hsa04966	3	27	0.213646	0.298259	760;528;9550	CA2;ATP6V1C1;ATP6V1G1
Neuroactive ligand-receptor interaction	KEGG PATHWAY	hsa04080	19	278	0.238972	0.331628	1268;5031;7068;3363;4987;5724;5021;2151;1901;1902;1903;2908;53637;2904;3269;136;5737;2903;8698	CNR1;P2RY6;THRB;HTR7;OPRL1;PTAFR;OXTR;F2RL2;S1PR1;LPAR1;S1PR3;NR3C1;S1PR5;GRIN2B;HRH1;ADORA2B;PTGFR;GRIN2A;S1PR4
Spliceosome	KEGG PATHWAY	hsa03040	10	134	0.239901	0.331628	55660;988;6100;9716;23350;57187;58517;9879;84844;1665	PRPF40A;CDC5L;RP9;AQR;U2SURP;THOC2;RBM25;DDX46;PHF5A;DHX15
Alzheimer's disease	KEGG PATHWAY	hsa05010	12	168	0.25418	0.349238	3708;3709;6868;5533;9451;317;102;4720;355;2904;489;2903	ITPR1;ITPR2;ADAM17;PPP3CC;EIF2AK3;APAF1;ADAM10;NDUFS2;FAS;GRIN2B;ATP2A3;GRIN2A
Glycerolipid metabolism	KEGG PATHWAY	hsa00561	5	59	0.255117	0.349238	3990;8527;253558;1606;11343	LIPC;DGKD;LCLAT1;DGKA;MGLL
Pertussis	KEGG PATHWAY	hsa05133	6	75	0.26335	0.358767	114548;3576;718;5601;725;727	NLRP3;CXCL8;C3;MAPK9;C4BPB;C5
Primary bile acid biosynthesis	KEGG PATHWAY	hsa00120	2	17	0.269188	0.364957	8309;23600	ACOX2;AMACR
Cytosolic DNA-sensing pathway	KEGG PATHWAY	hsa04623	5	64	0.307096	0.414359	23586;661;4793;6352;3606	DDX58;POLR3D;NFKBIB;CCL5;IL18
Glycosaminoglycan degradation	KEGG PATHWAY	hsa00531	2	19	0.309429	0.415519	6448;10855	SGSH;HPSE
Intestinal immune network for IgA production	KEGG PATHWAY	hsa04672	4	50	0.325076	0.434462	3601;3676;115650;9020	IL15RA;ITGA4;TNFRSF13C;MAP3K14
Steroid biosynthesis	KEGG PATHWAY	hsa00100	2	20	0.329395	0.43779	6307;8435	MSMO1;SOAT2
African trypanosomiasis	KEGG PATHWAY	hsa05143	3	35	0.330671	0.43779	355;7412;3606	FAS;VCAM1;IL18
Glucagon signaling pathway	KEGG PATHWAY	hsa04922	7	102	0.36282	0.475885	3708;3709;10000;5533;1386;23235;5567	ITPR1;ITPR2;AKT3;PPP3CC;ATF2;SIK2;PRKACB
Pyrimidine metabolism	KEGG PATHWAY	hsa00240	6	105	0.545692	0.646368	56953;50484;661;7378;5422;5433	NT5M;RRM2B;POLR3D;UPP1;POLA1;POLR2D
Renin-angiotensin system	KEGG PATHWAY	hsa04614	2	23	0.388152	0.504419	2028;4012	ENPEP;LNPEP
Protein export	KEGG PATHWAY	hsa03060	2	23	0.388152	0.504419	6729;7095	SRP54;SEC62
Ribosome biogenesis in eukaryotes	KEGG PATHWAY	hsa03008	6	89	0.39602	0.512282	57455;166378;9790;283106;92856;55916	REXO1;SPATA5;BMS1;CSNK2A3;IMP4;NXT2
Metabolism of xenobiotics by cytochrome P450	KEGG PATHWAY	hsa00980	5	73	0.403228	0.519225	54658;29785;2953;130;1543	UGT1A1;CYP2S1;GSTT2;ADH6;CYP1A1
Starch and sucrose metabolism	KEGG PATHWAY	hsa00500	4	57	0.410874	0.526342	54658;283209;5167;2632	UGT1A1;PGM2L1;ENPP1;GBE1
Huntington's disease	KEGG PATHWAY	hsa05016	12	193	0.412488	0.526342	3708;317;23186;7416;1212;5433;4720;8701;7052;2904;25981;5978	ITPR1;APAF1;RCOR1;VDAC1;CLTB;POLR2D;NDUFS2;DNAH11;TGM2;GRIN2B;DNAH1;REST
Biosynthesis of amino acids	KEGG PATHWAY	hsa01230	5	75	0.424541	0.536352	586;1373;2027;5634;113675	BCAT1;CPS1;ENO3;PRPS2;SDSL
alpha-Linolenic acid metabolism	KEGG PATHWAY	hsa00592	2	25	0.426038	0.536352	8605;51	PLA2G4C;ACOX1
Glycosylphosphatidylinositol(GPI)-anchor biosynthesis	KEGG PATHWAY	hsa00563	2	25	0.426038	0.536352	2822;5277	GPLD1;PIGA
Glycosphingolipid biosynthesis - lacto and neolacto series	KEGG PATHWAY	hsa00601	2	26	0.444516	0.557127	84002;2526	B3GNT5;FUT4
Synthesis and degradation of ketone bodies	KEGG PATHWAY	hsa00072	1	10	0.452813	0.560058	3155	HMGCL
Sulfur relay system	KEGG PATHWAY	hsa04122	1	10	0.452813	0.560058	90353	CTU1
Sulfur metabolism	KEGG PATHWAY	hsa00920	1	10	0.452813	0.560058	54928	IMPAD1
Antigen processing and presentation	KEGG PATHWAY	hsa04612	5	78	0.456217	0.561805	3320;1514;926;4800;925	HSP90AA1;CTSL;CD8B;NFYA;CD8A
Vasopressin-regulated water reabsorption	KEGG PATHWAY	hsa04962	3	44	0.46151	0.565851	5567;140735;115	PRKACB;DYNLL2;ADCY9
Ubiquinone and other terpenoid-quinone biosynthesis	KEGG PATHWAY	hsa00130	1	11	0.482004	0.58842	3242	HPD
Drug metabolism - other enzymes	KEGG PATHWAY	hsa00983	3	46	0.489201	0.59208	7172;54658;7378	TPMT;UGT1A1;UPP1
Carbohydrate digestion and absorption	KEGG PATHWAY	hsa04973	3	46	0.489201	0.59208	5290;5295;10000	PIK3CA;PIK3R1;AKT3
Taste transduction	KEGG PATHWAY	hsa04742	5	83	0.507805	0.609365	259295;6337;6335;51764;5567	TAS2R20;SCNN1A;SCN9A;GNG13;PRKACB
Citrate cycle (TCA cycle)	KEGG PATHWAY	hsa00020	2	30	0.514901	0.615263	8803;55753	SUCLA2;OGDHL
Glycolysis / Gluconeogenesis	KEGG PATHWAY	hsa00010	4	67	0.528344	0.628662	9562;84532;2027;130	MINPP1;ACSS1;ENO3;ADH6
RNA polymerase	KEGG PATHWAY	hsa03020	2	32	0.547808	0.646368	661;5433	POLR3D;POLR2D
Glutathione metabolism	KEGG PATHWAY	hsa00480	3	52	0.56771	0.66706	50484;493869;2953	RRM2B;GPX8;GSTT2
SNARE interactions in vesicular transport	KEGG PATHWAY	hsa04130	2	34	0.579114	0.677636	9341;6804	VAMP3;STX1A
Glycosaminoglycan biosynthesis - keratan sulfate	KEGG PATHWAY	hsa00533	1	15	0.584009	0.68054	2530	FUT8
Base excision repair	KEGG PATHWAY	hsa03410	1	33	0.844985	0.869656	8930	MBD4
Pentose and glucuronate interconversions	KEGG PATHWAY	hsa00040	2	36	0.608798	0.706506	54658;51084	UGT1A1;CRYL1
Selenocompound metabolism	KEGG PATHWAY	hsa00450	1	17	0.627215	0.721937	51540	SCLY
Phenylalanine metabolism	KEGG PATHWAY	hsa00360	1	17	0.627215	0.721937	3242	HPD
Steroid hormone biosynthesis	KEGG PATHWAY	hsa00140	3	58	0.638328	0.731742	412;54658;1543	STS;UGT1A1;CYP1A1
Cardiac muscle contraction	KEGG PATHWAY	hsa04260	4	78	0.642744	0.732866	7171;781;782;6546	TPM4;CACNA2D1;CACNB1;SLC8A1
Other glycan degradation	KEGG PATHWAY	hsa00511	1	18	0.647105	0.732866	2517	FUCA1
2-Oxocarboxylic acid metabolism	KEGG PATHWAY	hsa01210	1	18	0.647105	0.732866	586	BCAT1
Viral myocarditis	KEGG PATHWAY	hsa05416	3	60	0.659987	0.739342	3683;8672;2534	ITGAL;EIF4G3;FYN
Regulation of autophagy	KEGG PATHWAY	hsa04140	2	40	0.66331	0.739342	84971;5289	ATG4D;PIK3C3
Nicotine addiction	KEGG PATHWAY	hsa05033	2	40	0.66331	0.739342	2904;2903	GRIN2B;GRIN2A
Pyruvate metabolism	KEGG PATHWAY	hsa00620	2	40	0.66331	0.739342	197257;84532	LDHD;ACSS1
Fat digestion and absorption	KEGG PATHWAY	hsa04975	2	41	0.675943	0.749823	10999;19	SLC27A4;ABCA1
Chemical carcinogenesis	KEGG PATHWAY	hsa05204	4	82	0.679506	0.749823	54658;2953;130;1543	UGT1A1;GSTT2;ADH6;CYP1A1
Arachidonic acid metabolism	KEGG PATHWAY	hsa00590	3	62	0.680691	0.749823	8605;493869;9536	PLA2G4C;GPX8;PTGES
Type I diabetes mellitus	KEGG PATHWAY	hsa04940	2	44	0.711531	0.780746	3329;355	HSPD1;FAS
Aminoacyl-tRNA biosynthesis	KEGG PATHWAY	hsa00970	3	66	0.719247	0.780787	2058;4558;55699	EPRS;TRNF;IARS2
Ether lipid metabolism	KEGG PATHWAY	hsa00565	2	45	0.722643	0.780787	5337;8605	PLD1;PLA2G4C
Cysteine and methionine metabolism	KEGG PATHWAY	hsa00270	2	45	0.722643	0.780787	586;113675	BCAT1;SDSL
Basal transcription factors	KEGG PATHWAY	hsa03022	2	45	0.722643	0.780787	51616;6872	TAF9B;TAF1
Drug metabolism - cytochrome P450	KEGG PATHWAY	hsa00982	3	69	0.745714	0.799945	54658;2953;130	UGT1A1;GSTT2;ADH6
Glycosaminoglycan biosynthesis - heparan sulfate / heparin	KEGG PATHWAY	hsa00534	1	24	0.746048	0.799945	9957	HS3ST1
Maturity onset diabetes of the young	KEGG PATHWAY	hsa04950	1	26	0.772429	0.822471	3171	FOXA3
Arginine and proline metabolism	KEGG PATHWAY	hsa00330	2	50	0.77289	0.822471	112817;54498	HOGA1;SMOX
Ascorbate and aldarate metabolism	KEGG PATHWAY	hsa00053	1	27	0.784574	0.831766	54658	UGT1A1
Glyoxylate and dicarboxylate metabolism	KEGG PATHWAY	hsa00630	1	28	0.796071	0.839709	112817	HOGA1
Parkinson's disease	KEGG PATHWAY	hsa05012	6	142	0.806799	0.839709	317;5567;111;4720;6571;7416	APAF1;PRKACB;ADCY5;NDUFS2;SLC18A2;VDAC1
Thyroid cancer	KEGG PATHWAY	hsa05216	1	29	0.806955	0.839709	7175	TPR
Linoleic acid metabolism	KEGG PATHWAY	hsa00591	1	29	0.806955	0.839709	8605	PLA2G4C
Pentose phosphate pathway	KEGG PATHWAY	hsa00030	1	29	0.806955	0.839709	5634	PRPS2
Asthma	KEGG PATHWAY	hsa05310	1	32	0.836244	0.866989	5553	PRG2
Fructose and mannose metabolism	KEGG PATHWAY	hsa00051	1	33	0.844985	0.869656	3795	KHK
Allograft rejection	KEGG PATHWAY	hsa05330	1	39	0.88846	0.911076	355	FAS
Glycine, serine and threonine metabolism	KEGG PATHWAY	hsa00260	1	40	0.894415	0.913859	113675	SDSL
Graft-versus-host disease	KEGG PATHWAY	hsa05332	1	42	0.905388	0.92173	355	FAS
Amino sugar and nucleotide sugar metabolism	KEGG PATHWAY	hsa00520	1	48	0.931928	0.945337	10007	GNPDA1
Autoimmune thyroid disease	KEGG PATHWAY	hsa05320	1	54	0.951025	0.961251	355	FAS
Oxidative phosphorylation	KEGG PATHWAY	hsa00190	3	133	0.978256	0.985243	4720;528;9550	NDUFS2;ATP6V1C1;ATP6V1G1
Ribosome	KEGG PATHWAY	hsa03010	2	138	0.995907	0.999451	51121;219927	RPL26L1;MRPL21
Olfactory transduction	KEGG PATHWAY	hsa04740	4	420	1	1	5138;5567;51764;6546	PDE2A;PRKACB;GNG13;SLC8A1
